# Supplementary material for: The intestinal digesta microbiota of tropical marine fish is largely uncultured and distinct from surrounding water microbiota
Source: NPJ Biofilms Microbiomes. 2024 Feb 19;10:11. doi: 10.1038/s41522-024-00484-x (PMC10876542; doi:10.1038/s41522-024-00484-x)
Supplement: Supplementary file 4 — Supporting Table S3 [file 41522_2024_484_MOESM4_ESM.xlsx]

## Sheet: Sheet1
Sample type	ASV	Phylum	Phylum status	Class	Class status	Order	Order status	Family	Family status	Genus	Genus status
Farmed	005fae5ea78cab63f7092b757a3ab250	Firmicutes	Cultured	Bacilli	Cultured	Staphylococcales	Cultured	Staphylococcaceae	Cultured	Staphylococcus	Cultured
Farmed	012a031a24fcc1e28ecfc4f0599f58a5	Firmicutes	Cultured	Bacilli	Cultured	Paenibacillales	Cultured	Paenibacillaceae	Cultured	Paenibacillus	Cultured
Farmed	019a6957cc8e230884630acc1762d897	Bacteroidota	Cultured	Bacteroidia	Cultured	Flavobacteriales	Cultured	Weeksellaceae	Cultured	Cloacibacterium	Cultured
Farmed	0224f9fcfe9b987683ce838950bfa2c0	Proteobacteria	Cultured	Gammaproteobacteria	Cultured	Alteromonadales	Cultured	Shewanellaceae	Cultured	Shewanella	Cultured
Farmed	03df373a2f4a907cabd05b42e448fcea	Actinobacteriota	Cultured	Actinobacteria	Cultured	Micrococcales	Cultured	Microbacteriaceae	Cultured	Leucobacter	Cultured
Farmed	0483ebe02dcc879dc154a70c32de02a3	Proteobacteria	Cultured	Gammaproteobacteria	Cultured	Vibrionales	Cultured	Vibrionaceae	Cultured	Vibrio	Cultured
Farmed	0486ce92666ba0dccfcd15dfe139fbef	Proteobacteria	Cultured	Gammaproteobacteria	Cultured	Oceanospirillales	Cultured	Nitrincolaceae	Cultured	Marinobacterium	Cultured
Farmed	051806d2e83550e572af465b8f3f7ca9	Proteobacteria	Cultured	Gammaproteobacteria	Cultured	Vibrionales	Cultured	Vibrionaceae	Cultured	Photobacterium	Cultured
Farmed	05b43d680630d5074b1ea429dc3ec977	Proteobacteria	Cultured	Alphaproteobacteria	Cultured	Rhodobacterales	Cultured	Rhodobacteraceae	Cultured	Paracoccus	Cultured
Farmed	062f3fc84220026b1b832043c6136b46	Firmicutes	Cultured	Bacilli	Cultured	Paenibacillales	Cultured	Paenibacillaceae	Cultured	Paenibacillus	Cultured
Farmed	06697cce6cb54fd84ed2e43334af4625	Firmicutes	Cultured	Bacilli	Cultured	Staphylococcales	Cultured	Staphylococcaceae	Cultured	Staphylococcus	Cultured
Farmed	066aa48ea7b58d86a6ec5856399fe009	Proteobacteria	Cultured	Alphaproteobacteria	Cultured	Rhizobiales	Cultured	Rhizobiales_Incertae_Sedis	Cultured	Bauldia	Cultured
Farmed	0780b5ce89aac5b48575833c49cfc96b	Verrucomicrobiota	Cultured	Verrucomicrobiae	Cultured	Verrucomicrobiales	Cultured	Rubritaleaceae	Cultured	Luteolibacter	Cultured
Farmed	07c77c3814a88af7c437eee1040c4990	Actinobacteriota	Cultured	Actinobacteria	Cultured	Micrococcales	Cultured	Dermabacteraceae	Cultured	Brachybacterium	Cultured
Farmed	0835307e58ce332b2acb5514c64d228a	Proteobacteria	Cultured	Gammaproteobacteria	Cultured	Pseudomonadales	Cultured	Pseudomonadaceae	Cultured	Pseudomonas	Cultured
Farmed	088ff61258f4ddb05aa58cc6a1f404bd	Firmicutes	Cultured	Bacilli	Cultured	Erysipelotrichales	Cultured	Erysipelotrichaceae	Cultured	Turicibacter	Cultured
Farmed	089a9927461da5fc23fe7596f806c4b8	Firmicutes	Cultured	Bacilli	Cultured	Bacillales	Cultured	Planococcaceae	Cultured	Kurthia	Cultured
Farmed	092d333b8db57b113335030e9dc5e8e3	Firmicutes	Cultured	Clostridia	Cultured	Peptostreptococcales-Tissierellales	Cultured	Peptostreptococcaceae	Cultured	Paraclostridium	Cultured
Farmed	09ad6868ccbba68547a9cf65851dc7ef	Proteobacteria	Cultured	Alphaproteobacteria	Cultured	Sphingomonadales	Cultured	Sphingomonadaceae	Cultured	Novosphingobium	Cultured
Farmed	09bfe5ce02663620f1cce9a160076844	Proteobacteria	Cultured	Gammaproteobacteria	Cultured	Oceanospirillales	Cultured	Nitrincolaceae	Cultured	Neptunomonas	Cultured
Farmed	0c20d53f7a1ad0f8bfe526797615c72a	Actinobacteriota	Cultured	Actinobacteria	Cultured	Corynebacteriales	Cultured	Corynebacteriaceae	Cultured	Corynebacterium	Cultured
Farmed	0cd4f7a785acb2fb447a80636bb8e7d4	Proteobacteria	Cultured	Gammaproteobacteria	Cultured	Xanthomonadales	Cultured	Xanthomonadaceae	Cultured	Luteimonas	Cultured
Farmed	0d5f04ebfcfb6dc15fe3826dea9ffe35	Firmicutes	Cultured	Bacilli	Cultured	Lactobacillales	Cultured	Lactobacillaceae	Cultured	Lactobacillus	Cultured
Farmed	0d72c1f680513414a40aa54ac7e98594	Bacteroidota	Cultured	Bacteroidia	Cultured	Chitinophagales	Cultured	Chitinophagaceae	Cultured	Edaphobaculum	Cultured
Farmed	0dd07933c4fdf9617228f075dfbbef9b	Proteobacteria	Cultured	Gammaproteobacteria	Cultured	Legionellales	Cultured	Legionellaceae	Cultured	Legionella	Cultured
Farmed	0e03af6b443d24d1818620062c697700	Proteobacteria	Cultured	Gammaproteobacteria	Cultured	Alteromonadales	Cultured	Psychromonadaceae	Cultured	Motilimonas	Cultured
Farmed	0e1ce76919252b1831e2dbf2cc0d9b48	Firmicutes	Cultured	Bacilli	Cultured	Lactobacillales	Cultured	Streptococcaceae	Cultured	Streptococcus	Cultured
Farmed	0e21e9fddf4ee839af35ca816f8ada7c	Firmicutes	Cultured	Bacilli	Cultured	Lactobacillales	Cultured	Leuconostocaceae	Cultured	Weissella	Cultured
Farmed	0e253320602905331f347a820928f3ef	Proteobacteria	Cultured	Alphaproteobacteria	Cultured	Rhodobacterales	Cultured	Rhodobacteraceae	Cultured	Marivivens	Cultured
Farmed	0ebd72596550e7891df4a624f2b54694	Firmicutes	Cultured	Bacilli	Cultured	Lactobacillales	Cultured	Vagococcaceae	Cultured	Vagococcus	Cultured
Farmed	0f018d9f6e0b89a431d705555423f749	Proteobacteria	Cultured	Gammaproteobacteria	Cultured	Coxiellales	Cultured	Coxiellaceae	Cultured	Coxiella	Cultured
Farmed	0f12855ed1fa07dc808777dc2ab9ea3e	Bacteroidota	Cultured	Bacteroidia	Cultured	Chitinophagales	Cultured	Chitinophagaceae	Cultured	Hydrotalea	Cultured
Farmed	0f7477f7c2de5c104812ba2132147c0e	Proteobacteria	Cultured	Gammaproteobacteria	Cultured	Legionellales	Cultured	Legionellaceae	Cultured	Legionella	Cultured
Farmed	0f99723b2afcdf1237048fe448accfad	Proteobacteria	Cultured	Gammaproteobacteria	Cultured	Xanthomonadales	Cultured	Xanthomonadaceae	Cultured	Thermomonas	Cultured
Farmed	10023a4d59d004997475d29a8757e4a1	Firmicutes	Cultured	Bacilli	Cultured	Bacillales	Cultured	Bacillaceae	Cultured	Bacillus	Cultured
Farmed	1068057cdf451853a1b16c0ebfddae65	Actinobacteriota	Cultured	Actinobacteria	Cultured	Bifidobacteriales	Cultured	Bifidobacteriaceae	Cultured	Bifidobacterium	Cultured
Farmed	10d168736d39779ccded6254554bbc7d	Desulfobacterota	Cultured	Desulfovibrionia	Cultured	Desulfovibrionales	Cultured	Desulfovibrionaceae	Cultured	Lawsonia	Cultured
Farmed	10fedf9a25d1e1fe1a3b088d692b5f2a	Bacteroidota	Cultured	Bacteroidia	Cultured	Bacteroidales	Cultured	Tannerellaceae	Cultured	Macellibacteroides	Cultured
Farmed	116d5c905f96c65e5a27aeaccab98da2	Proteobacteria	Cultured	Gammaproteobacteria	Cultured	Vibrionales	Cultured	Vibrionaceae	Cultured	Vibrio	Cultured
Farmed	121a361bf4e95e9dceb77f3714512891	Actinobacteriota	Cultured	Actinobacteria	Cultured	Kineosporiales	Cultured	Kineosporiaceae	Cultured	Kineococcus	Cultured
Farmed	122d7d9472dfb9eaff389397863b7a99	Spirochaetota	Cultured	Brevinematia	Cultured	Brevinematales	Cultured	Brevinemataceae	Cultured	Brevinema	Cultured
Farmed	1245679e7d75a6effe0232c01b8ed29f	Firmicutes	Cultured	Clostridia	Cultured	Clostridia	Cultured	Gracilibacteraceae	Cultured	Lutispora	Cultured
Farmed	131f97374195fac8e5e3edfcfd4ecf07	Proteobacteria	Cultured	Gammaproteobacteria	Cultured	Vibrionales	Cultured	Vibrionaceae	Cultured	Vibrio	Cultured
Farmed	132265049ec20d28bf63812b8287c931	Firmicutes	Cultured	Bacilli	Cultured	Staphylococcales	Cultured	Staphylococcaceae	Cultured	Nosocomiicoccus	Cultured
Farmed	143373915946458b573f1aa29c8a429d	Firmicutes	Cultured	Clostridia	Cultured	Peptostreptococcales-Tissierellales	Cultured	Peptostreptococcales-Tissierellales	Cultured	Peptoniphilus	Cultured
Farmed	145cf7e962edeea16d09f583784056f8	Firmicutes	Cultured	Bacilli	Cultured	Lactobacillales	Cultured	Lactobacillaceae	Cultured	Lactobacillus	Cultured
Farmed	15ef162868a7b3b734745e8f28e0e4cd	Proteobacteria	Cultured	Gammaproteobacteria	Cultured	Cellvibrionales	Cultured	Halieaceae	Cultured	Luminiphilus	Cultured
Farmed	161537437c44aff2ad8a364d0b596fd9	Proteobacteria	Cultured	Gammaproteobacteria	Cultured	Vibrionales	Cultured	Vibrionaceae	Cultured	Photobacterium	Cultured
Farmed	162bcce5672bdaebcf30948ce5909842	Firmicutes	Cultured	Bacilli	Cultured	Mycoplasmatales	Cultured	Mycoplasmataceae	Cultured	Mycoplasma	Cultured
Farmed	163781b93556439b5217ff98962bb58a	Proteobacteria	Cultured	Gammaproteobacteria	Cultured	Oceanospirillales	Cultured	Nitrincolaceae	Cultured	Neptuniibacter	Cultured
Farmed	163c696dcfa2ca56cc75d3a53ea0b82a	Proteobacteria	Cultured	Gammaproteobacteria	Cultured	Pseudomonadales	Cultured	Moraxellaceae	Cultured	Acinetobacter	Cultured
Farmed	1657e1ae1bad5ee618299877dd6405a5	Firmicutes	Cultured	Bacilli	Cultured	Mycoplasmatales	Cultured	Mycoplasmataceae	Cultured	Mycoplasma	Cultured
Farmed	180f141338882be246e6f6eabe69c18c	Bacteroidota	Cultured	Bacteroidia	Cultured	Cytophagales	Cultured	Spirosomaceae	Cultured	Runella	Cultured
Farmed	18266e0a176db0a1263eee35840a175b	Proteobacteria	Cultured	Gammaproteobacteria	Cultured	Pseudomonadales	Cultured	Moraxellaceae	Cultured	Acinetobacter	Cultured
Farmed	18c0a389dcf1d2f2c6381955fd638850	Verrucomicrobiota	Cultured	Verrucomicrobiae	Cultured	Verrucomicrobiales	Cultured	Rubritaleaceae	Cultured	Luteolibacter	Cultured
Farmed	19254841693a3328e116e0b63142d900	Spirochaetota	Cultured	Brevinematia	Cultured	Brevinematales	Cultured	Brevinemataceae	Cultured	Brevinema	Cultured
Farmed	194ffa3c09fd0d74f0ffcdb1946fb7ea	Proteobacteria	Cultured	Gammaproteobacteria	Cultured	Vibrionales	Cultured	Vibrionaceae	Cultured	Vibrio	Cultured
Farmed	19a19f212fb927884c18faee65219adf	Actinobacteriota	Cultured	Actinobacteria	Cultured	Bifidobacteriales	Cultured	Bifidobacteriaceae	Cultured	Bifidobacterium	Cultured
Farmed	19d749318294b3a402d7cf1c372d799c	Proteobacteria	Cultured	Gammaproteobacteria	Cultured	Burkholderiales	Cultured	Comamonadaceae	Cultured	Hydrogenophaga	Cultured
Farmed	1a7f7176ac4501ec68c535a08d535d0d	Firmicutes	Cultured	Bacilli	Cultured	Bacillales	Cultured	Bacillaceae	Cultured	Halobacillus	Cultured
Farmed	1ab418bcc349ab8835f9156397c46c5c	Proteobacteria	Cultured	Alphaproteobacteria	Cultured	Rhodobacterales	Cultured	Rhodobacteraceae	Cultured	Rhodobacter	Cultured
Farmed	1b3dac8f8601acc9b917c5d908fb99be	Firmicutes	Cultured	Clostridia	Cultured	Peptostreptococcales-Tissierellales	Cultured	Peptostreptococcales-Tissierellales	Cultured	Alkaliphilus	Cultured
Farmed	1b7f8f59fdaec566985b214bc0454248	Bacteroidota	Cultured	Bacteroidia	Cultured	Sphingobacteriales	Cultured	Sphingobacteriaceae	Cultured	Solitalea	Cultured
Farmed	1b83bc923da44e871864de9a1e63e59c	Actinobacteriota	Cultured	Actinobacteria	Cultured	Corynebacteriales	Cultured	Mycobacteriaceae	Cultured	Mycobacterium	Cultured
Farmed	1be74038a808f3c4b0269bb89491e274	Firmicutes	Cultured	Bacilli	Cultured	Erysipelotrichales	Cultured	Erysipelotrichaceae	Cultured	Turicibacter	Cultured
Farmed	1c043bf9b1ba55a164fb7337ba00da3b	Actinobacteriota	Cultured	Actinobacteria	Cultured	Micrococcales	Cultured	Micrococcaceae	Cultured	Glutamicibacter	Cultured
Farmed	1c0f9757cb328f46a94776424869b52d	Bacteroidota	Cultured	Bacteroidia	Cultured	Flavobacteriales	Cultured	Flavobacteriaceae	Cultured	Flavobacterium	Cultured
Farmed	1c85ee2260ee12f6e618b6f4eef91f85	Actinobacteriota	Cultured	Acidimicrobiia	Cultured	Microtrichales	Cultured	Iamiaceae	Cultured	Iamia	Cultured
Farmed	1c94f84327dc7f32deafaeca310c29bf	Bacteroidota	Cultured	Bacteroidia	Cultured	Flavobacteriales	Cultured	Weeksellaceae	Cultured	Ornithobacterium	Cultured
Farmed	1c95625e45244c357792e506b5b44405	Proteobacteria	Cultured	Gammaproteobacteria	Cultured	Francisellales	Cultured	Francisellaceae	Cultured	Francisella	Cultured
Farmed	1cffc5ebb5c93fb821a56099d06ffc55	Firmicutes	Cultured	Bacilli	Cultured	Lactobacillales	Cultured	Lactobacillaceae	Cultured	Lactobacillus	Cultured
Farmed	1d819e0668991c7308ac080e251a8cfe	Firmicutes	Cultured	Bacilli	Cultured	Bacillales	Cultured	Bacillaceae	Cultured	Bacillus	Cultured
Farmed	1e79166e4cd2e5313fefd522faf6934d	Actinobacteriota	Cultured	Actinobacteria	Cultured	Corynebacteriales	Cultured	Dietziaceae	Cultured	Dietzia	Cultured
Farmed	1e7b604000c152a3a1724a4c3434b41f	Actinobacteriota	Cultured	Actinobacteria	Cultured	Corynebacteriales	Cultured	Mycobacteriaceae	Cultured	Mycobacterium	Cultured
Farmed	1e87f0464dc7a08bfa6ea22fa1f79f85	Proteobacteria	Cultured	Alphaproteobacteria	Cultured	Caulobacterales	Cultured	Caulobacteraceae	Cultured	Caulobacter	Cultured
Farmed	1eb2c1181e111889ea18733e8cc4ae62	Verrucomicrobiota	Cultured	Verrucomicrobiae	Cultured	Verrucomicrobiales	Cultured	Akkermansiaceae	Cultured	Akkermansia	Cultured
Farmed	1fa3066f16312d1cfe159c7ce20fe905	Proteobacteria	Cultured	Gammaproteobacteria	Cultured	Diplorickettsiales	Cultured	Diplorickettsiaceae	Cultured	Aquicella	Cultured
Farmed	20dc38e8e554403f46d5fd24ba4e97e1	Actinobacteriota	Cultured	Actinobacteria	Cultured	Propionibacteriales	Cultured	Nocardioidaceae	Cultured	Aeromicrobium	Cultured
Farmed	21565c392cd087f9efe53f76a45fa5cf	Campilobacterota	Cultured	Campylobacteria	Cultured	Campylobacterales	Cultured	Arcobacteraceae	Cultured	Arcobacter	Cultured
Farmed	2186442d67c25f5af6a20c0081c60705	Spirochaetota	Cultured	Brevinematia	Cultured	Brevinematales	Cultured	Brevinemataceae	Cultured	Brevinema	Cultured
Farmed	21bcf62e4dc8d43d3e48834696d838f0	Firmicutes	Cultured	Bacilli	Cultured	Lactobacillales	Cultured	Lactobacillaceae	Cultured	Lactobacillus	Cultured
Farmed	21c694c1407ed507cc0e47258e9c185d	Proteobacteria	Cultured	Alphaproteobacteria	Cultured	Rhizobiales	Cultured	Beijerinckiaceae	Cultured	Bosea	Cultured
Farmed	21e6ab81288337a228a5b36b4412a0e4	Proteobacteria	Cultured	Gammaproteobacteria	Cultured	Vibrionales	Cultured	Vibrionaceae	Cultured	Vibrio	Cultured
Farmed	2246ba322d299db80abc6bd91aa89dbb	Firmicutes	Cultured	Clostridia	Cultured	Peptostreptococcales-Tissierellales	Cultured	Peptostreptococcales-Tissierellales	Cultured	Anaerococcus	Cultured
Farmed	22c9413a70cea1ef5c1af99c3a15dbc9	Proteobacteria	Cultured	Gammaproteobacteria	Cultured	Alteromonadales	Cultured	Pseudoalteromonadaceae	Cultured	Pseudoalteromonas	Cultured
Farmed	22f31ea640d0de2c784f5a67c0275aad	Spirochaetota	Cultured	Brevinematia	Cultured	Brevinematales	Cultured	Brevinemataceae	Cultured	Brevinema	Cultured
Farmed	22fd9d112a391a6cee5c9a09645a8db4	Firmicutes	Cultured	Bacilli	Cultured	Lactobacillales	Cultured	Leuconostocaceae	Cultured	Leuconostoc	Cultured
Farmed	2489fc729228ee1464128c603418ed86	Proteobacteria	Cultured	Alphaproteobacteria	Cultured	Rhizobiales	Cultured	Beijerinckiaceae	Cultured	Bosea	Cultured
Farmed	24b34c392ca47056d32bbddb053b329b	Proteobacteria	Cultured	Gammaproteobacteria	Cultured	Alteromonadales	Cultured	Shewanellaceae	Cultured	Shewanella	Cultured
Farmed	24edcec57fc163e201ac7b96399a12c4	Proteobacteria	Cultured	Alphaproteobacteria	Cultured	Sphingomonadales	Cultured	Sphingomonadaceae	Cultured	Sphingobium	Cultured
Farmed	258f02a6210edda3baaa734676d52999	Actinobacteriota	Cultured	Actinobacteria	Cultured	Micrococcales	Cultured	Microbacteriaceae	Cultured	Microbacterium	Cultured
Farmed	26052da2cbe7f12aeaa7737aafc714ae	Actinobacteriota	Cultured	Actinobacteria	Cultured	Bifidobacteriales	Cultured	Bifidobacteriaceae	Cultured	Bifidobacterium	Cultured
Farmed	269703b694c262659bf4e57a72adf1c2	Fusobacteriota	Cultured	Fusobacteriia	Cultured	Fusobacteriales	Cultured	Fusobacteriaceae	Cultured	Cetobacterium	Cultured
Farmed	27847c7c1ad04289fbce2606a8f7a6d7	Proteobacteria	Cultured	Gammaproteobacteria	Cultured	Vibrionales	Cultured	Vibrionaceae	Cultured	Vibrio	Cultured
Farmed	282ca47606c1ab6c24141e685e5851b4	Actinobacteriota	Cultured	Actinobacteria	Cultured	Kineosporiales	Cultured	Kineosporiaceae	Cultured	Quadrisphaera	Cultured
Farmed	284597034af32e079a7fa28f3f46970e	Verrucomicrobiota	Cultured	Verrucomicrobiae	Cultured	Verrucomicrobiales	Cultured	Akkermansiaceae	Cultured	Akkermansia	Cultured
Farmed	286c300d3bca6a48c8f975fc6a8f1a8b	Actinobacteriota	Cultured	Actinobacteria	Cultured	Micrococcales	Cultured	Dermacoccaceae	Cultured	Kytococcus	Cultured
Farmed	2894c369af5159d09d1077182a8b3559	Bacteroidota	Cultured	Bacteroidia	Cultured	Flavobacteriales	Cultured	Crocinitomicaceae	Cultured	Salinirepens	Cultured
Farmed	28dc7bff7b7d7ed56decca5c04766939	Proteobacteria	Cultured	Alphaproteobacteria	Cultured	Sphingomonadales	Cultured	Sphingomonadaceae	Cultured	Sphingomonas	Cultured
Farmed	28f4a75494cb07b1e2077f51d50b5017	Proteobacteria	Cultured	Gammaproteobacteria	Cultured	Vibrionales	Cultured	Vibrionaceae	Cultured	Photobacterium	Cultured
Farmed	293cff002c86c9a77f2ec56a12df14a4	Actinobacteriota	Cultured	Actinobacteria	Cultured	Micrococcales	Cultured	Micrococcaceae	Cultured	Kocuria	Cultured
Farmed	2999050d862a7a6167bfbb7adfb0e9d8	Firmicutes	Cultured	Bacilli	Cultured	Lactobacillales	Cultured	Enterococcaceae	Cultured	Enterococcus	Cultured
Farmed	29f3b69fbeb1f26b303725c5bc2a6654	Proteobacteria	Cultured	Alphaproteobacteria	Cultured	Rhizobiales	Cultured	Hyphomicrobiaceae	Cultured	Hyphomicrobium	Cultured
Farmed	2a43424f14e21d47c0d7c42f854c833b	Firmicutes	Cultured	Bacilli	Cultured	Alicyclobacillales	Cultured	Alicyclobacillaceae	Cultured	Tumebacillus	Cultured
Farmed	2ae90442764c11a29ef00d3414b468b9	Actinobacteriota	Cultured	Actinobacteria	Cultured	Micrococcales	Cultured	Micrococcaceae	Cultured	Kocuria	Cultured
Farmed	2bdc594cb833dd16223e05a76410118c	Proteobacteria	Cultured	Gammaproteobacteria	Cultured	Burkholderiales	Cultured	Neisseriaceae	Cultured	Neisseria	Cultured
Farmed	2d48c31eaa520e6ed460cce737e16eb0	Proteobacteria	Cultured	Alphaproteobacteria	Cultured	Rhizobiales	Cultured	Rhizobiaceae	Cultured	Oricola	Cultured
Farmed	2db7ee442aad0e7635ba8ad2f7690802	Proteobacteria	Cultured	Gammaproteobacteria	Cultured	Methylococcales	Cultured	Methylococcaceae	Cultured	Methyloparacoccus	Cultured
Farmed	2dd369957d55d6bd237549bd13ceea96	Proteobacteria	Cultured	Gammaproteobacteria	Cultured	Burkholderiales	Cultured	Burkholderiaceae	Cultured	Burkholderia-Caballeronia-Paraburkholderia	Cultured
Farmed	2f00c594096168e0ded99ab6d6227798	Bacteroidota	Cultured	Bacteroidia	Cultured	Flavobacteriales	Cultured	Schleiferiaceae	Cultured	Schleiferia	Cultured
Farmed	2f86da281517a59f8f33fd99d2991619	Firmicutes	Cultured	Bacilli	Cultured	Lactobacillales	Cultured	Carnobacteriaceae	Cultured	Atopostipes	Cultured
Farmed	2fde1e11e9407b7988685399bac95255	Firmicutes	Cultured	Bacilli	Cultured	Bacillales	Cultured	Bacillaceae	Cultured	Cerasibacillus	Cultured
Farmed	3171b8c6895f42ffbd771fb400059f34	Firmicutes	Cultured	Clostridia	Cultured	Clostridiales	Cultured	Clostridiaceae	Cultured	Proteiniclasticum	Cultured
Farmed	3213c5c16653b41bfef6021d9e586119	Firmicutes	Cultured	Clostridia	Cultured	Peptostreptococcales-Tissierellales	Cultured	Peptostreptococcales-Tissierellales	Cultured	Tepidimicrobium	Cultured
Farmed	32296bc8d2a4280b2c8a3b4e552aa931	Firmicutes	Cultured	Bacilli	Cultured	Acholeplasmatales	Cultured	Acholeplasmataceae	Cultured	Acholeplasma	Cultured
Farmed	324167ae70d1b76a54f042e6eb029db4	Proteobacteria	Cultured	Gammaproteobacteria	Cultured	Enterobacterales	Cultured	Morganellaceae	Cultured	Providencia	Cultured
Farmed	3244af373b094ad1de887e10ec64a545	Firmicutes	Cultured	Bacilli	Cultured	Erysipelotrichales	Cultured	Erysipelotrichaceae	Cultured	Dielma	Cultured
Farmed	328d1d3757554968944ae8bca09c7dc2	Proteobacteria	Cultured	Gammaproteobacteria	Cultured	Pseudomonadales	Cultured	Moraxellaceae	Cultured	Psychrobacter	Cultured
Farmed	33955d1befdd3b1fe4a8e30455cacb72	Firmicutes	Cultured	Bacilli	Cultured	Bacillales	Cultured	Bacillaceae	Cultured	Bacillus	Cultured
Farmed	3410f2b1a60c196d2a8bf77b15dd446f	Proteobacteria	Cultured	Gammaproteobacteria	Cultured	Burkholderiales	Cultured	Comamonadaceae	Cultured	Delftia	Cultured
Farmed	3463deaa0e7cfc26f76ac93104510298	Firmicutes	Cultured	Clostridia	Cultured	Lachnospirales	Cultured	Lachnospiraceae	Cultured	Lachnoclostridium	Cultured
Farmed	34ac32c6c661e01bb6cb44113b294ee1	Proteobacteria	Cultured	Alphaproteobacteria	Cultured	Caulobacterales	Cultured	Caulobacteraceae	Cultured	Brevundimonas	Cultured
Farmed	350ef4e0298299ed46ca1c69a32906ec	Proteobacteria	Cultured	Gammaproteobacteria	Cultured	Legionellales	Cultured	Legionellaceae	Cultured	Legionella	Cultured
Farmed	3644dd6b518547f1c44816d627fab6c6	Firmicutes	Cultured	Bacilli	Cultured	Mycoplasmatales	Cultured	Mycoplasmataceae	Cultured	Mycoplasma	Cultured
Farmed	3646a20b3dedd9a095606a294b91bcd6	Proteobacteria	Cultured	Gammaproteobacteria	Cultured	Enterobacterales	Cultured	Morganellaceae	Cultured	Morganella	Cultured
Farmed	368acc5f26068ee8613599c0c35d4533	Actinobacteriota	Cultured	Actinobacteria	Cultured	Corynebacteriales	Cultured	Mycobacteriaceae	Cultured	Mycobacterium	Cultured
Farmed	37127768ffe54f6e10d8dc2842d58e4e	Proteobacteria	Cultured	Gammaproteobacteria	Cultured	Vibrionales	Cultured	Vibrionaceae	Cultured	Photobacterium	Cultured
Farmed	37280f2ef060e47e51dc3bffdb90324b	Planctomycetota	Cultured	Planctomycetes	Cultured	Pirellulales	Cultured	Pirellulaceae	Cultured	Rubripirellula	Cultured
Farmed	37be7bb9f3fccaeb20e10bbacd4413ea	Firmicutes	Cultured	Clostridia	Cultured	Peptostreptococcales-Tissierellales	Cultured	Peptostreptococcales-Tissierellales	Cultured	Gallicola	Cultured
Farmed	37d8b233a4f4bb3e5e8f170a1278c137	Actinobacteriota	Cultured	Actinobacteria	Cultured	Corynebacteriales	Cultured	Mycobacteriaceae	Cultured	Mycobacterium	Cultured
Farmed	385238323d3c0a0cb075d057cebdd30e	Firmicutes	Cultured	Clostridia	Cultured	Oscillospirales	Cultured	Ruminococcaceae	Cultured	Ruminococcus	Cultured
Farmed	38722cc56198059dc3ec6a034406da78	Proteobacteria	Cultured	Alphaproteobacteria	Cultured	Rhodobacterales	Cultured	Rhodobacteraceae	Cultured	Thalassobius	Cultured
Farmed	38ad1ebf33dec469c3aceaa1138ed811	Firmicutes	Cultured	Bacilli	Cultured	Bacillales	Cultured	Bacillaceae	Cultured	Salimicrobium	Cultured
Farmed	38d91c8e2f5fa69ef3a3e258abebe729	Firmicutes	Cultured	Clostridia	Cultured	Peptostreptococcales-Tissierellales	Cultured	Fusibacteraceae	Cultured	Fusibacter	Cultured
Farmed	39bba806433bb0f2362ce7ad3ffcb93a	Firmicutes	Cultured	Clostridia	Cultured	Peptostreptococcales-Tissierellales	Cultured	Peptostreptococcaceae	Cultured	Romboutsia	Cultured
Farmed	39be3c6600d0fb194d28b954dd5c6e51	Proteobacteria	Cultured	Gammaproteobacteria	Cultured	Burkholderiales	Cultured	Rhodocyclaceae	Cultured	Thauera	Cultured
Farmed	3b1f755de0600ed79bd297365d70e989	Firmicutes	Cultured	Bacilli	Cultured	Lactobacillales	Cultured	Streptococcaceae	Cultured	Streptococcus	Cultured
Farmed	3b2f0bbe871a75c0120462e6b0d05992	Firmicutes	Cultured	Bacilli	Cultured	Bacillales	Cultured	Bacillaceae	Cultured	Bacillus	Cultured
Farmed	3c996557383c7e1ca37a65fb660cf21f	Cyanobacteria	Cultured	Cyanobacteriia	Cultured	Cyanobacteriales	Cultured	Chroococcidiopsaceae	Cultured	Aliterella	Cultured
Farmed	3cc0843f4bc234f1dc898f01da469f29	Proteobacteria	Cultured	Alphaproteobacteria	Cultured	Sphingomonadales	Cultured	Sphingomonadaceae	Cultured	Sphingomonas	Cultured
Farmed	3cde6e75bb67aaec530a0684c1a3a9f4	Firmicutes	Cultured	Bacilli	Cultured	Paenibacillales	Cultured	Paenibacillaceae	Cultured	Paenibacillus	Cultured
Farmed	3d4c216560354bbe2860440c358b59a5	Bacteroidota	Cultured	Bacteroidia	Cultured	Flavobacteriales	Cultured	Crocinitomicaceae	Cultured	Fluviicola	Cultured
Farmed	3dc016260eca0662b4155704c9878e95	Firmicutes	Cultured	Bacilli	Cultured	Erysipelotrichales	Cultured	Erysipelotrichaceae	Cultured	Breznakia	Cultured
Farmed	3e56afcc95fc3d5cda9e6f52b6e3476f	Firmicutes	Cultured	Bacilli	Cultured	Staphylococcales	Cultured	Staphylococcaceae	Cultured	Salinicoccus	Cultured
Farmed	3f11c95d077d98c37a360a46b71e2d19	Proteobacteria	Cultured	Gammaproteobacteria	Cultured	Diplorickettsiales	Cultured	Diplorickettsiaceae	Cultured	Aquicella	Cultured
Farmed	3f1935a3e6726b2e8f0f46d0dcc98980	Firmicutes	Cultured	Clostridia	Cultured	Peptostreptococcales-Tissierellales	Cultured	Peptostreptococcales-Tissierellales	Cultured	Peptoniphilus	Cultured
Farmed	3f34ba1802b81cd10c0347e817b28802	Actinobacteriota	Cultured	Actinobacteria	Cultured	Corynebacteriales	Cultured	Mycobacteriaceae	Cultured	Mycobacterium	Cultured
Farmed	3f9578082c446e77b98e621891268c1c	Actinobacteriota	Cultured	Actinobacteria	Cultured	Corynebacteriales	Cultured	Mycobacteriaceae	Cultured	Mycobacterium	Cultured
Farmed	3fd73253ee51030de3108e427cc4f0c6	Firmicutes	Cultured	Bacilli	Cultured	Bacillales	Cultured	Planococcaceae	Cultured	Sporosarcina	Cultured
Farmed	40741ec232ce2504093742be98c6ca49	Fusobacteriota	Cultured	Fusobacteriia	Cultured	Fusobacteriales	Cultured	Fusobacteriaceae	Cultured	Cetobacterium	Cultured
Farmed	40b4c449f4b483b52ab5a05bdc41f9dc	Proteobacteria	Cultured	Alphaproteobacteria	Cultured	Caulobacterales	Cultured	Caulobacteraceae	Cultured	Brevundimonas	Cultured
Farmed	40e915f5956fb58f6016dd5d850f59ca	Firmicutes	Cultured	Bacilli	Cultured	Acholeplasmatales	Cultured	Acholeplasmataceae	Cultured	Acholeplasma	Cultured
Farmed	4149debb54568e6d29d082db2762cca9	Proteobacteria	Cultured	Gammaproteobacteria	Cultured	Pseudomonadales	Cultured	Pseudomonadaceae	Cultured	Pseudomonas	Cultured
Farmed	4217b2594c0f2b9dab4a8eec4eb8a226	Firmicutes	Cultured	Clostridia	Cultured	Peptostreptococcales-Tissierellales	Cultured	Peptostreptococcaceae	Cultured	Romboutsia	Cultured
Farmed	421c148b6a82ce9da3d860aba0ab5443	Proteobacteria	Cultured	Gammaproteobacteria	Cultured	Diplorickettsiales	Cultured	Diplorickettsiaceae	Cultured	Aquicella	Cultured
Farmed	42edb6e5b25ca9b7055be3172fa1984b	Proteobacteria	Cultured	Gammaproteobacteria	Cultured	Vibrionales	Cultured	Vibrionaceae	Cultured	Photobacterium	Cultured
Farmed	437c05efa9dfbf1c4db375ca6809380f	Firmicutes	Cultured	Clostridia	Cultured	Peptostreptococcales-Tissierellales	Cultured	Peptostreptococcaceae	Cultured	Paeniclostridium	Cultured
Farmed	4406ffeec87cecc206c2a7425af74f6a	Actinobacteriota	Cultured	Actinobacteria	Cultured	Corynebacteriales	Cultured	Corynebacteriaceae	Cultured	Corynebacterium	Cultured
Farmed	440b0e85330ece37eb1281540dcd4d26	Proteobacteria	Cultured	Gammaproteobacteria	Cultured	Pseudomonadales	Cultured	Pseudomonadaceae	Cultured	Pseudomonas	Cultured
Farmed	443efb423c91d0c5aa5067890c80cac7	Actinobacteriota	Cultured	Actinobacteria	Cultured	Micrococcales	Cultured	Micrococcaceae	Cultured	Yaniella	Cultured
Farmed	447b9e02fc70d82008454f2354391b81	Proteobacteria	Cultured	Gammaproteobacteria	Cultured	Vibrionales	Cultured	Vibrionaceae	Cultured	Photobacterium	Cultured
Farmed	4489891efc4cd9ee613746e4a2cf24f4	Bacteroidota	Cultured	Bacteroidia	Cultured	Chitinophagales	Cultured	Saprospiraceae	Cultured	Phaeodactylibacter	Cultured
Farmed	44f048dc008c5a55fc052a6170f36341	Bacteroidota	Cultured	Bacteroidia	Cultured	Cytophagales	Cultured	Spirosomaceae	Cultured	Emticicia	Cultured
Farmed	454a664b2db062243919685590fa77fc	Proteobacteria	Cultured	Gammaproteobacteria	Cultured	Vibrionales	Cultured	Vibrionaceae	Cultured	Vibrio	Cultured
Farmed	4612670abefde4b84744e42e22766363	Bacteroidota	Cultured	Bacteroidia	Cultured	Chitinophagales	Cultured	Chitinophagaceae	Cultured	Sediminibacterium	Cultured
Farmed	463e53bf853ae84215d5d9944e0c8ebe	Firmicutes	Cultured	Clostridia	Cultured	Peptostreptococcales-Tissierellales	Cultured	Peptostreptococcales-Tissierellales	Cultured	Peptoniphilus	Cultured
Farmed	46a6d4d5bbce40b44993886ff4fcf144	Campilobacterota	Cultured	Campylobacteria	Cultured	Campylobacterales	Cultured	Sulfurovaceae	Cultured	Sulfurovum	Cultured
Farmed	4766a987fa82abcca94dfdeb77a24ff9	Bacteroidota	Cultured	Bacteroidia	Cultured	Bacteroidales	Cultured	Marinifilaceae	Cultured	Odoribacter	Cultured
Farmed	4772207cdcccb80ac0bd2095b5fca6e2	Firmicutes	Cultured	Bacilli	Cultured	Exiguobacterales	Cultured	Exiguobacteraceae	Cultured	Exiguobacterium	Cultured
Farmed	47d9daf822321f796d15aee9bb949976	Proteobacteria	Cultured	Gammaproteobacteria	Cultured	Pseudomonadales	Cultured	Pseudomonadaceae	Cultured	Pseudomonas	Cultured
Farmed	47f6c110c251512acb55d2850536a0e4	Proteobacteria	Cultured	Gammaproteobacteria	Cultured	Enterobacterales	Cultured	Enterobacteriaceae	Cultured	Escherichia-Shigella	Cultured
Farmed	481b9244f5dcc0bb192023eaa08a4fea	Proteobacteria	Cultured	Gammaproteobacteria	Cultured	Burkholderiales	Cultured	Alcaligenaceae	Cultured	Castellaniella	Cultured
Farmed	483127ddc7579b238cbc6f3174c5c344	Proteobacteria	Cultured	Gammaproteobacteria	Cultured	Burkholderiales	Cultured	Methylophilaceae	Cultured	Methylophilus	Cultured
Farmed	4837b17568bdcc04341a164329ebaaaa	Proteobacteria	Cultured	Gammaproteobacteria	Cultured	Diplorickettsiales	Cultured	Diplorickettsiaceae	Cultured	Rickettsiella	Cultured
Farmed	49fa773f66362a0f63e999b878aca9a9	Proteobacteria	Cultured	Gammaproteobacteria	Cultured	Vibrionales	Cultured	Vibrionaceae	Cultured	Photobacterium	Cultured
Farmed	4ab6c3b1b8eb737f3e89c32a4ca0d809	Proteobacteria	Cultured	Alphaproteobacteria	Cultured	Rickettsiales	Cultured	Anaplasmataceae	Cultured	Neorickettsia	Cultured
Farmed	4b0b0507920fcee2763f74aea9f88e44	Fusobacteriota	Cultured	Fusobacteriia	Cultured	Fusobacteriales	Cultured	Fusobacteriaceae	Cultured	Cetobacterium	Cultured
Farmed	4b156bac315f5c5a9d0f1245e8ab19a8	Proteobacteria	Cultured	Alphaproteobacteria	Cultured	Rhodobacterales	Cultured	Rhodobacteraceae	Cultured	Paracoccus	Cultured
Farmed	4b25e809fae2d6fe10aa7c0b34c9dc0e	Proteobacteria	Cultured	Alphaproteobacteria	Cultured	Rhizobiales	Cultured	Rhizobiaceae	Cultured	Allorhizobium-Neorhizobium-Pararhizobium-Rhizobium	Cultured
Farmed	4bb5b762d8876363dac431367672e299	Proteobacteria	Cultured	Gammaproteobacteria	Cultured	Vibrionales	Cultured	Vibrionaceae	Cultured	Photobacterium	Cultured
Farmed	4d19f03430be65a8b19cd0ac1d92389d	Proteobacteria	Cultured	Gammaproteobacteria	Cultured	Vibrionales	Cultured	Vibrionaceae	Cultured	Enterovibrio	Cultured
Farmed	4e2634c22188e3c4c846facf635c9de6	Proteobacteria	Cultured	Gammaproteobacteria	Cultured	Vibrionales	Cultured	Vibrionaceae	Cultured	Vibrio	Cultured
Farmed	4ed63e00f8b9f1f761bb222aa2e26f43	Firmicutes	Cultured	Bacilli	Cultured	Erysipelotrichales	Cultured	Erysipelotrichaceae	Cultured	Breznakia	Cultured
Farmed	4f0c944d2c63ab3bc1e4c1d1896c3c80	Firmicutes	Cultured	Clostridia	Cultured	Lachnospirales	Cultured	Lachnospiraceae	Cultured	Anaerostignum	Cultured
Farmed	4f5354c14a216420e506fa3a63d820f1	Bacteroidota	Cultured	Bacteroidia	Cultured	Flavobacteriales	Cultured	Weeksellaceae	Cultured	Soonwooa	Cultured
Farmed	4f81384a70cac46f05f07b63985a4d59	Firmicutes	Cultured	Clostridia	Cultured	Peptostreptococcales-Tissierellales	Cultured	Caminicellaceae	Cultured	Paramaledivibacter	Cultured
Farmed	4f88e9ee04a6187fead68d1b54ab49ec	Actinobacteriota	Cultured	Actinobacteria	Cultured	Corynebacteriales	Cultured	Mycobacteriaceae	Cultured	Mycobacterium	Cultured
Farmed	4fa5d5e85be1ba761d6a7d86f0b58017	Bacteroidota	Cultured	Bacteroidia	Cultured	Chitinophagales	Cultured	Chitinophagaceae	Cultured	Sediminibacterium	Cultured
Farmed	4fb0228f9273a15bf51be0de3e81069c	Proteobacteria	Cultured	Gammaproteobacteria	Cultured	Vibrionales	Cultured	Vibrionaceae	Cultured	Photobacterium	Cultured
Farmed	506845a4de2c4d7d90898d9ccdb968d8	Firmicutes	Cultured	Clostridia	Cultured	Peptostreptococcales-Tissierellales	Cultured	Peptostreptococcales-Tissierellales	Cultured	Anaerococcus	Cultured
Farmed	507bae8cd7acddb5a0215070aca3ba62	Proteobacteria	Cultured	Alphaproteobacteria	Cultured	Rhodobacterales	Cultured	Rhodobacteraceae	Cultured	Ruegeria	Cultured
Farmed	509bd468bdc1e420435156005c26c1f1	Proteobacteria	Cultured	Gammaproteobacteria	Cultured	Vibrionales	Cultured	Vibrionaceae	Cultured	Vibrio	Cultured
Farmed	50c70525ada09360342a69f7455a4ed6	Proteobacteria	Cultured	Alphaproteobacteria	Cultured	Sphingomonadales	Cultured	Sphingomonadaceae	Cultured	Sphingomonas	Cultured
Farmed	5174985628dd72c4775c08a7a36e3f41	Planctomycetota	Cultured	Planctomycetes	Cultured	Pirellulales	Cultured	Pirellulaceae	Cultured	Rhodopirellula	Cultured
Farmed	520e469f15a9bd97176042692a45f77b	Firmicutes	Cultured	Bacilli	Cultured	Mycoplasmatales	Cultured	Mycoplasmataceae	Cultured	Mycoplasma	Cultured
Farmed	525729f481040c7bcce986469cacc4ae	Proteobacteria	Cultured	Gammaproteobacteria	Cultured	Vibrionales	Cultured	Vibrionaceae	Cultured	Enterovibrio	Cultured
Farmed	525e4ccdc115608cdd4b7f5f55865ebf	Firmicutes	Cultured	Bacilli	Cultured	Bacillales	Cultured	Bacillaceae	Cultured	Fictibacillus	Cultured
Farmed	53125152949ff5ae2dacffd8a9794012	Firmicutes	Cultured	Clostridia	Cultured	Peptostreptococcales-Tissierellales	Cultured	Peptostreptococcaceae	Cultured	Romboutsia	Cultured
Farmed	5487dc93749e5fc9602c2e4325f13484	Proteobacteria	Cultured	Gammaproteobacteria	Cultured	Pseudomonadales	Cultured	Moraxellaceae	Cultured	Psychrobacter	Cultured
Farmed	54a133c57394d048f2d07159ed585479	Bdellovibrionota	Cultured	Oligoflexia	Cultured	Silvanigrellales	Cultured	Silvanigrellaceae	Cultured	Silvanigrella	Cultured
Farmed	54a178978e465f6ab1b6fa976137efbd	Actinobacteriota	Cultured	Actinobacteria	Cultured	Micrococcales	Cultured	Brevibacteriaceae	Cultured	Brevibacterium	Cultured
Farmed	552728c0d7a9a4dfe91eb36c572779a5	Proteobacteria	Cultured	Gammaproteobacteria	Cultured	Vibrionales	Cultured	Vibrionaceae	Cultured	Photobacterium	Cultured
Farmed	5529bc877c93c76cee53fe4d8a984236	Bacteroidota	Cultured	Bacteroidia	Cultured	Flavobacteriales	Cultured	Weeksellaceae	Cultured	Moheibacter	Cultured
Farmed	55663ab7d56cea4a75082cc020b2f463	Actinobacteriota	Cultured	Actinobacteria	Cultured	Corynebacteriales	Cultured	Corynebacteriaceae	Cultured	Corynebacterium	Cultured
Farmed	55a0e5b1663d8250947a7948fedee9fc	Firmicutes	Cultured	Bacilli	Cultured	Lactobacillales	Cultured	Leuconostocaceae	Cultured	Weissella	Cultured
Farmed	563185bc307cf473e443fd85d105384f	Firmicutes	Cultured	Bacilli	Cultured	Mycoplasmatales	Cultured	Mycoplasmataceae	Cultured	Mycoplasma	Cultured
Farmed	563533009c620b4cd7195a8cc9bae596	Firmicutes	Cultured	Bacilli	Cultured	Lactobacillales	Cultured	Streptococcaceae	Cultured	Lactococcus	Cultured
Farmed	567a4ecac5576d7ce22e79a84af521d2	Verrucomicrobiota	Cultured	Chlamydiae	Cultured	Chlamydiales	Cultured	Parachlamydiaceae	Cultured	Neochlamydia	Cultured
Farmed	56b4125c0bf2c4ee7b74e7456f50d67f	Proteobacteria	Cultured	Gammaproteobacteria	Cultured	Diplorickettsiales	Cultured	Diplorickettsiaceae	Cultured	Aquicella	Cultured
Farmed	5871fd230c5664b07055c0c6c8761958	Firmicutes	Cultured	Bacilli	Cultured	Paenibacillales	Cultured	Paenibacillaceae	Cultured	Paenibacillus	Cultured
Farmed	58b77f98003a7eabecbd83150f519518	Firmicutes	Cultured	Clostridia	Cultured	Peptostreptococcales-Tissierellales	Cultured	Peptostreptococcaceae	Cultured	Paraclostridium	Cultured
Farmed	58d55ae20ed81d38e8af42dae961c83a	Proteobacteria	Cultured	Gammaproteobacteria	Cultured	Oceanospirillales	Cultured	Endozoicomonadaceae	Cultured	Endozoicomonas	Cultured
Farmed	58df647d803a432caf96582abc1a705d	Actinobacteriota	Cultured	Actinobacteria	Cultured	Micrococcales	Cultured	Micrococcaceae	Cultured	Kocuria	Cultured
Farmed	5a2021313421d1d799238fd42bd016da	Firmicutes	Cultured	Bacilli	Cultured	Bacillales	Cultured	Planococcaceae	Cultured	Sporosarcina	Cultured
Farmed	5a9101ed87b954fec3a0e2115d0e1fab	Firmicutes	Cultured	Clostridia	Cultured	Peptostreptococcales-Tissierellales	Cultured	Anaerovoracaceae	Cultured	Anaerovorax	Cultured
Farmed	5ade2760ec4b15c702fd7625a17ab6e1	Proteobacteria	Cultured	Gammaproteobacteria	Cultured	Burkholderiales	Cultured	Alcaligenaceae	Cultured	Pusillimonas	Cultured
Farmed	5b061ea90372c154c6799342e6a2c443	Bacteroidota	Cultured	Bacteroidia	Cultured	Chitinophagales	Cultured	Chitinophagaceae	Cultured	Lacibacter	Cultured
Farmed	5c9a720a5a4bfea1ea6d0c048636fdee	Verrucomicrobiota	Cultured	Verrucomicrobiae	Cultured	Verrucomicrobiales	Cultured	Rubritaleaceae	Cultured	Luteolibacter	Cultured
Farmed	5d1ecf9ba429fc859ec422710f238210	Firmicutes	Cultured	Bacilli	Cultured	Lactobacillales	Cultured	Lactobacillaceae	Cultured	Lactobacillus	Cultured
Farmed	5dafa0a127cfe47fdc603a53e7abd449	Proteobacteria	Cultured	Gammaproteobacteria	Cultured	Vibrionales	Cultured	Vibrionaceae	Cultured	Vibrio	Cultured
Farmed	5de1e079965a099ec5b2fbc7d231e632	Firmicutes	Cultured	Bacilli	Cultured	Lactobacillales	Cultured	Streptococcaceae	Cultured	Lactococcus	Cultured
Farmed	5e1fca2d327d0686cd0da9e14df91d03	Bacteroidota	Cultured	Bacteroidia	Cultured	Flavobacteriales	Cultured	Flavobacteriaceae	Cultured	Mesonia	Cultured
Farmed	5e91dae673dc8388d286d44a2ba852e7	Planctomycetota	Cultured	Planctomycetes	Cultured	Pirellulales	Cultured	Pirellulaceae	Cultured	Pirellula	Cultured
Farmed	5fbc0300e68d010ac6840fa2ed1925bc	Firmicutes	Cultured	Bacilli	Cultured	Lactobacillales	Cultured	Lactobacillaceae	Cultured	Lactobacillus	Cultured
Farmed	6000e3ab8f3a7657e29b92b34b47caef	Proteobacteria	Cultured	Gammaproteobacteria	Cultured	Pseudomonadales	Cultured	Pseudomonadaceae	Cultured	Pseudomonas	Cultured
Farmed	60d0477c3e18d87cc7fb7ca972e9267f	Firmicutes	Cultured	Bacilli	Cultured	Bacillales	Cultured	Planococcaceae	Cultured	Chryseomicrobium	Cultured
Farmed	610de6b6fb1e84cc75c6489892dc5532	Spirochaetota	Cultured	Brevinematia	Cultured	Brevinematales	Cultured	Brevinemataceae	Cultured	Brevinema	Cultured
Farmed	6149981aaed4cb416211f9c1b4e7f257	Firmicutes	Cultured	Bacilli	Cultured	Lactobacillales	Cultured	Vagococcaceae	Cultured	Vagococcus	Cultured
Farmed	61db20e3ee22b900111346d22fcb9670	Proteobacteria	Cultured	Gammaproteobacteria	Cultured	Legionellales	Cultured	Legionellaceae	Cultured	Legionella	Cultured
Farmed	62cd3c017b3dc51a898bbf8dcf6c9d14	Proteobacteria	Cultured	Gammaproteobacteria	Cultured	Vibrionales	Cultured	Vibrionaceae	Cultured	Vibrio	Cultured
Farmed	63865deb21def432714c3a953819fd2e	Proteobacteria	Cultured	Gammaproteobacteria	Cultured	Burkholderiales	Cultured	Chromobacteriaceae	Cultured	Vogesella	Cultured
Farmed	63a8359d84b7397db2897c89ece2106d	Proteobacteria	Cultured	Gammaproteobacteria	Cultured	Burkholderiales	Cultured	Rhodocyclaceae	Cultured	Dechloromonas	Cultured
Farmed	641ce394b2bc547e13b4cd6bb8ef21e5	Firmicutes	Cultured	Bacilli	Cultured	Bacillales	Cultured	Bacillaceae	Cultured	Cerasibacillus	Cultured
Farmed	641dc003691fb642122ee7ef093e885e	Bacteroidota	Cultured	Bacteroidia	Cultured	Flavobacteriales	Cultured	Flavobacteriaceae	Cultured	Ulvibacter	Cultured
Farmed	64893895db514af5cac90ed97977a6bc	Proteobacteria	Cultured	Gammaproteobacteria	Cultured	Vibrionales	Cultured	Vibrionaceae	Cultured	Photobacterium	Cultured
Farmed	649778dd7964e07d46b748673854a59b	Bacteroidota	Cultured	Bacteroidia	Cultured	Flavobacteriales	Cultured	Flavobacteriaceae	Cultured	Flavobacterium	Cultured
Farmed	65b876a719f994bb536a711f68d6f9b5	Planctomycetota	Cultured	Planctomycetes	Cultured	Pirellulales	Cultured	Pirellulaceae	Cultured	Rubripirellula	Cultured
Farmed	67c1927189f1f240cc89ac44371f27af	Actinobacteriota	Cultured	Coriobacteriia	Cultured	Coriobacteriales	Cultured	Atopobiaceae	Cultured	Atopobium	Cultured
Farmed	683d4cb2b21c4ecf68c463be5bea7543	Actinobacteriota	Cultured	Actinobacteria	Cultured	Corynebacteriales	Cultured	Corynebacteriaceae	Cultured	Corynebacterium	Cultured
Farmed	6925f1121220f491423571606b8a9315	Actinobacteriota	Cultured	Actinobacteria	Cultured	Micrococcales	Cultured	Sanguibacteraceae	Cultured	Sanguibacter	Cultured
Farmed	69678180d8b1a19aa00d85fc9e0f8bad	Proteobacteria	Cultured	Alphaproteobacteria	Cultured	Rhodobacterales	Cultured	Rhodobacteraceae	Cultured	Paracoccus	Cultured
Farmed	6a1a33bf67dbe3c42867064179454949	Proteobacteria	Cultured	Gammaproteobacteria	Cultured	Pseudomonadales	Cultured	Moraxellaceae	Cultured	Acinetobacter	Cultured
Farmed	6a9d05979d92826e529e11a0f3545532	Fusobacteriota	Cultured	Fusobacteriia	Cultured	Fusobacteriales	Cultured	Fusobacteriaceae	Cultured	Cetobacterium	Cultured
Farmed	6b18dc709700cdc517f5d8693322cc92	Proteobacteria	Cultured	Gammaproteobacteria	Cultured	Alteromonadales	Cultured	Marinobacteraceae	Cultured	Marinobacter	Cultured
Farmed	6b1af6af01e879e83ecc685144eaf46a	Firmicutes	Cultured	Clostridia	Cultured	Peptostreptococcales-Tissierellales	Cultured	Peptostreptococcales-Tissierellales	Cultured	Peptoniphilus	Cultured
Farmed	6bac51d7ccb8a9ad5c47ac6965a9dc73	Firmicutes	Cultured	Bacilli	Cultured	Bacillales	Cultured	Bacillaceae	Cultured	Bacillus	Cultured
Farmed	6bf49a65006759a8a5d0a6d5e45151cd	Proteobacteria	Cultured	Gammaproteobacteria	Cultured	Xanthomonadales	Cultured	Xanthomonadaceae	Cultured	Pseudoxanthomonas	Cultured
Farmed	6c6a4a2e0bcfa76a887ad4ff82935926	Proteobacteria	Cultured	Gammaproteobacteria	Cultured	Enterobacterales	Cultured	Morganellaceae	Cultured	Proteus	Cultured
Farmed	6cded93133b8f9eaa846c57016573099	Firmicutes	Cultured	Bacilli	Cultured	Aneurinibacillales	Cultured	Aneurinibacillaceae	Cultured	Aneurinibacillus	Cultured
Farmed	6d551c26466802c9526af7611e40472f	Proteobacteria	Cultured	Gammaproteobacteria	Cultured	Xanthomonadales	Cultured	Xanthomonadaceae	Cultured	Stenotrophomonas	Cultured
Farmed	6dc41b514fc25fb82b653259dd2dcca0	Bacteroidota	Cultured	Bacteroidia	Cultured	Flavobacteriales	Cultured	Crocinitomicaceae	Cultured	Lishizhenia	Cultured
Farmed	6dc5600d8914c529af07f436fb996b3a	Firmicutes	Cultured	Bacilli	Cultured	Bacillales	Cultured	Planococcaceae	Cultured	Rummeliibacillus	Cultured
Farmed	6e6b3a34d23d32cc081a5fc9b36c0dbb	Bdellovibrionota	Cultured	Bdellovibrionia	Cultured	Bacteriovoracales	Cultured	Bacteriovoracaceae	Cultured	Peredibacter	Cultured
Farmed	6f968c6d129e2232eca78bbd79c46a99	Proteobacteria	Cultured	Gammaproteobacteria	Cultured	Pseudomonadales	Cultured	Moraxellaceae	Cultured	Acinetobacter	Cultured
Farmed	6fc3e3017ef9e08106de16fe8ec89401	Planctomycetota	Cultured	Planctomycetes	Cultured	Pirellulales	Cultured	Pirellulaceae	Cultured	Blastopirellula	Cultured
Farmed	6fcbfe3e3e4c8b4d894ac60e2968349b	Fusobacteriota	Cultured	Fusobacteriia	Cultured	Fusobacteriales	Cultured	Fusobacteriaceae	Cultured	Cetobacterium	Cultured
Farmed	6fcde11f30f74e25a3b34a1c7ae12810	Firmicutes	Cultured	Bacilli	Cultured	Thermoactinomycetales	Cultured	Thermoactinomycetaceae	Cultured	Pasteuria	Cultured
Farmed	701e3b52c18c210b7a5a16a27594431d	Firmicutes	Cultured	Bacilli	Cultured	Lactobacillales	Cultured	Streptococcaceae	Cultured	Streptococcus	Cultured
Farmed	70d8d244ac4b5d6d19a76712d3b93869	Firmicutes	Cultured	Bacilli	Cultured	Lactobacillales	Cultured	Lactobacillaceae	Cultured	Lactobacillus	Cultured
Farmed	7149751e954d6300c5f48c2d897889d4	Firmicutes	Cultured	Clostridia	Cultured	Peptostreptococcales-Tissierellales	Cultured	Peptostreptococcales-Tissierellales	Cultured	Tissierella	Cultured
Farmed	720ff965dbae3f91a7ac74b4274e5ec9	Actinobacteriota	Cultured	Actinobacteria	Cultured	Micrococcales	Cultured	Microbacteriaceae	Cultured	Microbacterium	Cultured
Farmed	723860973d51cdc12bc2cc2d986bc6ef	Actinobacteriota	Cultured	Actinobacteria	Cultured	Micrococcales	Cultured	Micrococcaceae	Cultured	Rothia	Cultured
Farmed	742368ada2ec737a91a2e69f209760ed	Actinobacteriota	Cultured	Actinobacteria	Cultured	Corynebacteriales	Cultured	Nocardiaceae	Cultured	Nocardia	Cultured
Farmed	74276cc8365b3d876153da8f6cc665c1	Actinobacteriota	Cultured	Actinobacteria	Cultured	Pseudonocardiales	Cultured	Pseudonocardiaceae	Cultured	Pseudonocardia	Cultured
Farmed	74ab02edc69b802a2a2a80cc05b7826d	Firmicutes	Cultured	Bacilli	Cultured	Bacillales	Cultured	Bacillaceae	Cultured	Alkalibacillus	Cultured
Farmed	74abe133fefa9a0656576ec841f847c8	Spirochaetota	Cultured	Brevinematia	Cultured	Brevinematales	Cultured	Brevinemataceae	Cultured	Brevinema	Cultured
Farmed	74b2811023e63fe5f761143f1c683388	Firmicutes	Cultured	Bacilli	Cultured	Staphylococcales	Cultured	Staphylococcaceae	Cultured	Jeotgalicoccus	Cultured
Farmed	74dbfa9f8b94ea6cbf6ff62067d494ff	Myxococcota	Cultured	Polyangia	Cultured	Polyangiales	Cultured	Sandaracinaceae	Cultured	Sandaracinus	Cultured
Farmed	7585b0af09e34beba149ddcd528f5950	Firmicutes	Cultured	Bacilli	Cultured	Staphylococcales	Cultured	Staphylococcaceae	Cultured	Macrococcus	Cultured
Farmed	75901c3dae3a8fa8f81af509fa7df1af	Firmicutes	Cultured	Clostridia	Cultured	Peptostreptococcales-Tissierellales	Cultured	Peptostreptococcaceae	Cultured	Romboutsia	Cultured
Farmed	7624876e8e0fad280cd5bbad9d7c2098	Firmicutes	Cultured	Clostridia	Cultured	Peptostreptococcales-Tissierellales	Cultured	Peptostreptococcales-Tissierellales	Cultured	Peptoniphilus	Cultured
Farmed	7635e3157cbce162c5961d1baaffe282	Proteobacteria	Cultured	Gammaproteobacteria	Cultured	Alteromonadales	Cultured	Idiomarinaceae	Cultured	Idiomarina	Cultured
Farmed	7750a808506faea3523bf9ab7322d512	Verrucomicrobiota	Cultured	Verrucomicrobiae	Cultured	Verrucomicrobiales	Cultured	Akkermansiaceae	Cultured	Akkermansia	Cultured
Farmed	7768ce4f9a7dd5daf2af2f70d60d2e60	Proteobacteria	Cultured	Gammaproteobacteria	Cultured	Vibrionales	Cultured	Vibrionaceae	Cultured	Vibrio	Cultured
Farmed	7798a9e339a82f05754a8ccddec11da7	Firmicutes	Cultured	Clostridia	Cultured	Peptostreptococcales-Tissierellales	Cultured	Peptostreptococcales-Tissierellales	Cultured	Gallicola	Cultured
Farmed	77bebd875f3c548e19f009c699481f4a	Proteobacteria	Cultured	Alphaproteobacteria	Cultured	Rhodobacterales	Cultured	Rhodobacteraceae	Cultured	Paracoccus	Cultured
Farmed	77d2b72d6d07116535bad0b1577bbfc3	Firmicutes	Cultured	Clostridia	Cultured	Peptostreptococcales-Tissierellales	Cultured	Peptostreptococcaceae	Cultured	Proteocatella	Cultured
Farmed	77dc6e80227ef490693b6660c503a904	Proteobacteria	Cultured	Gammaproteobacteria	Cultured	Diplorickettsiales	Cultured	Diplorickettsiaceae	Cultured	Aquicella	Cultured
Farmed	78179b997fca5a619209332e652f79ac	Proteobacteria	Cultured	Gammaproteobacteria	Cultured	Oceanospirillales	Cultured	Nitrincolaceae	Cultured	Marinobacterium	Cultured
Farmed	790b01e88986110a629d0340458d1b6d	Firmicutes	Cultured	Bacilli	Cultured	Lactobacillales	Cultured	Streptococcaceae	Cultured	Lactococcus	Cultured
Farmed	7919cba2d14c445dc7942b6fd6d79835	Proteobacteria	Cultured	Alphaproteobacteria	Cultured	Rhodobacterales	Cultured	Rhodobacteraceae	Cultured	Amaricoccus	Cultured
Farmed	791d1445ccd0cfa077435d67bd742464	Proteobacteria	Cultured	Gammaproteobacteria	Cultured	Vibrionales	Cultured	Vibrionaceae	Cultured	Vibrio	Cultured
Farmed	7a81810ac50f54b364bc9c0ae5efca06	Desulfobacterota	Cultured	Desulfovibrionia	Cultured	Desulfovibrionales	Cultured	Desulfovibrionaceae	Cultured	Lawsonia	Cultured
Farmed	7bb54d8af1323e13da053173b926a92b	Verrucomicrobiota	Cultured	Verrucomicrobiae	Cultured	Verrucomicrobiales	Cultured	Rubritaleaceae	Cultured	Rubritalea	Cultured
Farmed	7c1729fcbf44b3bf798047d18ae210a7	Proteobacteria	Cultured	Gammaproteobacteria	Cultured	Vibrionales	Cultured	Vibrionaceae	Cultured	Vibrio	Cultured
Farmed	7cfd5f0c195e2848ee9aeb227083e9f2	Bacteroidota	Cultured	Bacteroidia	Cultured	Flavobacteriales	Cultured	Weeksellaceae	Cultured	Ornithobacterium	Cultured
Farmed	7da69c99ee2ad0c9460de6a4ed020ba3	Actinobacteriota	Cultured	Actinobacteria	Cultured	Micrococcales	Cultured	Microbacteriaceae	Cultured	Microbacterium	Cultured
Farmed	7dc6808e9d0f341e1cbdf3761eb60882	Proteobacteria	Cultured	Gammaproteobacteria	Cultured	Coxiellales	Cultured	Coxiellaceae	Cultured	Coxiella	Cultured
Farmed	7df2f837737a3be48c69180c89a34898	Verrucomicrobiota	Cultured	Verrucomicrobiae	Cultured	Verrucomicrobiales	Cultured	Rubritaleaceae	Cultured	Luteolibacter	Cultured
Farmed	7e46e68d03f457b705625f902b6cc473	Firmicutes	Cultured	Bacilli	Cultured	Staphylococcales	Cultured	Staphylococcaceae	Cultured	Staphylococcus	Cultured
Farmed	7e51b9d89da832fa81ae3363e1d9fd8a	Firmicutes	Cultured	Bacilli	Cultured	Lactobacillales	Cultured	Vagococcaceae	Cultured	Vagococcus	Cultured
Farmed	7eac2f4728ffabee8ffab581b78e4250	Actinobacteriota	Cultured	Actinobacteria	Cultured	Micrococcales	Cultured	Brevibacteriaceae	Cultured	Brevibacterium	Cultured
Farmed	7f50765ce8d520bdb4d782edda300389	Bacteroidota	Cultured	Bacteroidia	Cultured	Flavobacteriales	Cultured	Flavobacteriaceae	Cultured	Mesoflavibacter	Cultured
Farmed	80414650cfa253cb3d3c327eaeba2472	Spirochaetota	Cultured	Brevinematia	Cultured	Brevinematales	Cultured	Brevinemataceae	Cultured	Brevinema	Cultured
Farmed	80e9dddc29ee4dc8bdd2677523d788ec	Firmicutes	Cultured	Clostridia	Cultured	Peptostreptococcales-Tissierellales	Cultured	Peptostreptococcales-Tissierellales	Cultured	Anaerosalibacter	Cultured
Farmed	81b24c0baeac5e40e6201e15da282b26	Deinococcota	Cultured	Deinococci	Cultured	Deinococcales	Cultured	Deinococcaceae	Cultured	Deinococcus	Cultured
Farmed	81e88da00b2e8f46e5445755ca6c923d	Proteobacteria	Cultured	Gammaproteobacteria	Cultured	Alteromonadales	Cultured	Pseudoalteromonadaceae	Cultured	Pseudoalteromonas	Cultured
Farmed	82298fd821a40a659ef0e2faa2ecb0b1	Verrucomicrobiota	Cultured	Chlamydiae	Cultured	Chlamydiales	Cultured	Parachlamydiaceae	Cultured	Neochlamydia	Cultured
Farmed	82d62029c12fa9312f9a405b8f391385	Bacteroidota	Cultured	Bacteroidia	Cultured	Flavobacteriales	Cultured	Flavobacteriaceae	Cultured	Flavobacterium	Cultured
Farmed	82fe4c2523a899abafaf2ccc19e68692	Firmicutes	Cultured	Bacilli	Cultured	Lactobacillales	Cultured	Lactobacillaceae	Cultured	Pediococcus	Cultured
Farmed	831c5703fb1f5d199b93c9b1716319ce	Proteobacteria	Cultured	Gammaproteobacteria	Cultured	Alteromonadales	Cultured	Shewanellaceae	Cultured	Shewanella	Cultured
Farmed	832d1dfb9c5470ea4d1a2be16102237e	Proteobacteria	Cultured	Alphaproteobacteria	Cultured	Sphingomonadales	Cultured	Sphingomonadaceae	Cultured	Sphingobium	Cultured
Farmed	8355c46ad2d73ae54ff8bf7c3360bbdc	Proteobacteria	Cultured	Gammaproteobacteria	Cultured	Vibrionales	Cultured	Vibrionaceae	Cultured	Photobacterium	Cultured
Farmed	83d673a0d001c2f3ded7e75cb10f7060	Proteobacteria	Cultured	Gammaproteobacteria	Cultured	Vibrionales	Cultured	Vibrionaceae	Cultured	Vibrio	Cultured
Farmed	83d776d2c683a472bfe73d7005bd1c0d	Firmicutes	Cultured	Clostridia	Cultured	Oscillospirales	Cultured	Ruminococcaceae	Cultured	Pygmaiobacter	Cultured
Farmed	84981359d8b23e63b3109604f9a991ae	Actinobacteriota	Cultured	Actinobacteria	Cultured	Micrococcales	Cultured	Micrococcaceae	Cultured	Glutamicibacter	Cultured
Farmed	850e9ba9eed6e5858b7aaaa55579f91e	Firmicutes	Cultured	Bacilli	Cultured	Mycoplasmatales	Cultured	Mycoplasmataceae	Cultured	Mycoplasma	Cultured
Farmed	851619deb0dbe7004d3daef92fe5b634	Verrucomicrobiota	Cultured	Verrucomicrobiae	Cultured	Verrucomicrobiales	Cultured	Rubritaleaceae	Cultured	Persicirhabdus	Cultured
Farmed	856466e501770826dcc7f16df3bae7c5	Proteobacteria	Cultured	Gammaproteobacteria	Cultured	Pseudomonadales	Cultured	Moraxellaceae	Cultured	Perlucidibaca	Cultured
Farmed	85ce104789ff6972d36cafc88f2df35f	Firmicutes	Cultured	Bacilli	Cultured	Lactobacillales	Cultured	Leuconostocaceae	Cultured	Weissella	Cultured
Farmed	865020f0c4dfed484f09f3cd10c669c3	Planctomycetota	Cultured	Planctomycetes	Cultured	Pirellulales	Cultured	Pirellulaceae	Cultured	Blastopirellula	Cultured
Farmed	8659ee75c6657376bb3b67a034f375a9	Actinobacteriota	Cultured	Actinobacteria	Cultured	Micrococcales	Cultured	Micrococcaceae	Cultured	Nesterenkonia	Cultured
Farmed	86b1ca5e1374995d1588430e593c2124	Proteobacteria	Cultured	Gammaproteobacteria	Cultured	Pseudomonadales	Cultured	Moraxellaceae	Cultured	Acinetobacter	Cultured
Farmed	874d9084b0848cdf74a038425e7bce68	Proteobacteria	Cultured	Alphaproteobacteria	Cultured	Rickettsiales	Cultured	Anaplasmataceae	Cultured	Neorickettsia	Cultured
Farmed	8789667a791368cbc4735475f7440d95	Proteobacteria	Cultured	Gammaproteobacteria	Cultured	Alteromonadales	Cultured	Alteromonadaceae	Cultured	Rheinheimera	Cultured
Farmed	87993c63d32fe9e6c6a825bef808f228	Proteobacteria	Cultured	Alphaproteobacteria	Cultured	Sphingomonadales	Cultured	Sphingomonadaceae	Cultured	Altererythrobacter	Cultured
Farmed	88b5c606edc6ae4eb3eb1d67d9bb5a80	Actinobacteriota	Cultured	Actinobacteria	Cultured	Propionibacteriales	Cultured	Nocardioidaceae	Cultured	Nocardioides	Cultured
Farmed	8910098791935fe117520f5052beade2	Firmicutes	Cultured	Bacilli	Cultured	Bacillales	Cultured	Bacillaceae	Cultured	Salimicrobium	Cultured
Farmed	898ca3978d730fac995314d6634714fa	Fusobacteriota	Cultured	Fusobacteriia	Cultured	Fusobacteriales	Cultured	Fusobacteriaceae	Cultured	Cetobacterium	Cultured
Farmed	8a6b166b09dac4c88ee0ea2e30165411	Proteobacteria	Cultured	Gammaproteobacteria	Cultured	Alteromonadales	Cultured	Shewanellaceae	Cultured	Shewanella	Cultured
Farmed	8a9085c72c20060f66679ee95058b87c	Firmicutes	Cultured	Clostridia	Cultured	Peptostreptococcales-Tissierellales	Cultured	Peptostreptococcales-Tissierellales	Cultured	Anaerococcus	Cultured
Farmed	8c0de1311ec357d201729fe33428a0ef	Proteobacteria	Cultured	Gammaproteobacteria	Cultured	Vibrionales	Cultured	Vibrionaceae	Cultured	Photobacterium	Cultured
Farmed	8ca1b28ddeba707997480b9ea604c7be	Firmicutes	Cultured	Clostridia	Cultured	Peptostreptococcales-Tissierellales	Cultured	Peptostreptococcaceae	Cultured	Romboutsia	Cultured
Farmed	8cb2e8ed952ac9ba7460075045cb9c03	Proteobacteria	Cultured	Alphaproteobacteria	Cultured	Rhizobiales	Cultured	Rhizobiales_Incertae_Sedis	Cultured	Bauldia	Cultured
Farmed	8dde55d0e843f8bee01d659763d07d28	Proteobacteria	Cultured	Gammaproteobacteria	Cultured	Diplorickettsiales	Cultured	Diplorickettsiaceae	Cultured	Rickettsiella	Cultured
Farmed	8e23570edf0fab96dfcc8f8cc8a5d893	Bacteroidota	Cultured	Bacteroidia	Cultured	Flavobacteriales	Cultured	Flavobacteriaceae	Cultured	Formosa	Cultured
Farmed	8ebb2c94efba0af537c632fdebd353fb	Firmicutes	Cultured	Bacilli	Cultured	Lactobacillales	Cultured	Lactobacillaceae	Cultured	Lactobacillus	Cultured
Farmed	8f741a0a153cdae41444a223e8901eb6	Proteobacteria	Cultured	Alphaproteobacteria	Cultured	Rickettsiales	Cultured	Anaplasmataceae	Cultured	Neorickettsia	Cultured
Farmed	8fb29c93586722ef6dd6e51775cfbefb	Actinobacteriota	Cultured	Actinobacteria	Cultured	Bifidobacteriales	Cultured	Bifidobacteriaceae	Cultured	Bifidobacterium	Cultured
Farmed	8fc4be9a69269e703e8302b5fac10b83	Proteobacteria	Cultured	Alphaproteobacteria	Cultured	Rhizobiales	Cultured	Stappiaceae	Cultured	Labrenzia	Cultured
Farmed	903198a47138914ba1d1fc4f1fa0b37b	Spirochaetota	Cultured	Brevinematia	Cultured	Brevinematales	Cultured	Brevinemataceae	Cultured	Brevinema	Cultured
Farmed	9229b856cb0adba7ccfba7ede8eab66d	Firmicutes	Cultured	Bacilli	Cultured	Lactobacillales	Cultured	Streptococcaceae	Cultured	Streptococcus	Cultured
Farmed	92cd5161e43c5915273dc66f4f0577e7	Firmicutes	Cultured	Bacilli	Cultured	Lactobacillales	Cultured	Leuconostocaceae	Cultured	Weissella	Cultured
Farmed	92df68889774a39fdc2a6611001a50b1	Firmicutes	Cultured	Bacilli	Cultured	Staphylococcales	Cultured	Staphylococcaceae	Cultured	Salinicoccus	Cultured
Farmed	93112a53c1072e4ec538230ab2c1abe1	Fusobacteriota	Cultured	Fusobacteriia	Cultured	Fusobacteriales	Cultured	Fusobacteriaceae	Cultured	Cetobacterium	Cultured
Farmed	93e4aa2c58abb1c311d5f69b725211b3	Firmicutes	Cultured	Bacilli	Cultured	Mycoplasmatales	Cultured	Mycoplasmataceae	Cultured	Mycoplasma	Cultured
Farmed	9463e78afc69754a9eb051e14515eaca	Bacteroidota	Cultured	Bacteroidia	Cultured	Bacteroidales	Cultured	Rikenellaceae	Cultured	Rikenella	Cultured
Farmed	9561ee191ae9142769ad2e77f2a0c27e	Proteobacteria	Cultured	Gammaproteobacteria	Cultured	Pseudomonadales	Cultured	Pseudomonadaceae	Cultured	Pseudomonas	Cultured
Farmed	95ba82a21ef6a8234123f98c7c36b25f	Proteobacteria	Cultured	Gammaproteobacteria	Cultured	Xanthomonadales	Cultured	Xanthomonadaceae	Cultured	Stenotrophomonas	Cultured
Farmed	95d53105622110ea6d4e8af3f80f2c3d	Firmicutes	Cultured	Bacilli	Cultured	Bacillales	Cultured	Bacillaceae	Cultured	Pontibacillus	Cultured
Farmed	9653f55a1215ecaa3e051b933e1fa4a5	Proteobacteria	Cultured	Gammaproteobacteria	Cultured	Pseudomonadales	Cultured	Moraxellaceae	Cultured	Acinetobacter	Cultured
Farmed	96dd1d0a868741a2e543ad9313cfb8b0	Proteobacteria	Cultured	Alphaproteobacteria	Cultured	Sphingomonadales	Cultured	Sphingomonadaceae	Cultured	Novosphingobium	Cultured
Farmed	982f8e7b8025d0e825054b3fa9a06021	Proteobacteria	Cultured	Alphaproteobacteria	Cultured	Rhodobacterales	Cultured	Rhodobacteraceae	Cultured	Lentibacter	Cultured
Farmed	98469df5e6654ec28c58292f78317a5f	Proteobacteria	Cultured	Alphaproteobacteria	Cultured	Rhodobacterales	Cultured	Rhodobacteraceae	Cultured	Shimia	Cultured
Farmed	985d4375bf33821c2e2b04a87335c9bc	Firmicutes	Cultured	Bacilli	Cultured	Bacillales	Cultured	Bacillaceae	Cultured	Bacillus	Cultured
Farmed	98f079bc5010c584e6bc0a25ffab63f2	Actinobacteriota	Cultured	Actinobacteria	Cultured	Propionibacteriales	Cultured	Nocardioidaceae	Cultured	Nocardioides	Cultured
Farmed	9900ee03cf9a267a971381b1da23b1a8	Proteobacteria	Cultured	Gammaproteobacteria	Cultured	Legionellales	Cultured	Legionellaceae	Cultured	Legionella	Cultured
Farmed	990197b99a8583da75bfda143fc436e1	Proteobacteria	Cultured	Gammaproteobacteria	Cultured	Burkholderiales	Cultured	Comamonadaceae	Cultured	Hydrogenophaga	Cultured
Farmed	9903135d1d227aea34cc118bf4c7234d	Proteobacteria	Cultured	Gammaproteobacteria	Cultured	Alteromonadales	Cultured	Shewanellaceae	Cultured	Shewanella	Cultured
Farmed	99613b4268e311d8d6d6e78a3f73f798	Firmicutes	Cultured	Bacilli	Cultured	Bacillales	Cultured	Bacillaceae	Cultured	Bacillus	Cultured
Farmed	997c34c6eee5947c0de2afca705f1ff3	Firmicutes	Cultured	Bacilli	Cultured	Bacillales	Cultured	Bacillaceae	Cultured	Bacillus	Cultured
Farmed	9a8d66db285318bc9a4a2792d8242357	Actinobacteriota	Cultured	Actinobacteria	Cultured	Propionibacteriales	Cultured	Nocardioidaceae	Cultured	Nocardioides	Cultured
Farmed	9ab7b4c99141e43d5aac9c64c6e5c0c8	Spirochaetota	Cultured	Brevinematia	Cultured	Brevinematales	Cultured	Brevinemataceae	Cultured	Brevinema	Cultured
Farmed	9aceede753876c181e982380d8be5c16	Firmicutes	Cultured	Bacilli	Cultured	Lactobacillales	Cultured	Lactobacillaceae	Cultured	Lactobacillus	Cultured
Farmed	9ad1d017e097b879be91322c468ff7ae	Proteobacteria	Cultured	Gammaproteobacteria	Cultured	Pseudomonadales	Cultured	Moraxellaceae	Cultured	Psychrobacter	Cultured
Farmed	9b0fed37c10a24360b55c3702bad62d7	Spirochaetota	Cultured	Brevinematia	Cultured	Brevinematales	Cultured	Brevinemataceae	Cultured	Brevinema	Cultured
Farmed	9d63d35ebe87fa8e6bc9aa1ecc98c3bc	Proteobacteria	Cultured	Alphaproteobacteria	Cultured	Rhizobiales	Cultured	Rhizobiaceae	Cultured	Allorhizobium-Neorhizobium-Pararhizobium-Rhizobium	Cultured
Farmed	9d713461686dc550171b97028d3b2977	Proteobacteria	Cultured	Gammaproteobacteria	Cultured	Pseudomonadales	Cultured	Moraxellaceae	Cultured	Enhydrobacter	Cultured
Farmed	9df97a642529f30ef6b75b9834d6e0b5	Firmicutes	Cultured	Bacilli	Cultured	Mycoplasmatales	Cultured	Mycoplasmataceae	Cultured	Mycoplasma	Cultured
Farmed	9e8ed842d2929da0dc3c48c5ef5a7e74	Proteobacteria	Cultured	Gammaproteobacteria	Cultured	Legionellales	Cultured	Legionellaceae	Cultured	Legionella	Cultured
Farmed	9eefac366e74f57a1ea5298d390a491f	Proteobacteria	Cultured	Gammaproteobacteria	Cultured	Xanthomonadales	Cultured	Xanthomonadaceae	Cultured	Pseudoxanthomonas	Cultured
Farmed	9ef5daceb85d1f88041e9c664df1f844	Actinobacteriota	Cultured	Actinobacteria	Cultured	Corynebacteriales	Cultured	Mycobacteriaceae	Cultured	Mycobacterium	Cultured
Farmed	9fb68605cf5c2f6a2558ee4758d894f9	Proteobacteria	Cultured	Gammaproteobacteria	Cultured	Burkholderiales	Cultured	Comamonadaceae	Cultured	Hydrogenophaga	Cultured
Farmed	9fd1f466d31709a17a9361296c8a711e	Fusobacteriota	Cultured	Fusobacteriia	Cultured	Fusobacteriales	Cultured	Fusobacteriaceae	Cultured	Cetobacterium	Cultured
Farmed	9fe699423d566487fe67733b2599abf5	Proteobacteria	Cultured	Alphaproteobacteria	Cultured	Rhizobiales	Cultured	Rhizobiaceae	Cultured	Allorhizobium-Neorhizobium-Pararhizobium-Rhizobium	Cultured
Farmed	9fe77fab0468feb587e890a30ae2cd0c	Actinobacteriota	Cultured	Actinobacteria	Cultured	Corynebacteriales	Cultured	Nocardiaceae	Cultured	Nocardia	Cultured
Farmed	a0237093e150b3eddb08b3b5a85f61fd	Actinobacteriota	Cultured	Actinobacteria	Cultured	Corynebacteriales	Cultured	Corynebacteriaceae	Cultured	Corynebacterium	Cultured
Farmed	a04a298efc244389c1b9b8a9d0f1481f	Actinobacteriota	Cultured	Acidimicrobiia	Cultured	Microtrichales	Cultured	Ilumatobacteraceae	Cultured	Ilumatobacter	Cultured
Farmed	a0b01e97f41868aa0867728a8d3fb245	Actinobacteriota	Cultured	Actinobacteria	Cultured	Corynebacteriales	Cultured	Corynebacteriaceae	Cultured	Corynebacterium	Cultured
Farmed	a19f51f261a50f98c222393663b82074	Proteobacteria	Cultured	Gammaproteobacteria	Cultured	Vibrionales	Cultured	Vibrionaceae	Cultured	Photobacterium	Cultured
Farmed	a1aa0a3cefa28be95c6c5695aae68f89	Actinobacteriota	Cultured	Actinobacteria	Cultured	Corynebacteriales	Cultured	Dietziaceae	Cultured	Dietzia	Cultured
Farmed	a20f61e71c83a732df710a038af7f5c8	Firmicutes	Cultured	Bacilli	Cultured	Mycoplasmatales	Cultured	Mycoplasmataceae	Cultured	Mycoplasma	Cultured
Farmed	a2e4fa4c4b473ddf1f51a272876e37ee	Proteobacteria	Cultured	Gammaproteobacteria	Cultured	Burkholderiales	Cultured	Comamonadaceae	Cultured	Comamonas	Cultured
Farmed	a2eeab33b40e1d2ee8d58640d5816173	Deinococcota	Cultured	Deinococci	Cultured	Deinococcales	Cultured	Deinococcaceae	Cultured	Deinococcus	Cultured
Farmed	a2f37c70f134b4a097afc1ad4df56da0	Proteobacteria	Cultured	Gammaproteobacteria	Cultured	Vibrionales	Cultured	Vibrionaceae	Cultured	Vibrio	Cultured
Farmed	a3012fa63e3847d3aca5e92aaff6da3a	Actinobacteriota	Cultured	Thermoleophilia	Cultured	Gaiellales	Cultured	Gaiellaceae	Cultured	Gaiella	Cultured
Farmed	a38ddd83917b43d2bdcff11d9d5c78db	Spirochaetota	Cultured	Spirochaetia	Cultured	Spirochaetales	Cultured	Spirochaetaceae	Cultured	Treponema	Cultured
Farmed	a3c72d318791d7bfa2c4b299cf10a704	Desulfobacterota	Cultured	Desulfovibrionia	Cultured	Desulfovibrionales	Cultured	Desulfovibrionaceae	Cultured	Desulfovibrio	Cultured
Farmed	a4235937bd7b7c7bdf3e83a57e7c05a2	Proteobacteria	Cultured	Gammaproteobacteria	Cultured	Alteromonadales	Cultured	Shewanellaceae	Cultured	Shewanella	Cultured
Farmed	a5e5f45e38ecf5d152272a1a16d03733	Proteobacteria	Cultured	Alphaproteobacteria	Cultured	Acetobacterales	Cultured	Acetobacteraceae	Cultured	Roseomonas	Cultured
Farmed	a5f93490699cd73403c9c662332dbc00	Proteobacteria	Cultured	Gammaproteobacteria	Cultured	Legionellales	Cultured	Legionellaceae	Cultured	Legionella	Cultured
Farmed	a6cfc3754a42f50837cc29b4b893216c	Fusobacteriota	Cultured	Fusobacteriia	Cultured	Fusobacteriales	Cultured	Fusobacteriaceae	Cultured	Cetobacterium	Cultured
Farmed	a6f99978fc2c0fb6dc68105bf5cc23db	Firmicutes	Cultured	Bacilli	Cultured	Lactobacillales	Cultured	Streptococcaceae	Cultured	Streptococcus	Cultured
Farmed	a7bf7ba9db5ae202361fbf7f8e8d8dba	Firmicutes	Cultured	Clostridia	Cultured	Peptostreptococcales-Tissierellales	Cultured	Peptostreptococcaceae	Cultured	Romboutsia	Cultured
Farmed	a7fb2fae73cfeb2e10bd6a386df36ecc	Bacteroidota	Cultured	Bacteroidia	Cultured	Bacteroidales	Cultured	Bacteroidaceae	Cultured	Bacteroides	Cultured
Farmed	a8aab4940d9636c45de34c4fa96c852d	Firmicutes	Cultured	Bacilli	Cultured	Bacillales	Cultured	Bacillaceae	Cultured	Pseudogracilibacillus	Cultured
Farmed	aa5e9e57aab7e62c3e6fc1dec4a7de3f	Firmicutes	Cultured	Bacilli	Cultured	Bacillales	Cultured	Bacillaceae	Cultured	Lentibacillus	Cultured
Farmed	aaa18fdfa62d3829884cc1be575cdf80	Firmicutes	Cultured	Bacilli	Cultured	Lactobacillales	Cultured	Lactobacillaceae	Cultured	Lactobacillus	Cultured
Farmed	ab3c0bac8e8fd572e98239f572cf9f18	Planctomycetota	Cultured	Planctomycetes	Cultured	Pirellulales	Cultured	Pirellulaceae	Cultured	Bythopirellula	Cultured
Farmed	ac4d29f120e4cb13af54bd1d1ad426f3	Proteobacteria	Cultured	Gammaproteobacteria	Cultured	Vibrionales	Cultured	Vibrionaceae	Cultured	Vibrio	Cultured
Farmed	acb6212cbc60dbb7de96aade1281d3ce	Spirochaetota	Cultured	Brevinematia	Cultured	Brevinematales	Cultured	Brevinemataceae	Cultured	Brevinema	Cultured
Farmed	ad68c7ef7e292330b5dbd0fa91f6aa2d	Bacteroidota	Cultured	Bacteroidia	Cultured	Flavobacteriales	Cultured	Flavobacteriaceae	Cultured	Aequorivita	Cultured
Farmed	adb3fe0eca6481e2bbaf95c43c214a3d	Firmicutes	Cultured	Bacilli	Cultured	Lactobacillales	Cultured	Lactobacillaceae	Cultured	Lactobacillus	Cultured
Farmed	adf223958313406351ce7a2e130137df	Proteobacteria	Cultured	Gammaproteobacteria	Cultured	Xanthomonadales	Cultured	Xanthomonadaceae	Cultured	Thermomonas	Cultured
Farmed	ae20da08666e9c42030c70a53d5be6f6	Firmicutes	Cultured	Bacilli	Cultured	Lactobacillales	Cultured	Enterococcaceae	Cultured	Enterococcus	Cultured
Farmed	ae58c3aca64160dd5745d0d17c214ad6	Actinobacteriota	Cultured	Actinobacteria	Cultured	Micrococcales	Cultured	Brevibacteriaceae	Cultured	Brevibacterium	Cultured
Farmed	aea986c6885eb41d35168093b2ac95c7	Proteobacteria	Cultured	Gammaproteobacteria	Cultured	Pseudomonadales	Cultured	Moraxellaceae	Cultured	Psychrobacter	Cultured
Farmed	af5fc07b5f2745de4927fd67e7bd4f22	Firmicutes	Cultured	Bacilli	Cultured	Mycoplasmatales	Cultured	Mycoplasmataceae	Cultured	Mycoplasma	Cultured
Farmed	af8ce322e105543d049888436a02d26e	Proteobacteria	Cultured	Gammaproteobacteria	Cultured	Chromatiales	Cultured	Chromatiaceae	Cultured	Marichromatium	Cultured
Farmed	b02b679e5b5caba7edfa262edcae279f	Proteobacteria	Cultured	Alphaproteobacteria	Cultured	Rhizobiales	Cultured	Beijerinckiaceae	Cultured	Methylobacterium-Methylorubrum	Cultured
Farmed	b0327edee8fd4c1fb5883214a6e78aa5	Actinobacteriota	Cultured	Acidimicrobiia	Cultured	Microtrichales	Cultured	Ilumatobacteraceae	Cultured	Ilumatobacter	Cultured
Farmed	b073ac98f3dca86e7c54bc9c6cc47d29	Firmicutes	Cultured	Bacilli	Cultured	Bacillales	Cultured	Planococcaceae	Cultured	Savagea	Cultured
Farmed	b0be7179b5cb41baea9bad82a87e9c1a	Firmicutes	Cultured	Bacilli	Cultured	Bacillales	Cultured	Bacillaceae	Cultured	Bacillus	Cultured
Farmed	b0dc356696f9d72571403a878be71b85	Proteobacteria	Cultured	Gammaproteobacteria	Cultured	Vibrionales	Cultured	Vibrionaceae	Cultured	Enterovibrio	Cultured
Farmed	b0e70c66815538f9183333c9453d3769	Firmicutes	Cultured	Clostridia	Cultured	Peptostreptococcales-Tissierellales	Cultured	Peptostreptococcaceae	Cultured	Romboutsia	Cultured
Farmed	b10c11cb3c261b54aad9d4898e26eda0	Firmicutes	Cultured	Bacilli	Cultured	Bacillales	Cultured	Bacillaceae	Cultured	Oceanobacillus	Cultured
Farmed	b22f112b39c0e348f21c193bb7bb5867	Spirochaetota	Cultured	Spirochaetia	Cultured	Spirochaetales	Cultured	Spirochaetaceae	Cultured	Treponema	Cultured
Farmed	b23d189679bd334fcec029f86ad117c6	Bdellovibrionota	Cultured	Bdellovibrionia	Cultured	Bacteriovoracales	Cultured	Bacteriovoracaceae	Cultured	Peredibacter	Cultured
Farmed	b2da009b85125f693e4f683b9a3d690e	Actinobacteriota	Cultured	Actinobacteria	Cultured	Corynebacteriales	Cultured	Mycobacteriaceae	Cultured	Mycobacterium	Cultured
Farmed	b3251d0ce5eb3a670b2b1340fcc1e7f8	Proteobacteria	Cultured	Alphaproteobacteria	Cultured	Sphingomonadales	Cultured	Sphingomonadaceae	Cultured	Sphingobium	Cultured
Farmed	b3991f9d8b818c405e26920448d94e06	Proteobacteria	Cultured	Alphaproteobacteria	Cultured	Rhizobiales	Cultured	Xanthobacteraceae	Cultured	Pseudolabrys	Cultured
Farmed	b3c35c0118ff41333e578d37858a0e82	Proteobacteria	Cultured	Alphaproteobacteria	Cultured	Rhizobiales	Cultured	Rhizobiaceae	Cultured	Shinella	Cultured
Farmed	b4123eedcefc97cfeb6dc78c45fc8bee	Proteobacteria	Cultured	Gammaproteobacteria	Cultured	Pseudomonadales	Cultured	Pseudomonadaceae	Cultured	Pseudomonas	Cultured
Farmed	b53e2246a3c5a2f4075230f171f204fa	Firmicutes	Cultured	Clostridia	Cultured	Peptostreptococcales-Tissierellales	Cultured	Peptostreptococcaceae	Cultured	Paeniclostridium	Cultured
Farmed	b5f7945e03f772e2e756803e1a776806	Firmicutes	Cultured	Bacilli	Cultured	Bacillales	Cultured	Bacillaceae	Cultured	Pseudogracilibacillus	Cultured
Farmed	b6d51f2879938006d87131e86c838f9d	Proteobacteria	Cultured	Gammaproteobacteria	Cultured	Legionellales	Cultured	Legionellaceae	Cultured	Legionella	Cultured
Farmed	b70bd9719fd2283b04c02d70d395854d	Firmicutes	Cultured	Bacilli	Cultured	Staphylococcales	Cultured	Staphylococcaceae	Cultured	Salinicoccus	Cultured
Farmed	b82a8a7b622d0fbe28f1fbfc0b628ddc	Firmicutes	Cultured	Bacilli	Cultured	Bacillales	Cultured	Bacillaceae	Cultured	Pseudogracilibacillus	Cultured
Farmed	b85d8e3e22ca82c318b6ee584072de4b	Firmicutes	Cultured	Bacilli	Cultured	Bacillales	Cultured	Bacillaceae	Cultured	Pseudogracilibacillus	Cultured
Farmed	b8ce602283ff7fed59a8feec212a9796	Firmicutes	Cultured	Clostridia	Cultured	Oscillospirales	Cultured	Ruminococcaceae	Cultured	Anaerofilum	Cultured
Farmed	b9ebeb940dc9f8748027321e223697f5	Verrucomicrobiota	Cultured	Verrucomicrobiae	Cultured	Verrucomicrobiales	Cultured	Rubritaleaceae	Cultured	Rubritalea	Cultured
Farmed	ba533618168158415e63fc4d50493eb2	Proteobacteria	Cultured	Gammaproteobacteria	Cultured	Pseudomonadales	Cultured	Moraxellaceae	Cultured	Acinetobacter	Cultured
Farmed	ba7f44d6d8eedf5128c074e30b0b8cc8	Spirochaetota	Cultured	Brevinematia	Cultured	Brevinematales	Cultured	Brevinemataceae	Cultured	Brevinema	Cultured
Farmed	bac9de14e3a6c246b3ce4eb2e102dcad	Firmicutes	Cultured	Clostridia	Cultured	Peptostreptococcales-Tissierellales	Cultured	Peptostreptococcaceae	Cultured	Peptostreptococcus	Cultured
Farmed	bb3e1afde3716e773d174fec35174b2e	Actinobacteriota	Cultured	Actinobacteria	Cultured	Micrococcales	Cultured	Micrococcaceae	Cultured	Rothia	Cultured
Farmed	bb70cadbc79490c909c49f9a0184907c	Firmicutes	Cultured	Clostridia	Cultured	Peptostreptococcales-Tissierellales	Cultured	Peptostreptococcaceae	Cultured	Romboutsia	Cultured
Farmed	bc7797520e90289f9839a035def7cf38	Proteobacteria	Cultured	Alphaproteobacteria	Cultured	Sphingomonadales	Cultured	Sphingomonadaceae	Cultured	Sphingopyxis	Cultured
Farmed	bc9a33c9841f84cf06c8bb8d2b2e653e	Proteobacteria	Cultured	Alphaproteobacteria	Cultured	Rhodobacterales	Cultured	Rhodobacteraceae	Cultured	Paracoccus	Cultured
Farmed	bc9b6dfdf7de354fba48a001a2c5c875	Verrucomicrobiota	Cultured	Verrucomicrobiae	Cultured	Chthoniobacterales	Cultured	Terrimicrobiaceae	Cultured	Terrimicrobium	Cultured
Farmed	bdda1ecae63a5197e12db15a32d36df1	Firmicutes	Cultured	Bacilli	Cultured	Lactobacillales	Cultured	Lactobacillaceae	Cultured	Lactobacillus	Cultured
Farmed	bdfdc15a40851d8af859788293b6c0da	Proteobacteria	Cultured	Gammaproteobacteria	Cultured	Burkholderiales	Cultured	Chromobacteriaceae	Cultured	Vogesella	Cultured
Farmed	be7901fdfad2eaf9a3adb4733238e38f	Proteobacteria	Cultured	Gammaproteobacteria	Cultured	Burkholderiales	Cultured	Comamonadaceae	Cultured	Ramlibacter	Cultured
Farmed	be828e909e70e56da911a1bc763ffb72	Proteobacteria	Cultured	Gammaproteobacteria	Cultured	Oceanospirillales	Cultured	Halomonadaceae	Cultured	Halomonas	Cultured
Farmed	bee9a53db018dbfea20eb324a3a432a4	Proteobacteria	Cultured	Gammaproteobacteria	Cultured	Vibrionales	Cultured	Vibrionaceae	Cultured	Salinivibrio	Cultured
Farmed	c111df833e2029219a7ad55ac6622dfd	Firmicutes	Cultured	Bacilli	Cultured	Bacillales	Cultured	Bacillaceae	Cultured	Bacillus	Cultured
Farmed	c11397d027097e60f8239bc957271cd3	Bacteroidota	Cultured	Bacteroidia	Cultured	Cytophagales	Cultured	Flammeovirgaceae	Cultured	Luteivirga	Cultured
Farmed	c1aa4a7c6b77ca5d9fb45005ed6d2b97	Verrucomicrobiota	Cultured	Verrucomicrobiae	Cultured	Verrucomicrobiales	Cultured	Rubritaleaceae	Cultured	Luteolibacter	Cultured
Farmed	c285946d77c4e1ac44d2202273bd27e9	Proteobacteria	Cultured	Gammaproteobacteria	Cultured	Enterobacterales	Cultured	Hafniaceae	Cultured	Edwardsiella	Cultured
Farmed	c319c6e98f39cfc8ae7558560559fb76	Proteobacteria	Cultured	Gammaproteobacteria	Cultured	Alteromonadales	Cultured	Idiomarinaceae	Cultured	Idiomarina	Cultured
Farmed	c345736c75fc8377a6b92a37796bd1a4	Proteobacteria	Cultured	Gammaproteobacteria	Cultured	Vibrionales	Cultured	Vibrionaceae	Cultured	Vibrio	Cultured
Farmed	c3522ba0c47afb9113f439c6c573bf04	Bdellovibrionota	Cultured	Bdellovibrionia	Cultured	Bacteriovoracales	Cultured	Bacteriovoracaceae	Cultured	Halobacteriovorax	Cultured
Farmed	c353dba520bef6d15808267caedb60e0	Proteobacteria	Cultured	Gammaproteobacteria	Cultured	Burkholderiales	Cultured	Burkholderiaceae	Cultured	Ralstonia	Cultured
Farmed	c357af97fda19153869fc2d4ed98749a	Firmicutes	Cultured	Clostridia	Cultured	Eubacteriales	Cultured	Eubacteriaceae	Cultured	Acetobacterium	Cultured
Farmed	c4d6cfe97d2b8362fed9b5ae8aec155f	Proteobacteria	Cultured	Gammaproteobacteria	Cultured	Oceanospirillales	Cultured	Nitrincolaceae	Cultured	Marinobacterium	Cultured
Farmed	c4d9bcc70d1576a3b8d42dd62456c081	Firmicutes	Cultured	Clostridia	Cultured	Peptostreptococcales-Tissierellales	Cultured	Peptostreptococcaceae	Cultured	Tepidibacter	Cultured
Farmed	c5551a78987f905cee0bf9a5200abc0b	Bacteroidota	Cultured	Bacteroidia	Cultured	Flavobacteriales	Cultured	Flavobacteriaceae	Cultured	Flavobacterium	Cultured
Farmed	c59bc0c0d325baa32f9b38a26678e1a8	Bacteroidota	Cultured	Bacteroidia	Cultured	Flavobacteriales	Cultured	Flavobacteriaceae	Cultured	Flavobacterium	Cultured
Farmed	c6580ee9d9ea3a076339992e9c862b15	Firmicutes	Cultured	Bacilli	Cultured	Acholeplasmatales	Cultured	Acholeplasmataceae	Cultured	Acholeplasma	Cultured
Farmed	c6d5c4eaed0026009f69d9bc8499ff25	Actinobacteriota	Cultured	Actinobacteria	Cultured	Micrococcales	Cultured	Microbacteriaceae	Cultured	Aurantimicrobium	Cultured
Farmed	c79825e9640b8d4a864f1f5193170a21	Firmicutes	Cultured	Clostridia	Cultured	Clostridiales	Cultured	Clostridiaceae	Cultured	Hathewaya	Cultured
Farmed	c7b335b2411436189bea6a194fd78be6	Cyanobacteria	Cultured	Cyanobacteriia	Cultured	Limnotrichales	Cultured	Limnotrichaceae	Cultured	Limnothrix	Cultured
Farmed	c804692936d0d5643dd53706665c0944	Proteobacteria	Cultured	Gammaproteobacteria	Cultured	Alteromonadales	Cultured	Pseudoalteromonadaceae	Cultured	Pseudoalteromonas	Cultured
Farmed	c820905661952eab7b5562ff326848da	Firmicutes	Cultured	Bacilli	Cultured	Lactobacillales	Cultured	Streptococcaceae	Cultured	Lactococcus	Cultured
Farmed	c823fe73f7f1abbf2b3cdd00845ff44b	Spirochaetota	Cultured	Brevinematia	Cultured	Brevinematales	Cultured	Brevinemataceae	Cultured	Brevinema	Cultured
Farmed	c84d1e00c7271c4e381f76fdd5493e38	Bacteroidota	Cultured	Bacteroidia	Cultured	Flavobacteriales	Cultured	Flavobacteriaceae	Cultured	Tenacibaculum	Cultured
Farmed	c8b1252cf4c3f960a70adc5832aa30b6	Proteobacteria	Cultured	Alphaproteobacteria	Cultured	Sphingomonadales	Cultured	Sphingomonadaceae	Cultured	Novosphingobium	Cultured
Farmed	c92ef29522625b366b4d9452967ece2c	Campilobacterota	Cultured	Campylobacteria	Cultured	Campylobacterales	Cultured	Arcobacteraceae	Cultured	Halarcobacter	Cultured
Farmed	ca095fd357233e7c3d2a358cad64971f	Spirochaetota	Cultured	Brevinematia	Cultured	Brevinematales	Cultured	Brevinemataceae	Cultured	Brevinema	Cultured
Farmed	caa2f4a1895c5f61a73c827e4ee84d58	Actinobacteriota	Cultured	Actinobacteria	Cultured	Micrococcales	Cultured	Microbacteriaceae	Cultured	Curtobacterium	Cultured
Farmed	cb26d2238117489879541c1455d71659	Planctomycetota	Cultured	Planctomycetes	Cultured	Pirellulales	Cultured	Pirellulaceae	Cultured	Blastopirellula	Cultured
Farmed	cb39f9634269304d25d1d684993790a5	Firmicutes	Cultured	Bacilli	Cultured	Lactobacillales	Cultured	Lactobacillaceae	Cultured	Lactobacillus	Cultured
Farmed	cb81b9f6bf9766b7b459480059edc512	Proteobacteria	Cultured	Gammaproteobacteria	Cultured	Aeromonadales	Cultured	Aeromonadaceae	Cultured	Aeromonas	Cultured
Farmed	cbb3da2b451771e18beba45afc26de82	Actinobacteriota	Cultured	Acidimicrobiia	Cultured	Microtrichales	Cultured	Iamiaceae	Cultured	Iamia	Cultured
Farmed	cc2c8a58f2ecbfe252c5b717b9b43e9e	Campilobacterota	Cultured	Campylobacteria	Cultured	Campylobacterales	Cultured	Arcobacteraceae	Cultured	Malaciobacter	Cultured
Farmed	cce087ee94c802729bb44bf97226c28d	Actinobacteriota	Cultured	Actinobacteria	Cultured	Micrococcales	Cultured	Micrococcaceae	Cultured	Rothia	Cultured
Farmed	cd6facf8a24fe9836bfc640edff17845	Proteobacteria	Cultured	Alphaproteobacteria	Cultured	Caulobacterales	Cultured	Caulobacteraceae	Cultured	Phenylobacterium	Cultured
Farmed	ce106aa27b9f1c708e11cc31bda57722	Desulfobacterota	Cultured	Desulfovibrionia	Cultured	Desulfovibrionales	Cultured	Desulfovibrionaceae	Cultured	Desulfovibrio	Cultured
Farmed	ce6733ad1eda45a31965259d62844b9c	Actinobacteriota	Cultured	Acidimicrobiia	Cultured	Microtrichales	Cultured	Ilumatobacteraceae	Cultured	Ilumatobacter	Cultured
Farmed	ce77ae3f5de659ec3d7296db37695c62	Proteobacteria	Cultured	Gammaproteobacteria	Cultured	Enterobacterales	Cultured	Morganellaceae	Cultured	Proteus	Cultured
Farmed	cf1f3991b3e5b9e6931f4d28c652cab9	Proteobacteria	Cultured	Gammaproteobacteria	Cultured	Cellvibrionales	Cultured	Halieaceae	Cultured	Luminiphilus	Cultured
Farmed	cf7a9b8c33e13a2f82e97eac19e9d6ce	Proteobacteria	Cultured	Alphaproteobacteria	Cultured	Sphingomonadales	Cultured	Sphingomonadaceae	Cultured	Erythrobacter	Cultured
Farmed	cfc70d9f18a9b318c7101811cb80de48	Proteobacteria	Cultured	Alphaproteobacteria	Cultured	Acetobacterales	Cultured	Acetobacteraceae	Cultured	Roseomonas	Cultured
Farmed	d00656fec5ba6ef571063bf799e166da	Verrucomicrobiota	Cultured	Verrucomicrobiae	Cultured	Verrucomicrobiales	Cultured	Akkermansiaceae	Cultured	Akkermansia	Cultured
Farmed	d349b0d4d9fc7b6693b99bd3d0cee585	Firmicutes	Cultured	Bacilli	Cultured	Bacillales	Cultured	Bacillaceae	Cultured	Virgibacillus	Cultured
Farmed	d36fd52fcc74da536d8a8125fc488114	Proteobacteria	Cultured	Gammaproteobacteria	Cultured	Vibrionales	Cultured	Vibrionaceae	Cultured	Vibrio	Cultured
Farmed	d3857c8a1a98337ee639d02f0d7f0e96	Firmicutes	Cultured	Bacilli	Cultured	Bacillales	Cultured	Bacillaceae	Cultured	Lentibacillus	Cultured
Farmed	d4635ad34d40b1a9fa96c1d8ff850b19	Firmicutes	Cultured	Clostridia	Cultured	Eubacteriales	Cultured	Garciellaceae	Cultured	Irregularibacter	Cultured
Farmed	d5cef923cac9d6580c7db060555e11d3	Actinobacteriota	Cultured	Actinobacteria	Cultured	Corynebacteriales	Cultured	Mycobacteriaceae	Cultured	Mycobacterium	Cultured
Farmed	d63e45d40d82a205f37129ac90237b5d	Proteobacteria	Cultured	Gammaproteobacteria	Cultured	Vibrionales	Cultured	Vibrionaceae	Cultured	Photobacterium	Cultured
Farmed	d669ac6743ea45c38b3611f4c743fdbb	Firmicutes	Cultured	Bacilli	Cultured	Bacillales	Cultured	Bacillaceae	Cultured	Bacillus	Cultured
Farmed	d6a8b146df6ea21eec753da219b6b852	Proteobacteria	Cultured	Gammaproteobacteria	Cultured	Oceanospirillales	Cultured	Alcanivoracaceae1	Cultured	Alcanivorax	Cultured
Farmed	d738b1674f52f4e97739a8904981aa06	Proteobacteria	Cultured	Gammaproteobacteria	Cultured	Pseudomonadales	Cultured	Moraxellaceae	Cultured	Psychrobacter	Cultured
Farmed	d778e60fa4134571930549d94288238f	Proteobacteria	Cultured	Gammaproteobacteria	Cultured	Pseudomonadales	Cultured	Pseudomonadaceae	Cultured	Pseudomonas	Cultured
Farmed	d78b8674e22fb79056c3d0db3f8e2c98	Proteobacteria	Cultured	Gammaproteobacteria	Cultured	Pseudomonadales	Cultured	Moraxellaceae	Cultured	Psychrobacter	Cultured
Farmed	d8109645416a4120b23db1be7100d725	Bacteroidota	Cultured	Bacteroidia	Cultured	Bacteroidales	Cultured	Rikenellaceae	Cultured	Rikenella	Cultured
Farmed	d828d3c7bb07b37d5966d0fa95fecdb9	Firmicutes	Cultured	Clostridia	Cultured	Clostridiales	Cultured	Clostridiaceae	Cultured	Sarcina	Cultured
Farmed	d895c23fb0b3579ea897cfbb13136f4e	Firmicutes	Cultured	Bacilli	Cultured	Lactobacillales	Cultured	Streptococcaceae	Cultured	Streptococcus	Cultured
Farmed	d942c1dd64e799f03e01b0159dd89a63	Firmicutes	Cultured	Clostridia	Cultured	Oscillospirales	Cultured	Oscillospirales	Cultured	Hydrogenoanaerobacterium	Cultured
Farmed	d95ac5dc872eec3f6a24b200d13a132d	Firmicutes	Cultured	Bacilli	Cultured	Staphylococcales	Cultured	Staphylococcaceae	Cultured	Staphylococcus	Cultured
Farmed	d9bec0069645fa89c129b5c3e6bf2dcf	Proteobacteria	Cultured	Gammaproteobacteria	Cultured	Xanthomonadales	Cultured	Xanthomonadaceae	Cultured	Stenotrophomonas	Cultured
Farmed	da1afc4d5741997661e7ccc7304b0270	Proteobacteria	Cultured	Gammaproteobacteria	Cultured	Alteromonadales	Cultured	Shewanellaceae	Cultured	Shewanella	Cultured
Farmed	da42da69f2ed472f674f8ae8add06279	Actinobacteriota	Cultured	Actinobacteria	Cultured	Corynebacteriales	Cultured	Corynebacteriaceae	Cultured	Corynebacterium	Cultured
Farmed	da8ae590cbf67089ae56829e31ec85f9	Bacteroidota	Cultured	Bacteroidia	Cultured	Cytophagales	Cultured	Cyclobacteriaceae	Cultured	Fabibacter	Cultured
Farmed	dae08b48ce250719daf96bb9f389e53d	Proteobacteria	Cultured	Alphaproteobacteria	Cultured	Rhizobiales	Cultured	Xanthobacteraceae	Cultured	Bradyrhizobium	Cultured
Farmed	dafae43a9f4969758903bb9164ce0fc1	Verrucomicrobiota	Cultured	Verrucomicrobiae	Cultured	Verrucomicrobiales	Cultured	Rubritaleaceae	Cultured	Roseibacillus	Cultured
Farmed	db3551ddb89c818ea0b85ccf5ceb9543	Actinobacteriota	Cultured	Actinobacteria	Cultured	Micrococcales	Cultured	Micrococcaceae	Cultured	Micrococcus	Cultured
Farmed	dbd5b5e0432b328082ffc812f8b75b74	Firmicutes	Cultured	Clostridia	Cultured	Peptostreptococcales-Tissierellales	Cultured	Peptostreptococcaceae	Cultured	Romboutsia	Cultured
Farmed	dbed37ab5908bb98d46a6289a5e79e56	Proteobacteria	Cultured	Gammaproteobacteria	Cultured	Pseudomonadales	Cultured	Pseudomonadaceae	Cultured	Pseudomonas	Cultured
Farmed	dd9646903e55ec00050271fb9ad8f625	Actinobacteriota	Cultured	Actinobacteria	Cultured	Bifidobacteriales	Cultured	Bifidobacteriaceae	Cultured	Bifidobacterium	Cultured
Farmed	df027e14685414c6f4c748920164af18	Firmicutes	Cultured	Clostridia	Cultured	Peptostreptococcales-Tissierellales	Cultured	Peptostreptococcales-Tissierellales	Cultured	Tissierella	Cultured
Farmed	df32c6ff00357784e690da7dba0a2b6f	Spirochaetota	Cultured	Spirochaetia	Cultured	Spirochaetales	Cultured	Spirochaetaceae	Cultured	Treponema	Cultured
Farmed	dfe90c7884dbcc2d3a7721a3df71d4c5	Firmicutes	Cultured	Bacilli	Cultured	Bacillales	Cultured	Bacillaceae	Cultured	Virgibacillus	Cultured
Farmed	e02054d55052760218244bd23ccd9139	Proteobacteria	Cultured	Gammaproteobacteria	Cultured	Xanthomonadales	Cultured	Xanthomonadaceae	Cultured	Luteimonas	Cultured
Farmed	e02e047254c518db6ba5ac6ac85923b5	Bacteroidota	Cultured	Bacteroidia	Cultured	Chitinophagales	Cultured	Chitinophagaceae	Cultured	Flavihumibacter	Cultured
Farmed	e0415cb38840d0152a2499ab37a7dc35	Fusobacteriota	Cultured	Fusobacteriia	Cultured	Fusobacteriales	Cultured	Fusobacteriaceae	Cultured	Cetobacterium	Cultured
Farmed	e17e4cdf5d55005a4c4eec937f4c1942	Actinobacteriota	Cultured	Actinobacteria	Cultured	Micrococcales	Cultured	Micrococcaceae	Cultured	Kocuria	Cultured
Farmed	e1cdb963a82aaead172e35347ee74428	Bacteroidota	Cultured	Bacteroidia	Cultured	Flavobacteriales	Cultured	Crocinitomicaceae	Cultured	Fluviicola	Cultured
Farmed	e2a9a5b9b72084006743ce84ce34e0ef	Proteobacteria	Cultured	Gammaproteobacteria	Cultured	Xanthomonadales	Cultured	Xanthomonadaceae	Cultured	Thermomonas	Cultured
Farmed	e2d658d341d754c71d409380b97e1eb1	Firmicutes	Cultured	Bacilli	Cultured	Lactobacillales	Cultured	Streptococcaceae	Cultured	Streptococcus	Cultured
Farmed	e300053a9fe4c7e788d5cbb2b7ea1253	Firmicutes	Cultured	Bacilli	Cultured	Lactobacillales	Cultured	Carnobacteriaceae	Cultured	Atopococcus	Cultured
Farmed	e3186afefe5e6e1a44554f250ca8295c	Proteobacteria	Cultured	Alphaproteobacteria	Cultured	Rickettsiales	Cultured	Anaplasmataceae	Cultured	Neorickettsia	Cultured
Farmed	e403e67351e6f5c8a378e78672ea02eb	Actinobacteriota	Cultured	Actinobacteria	Cultured	Micrococcales	Cultured	Brevibacteriaceae	Cultured	Brevibacterium	Cultured
Farmed	e42858e3c939a2a89f6d6519551faaea	Actinobacteriota	Cultured	Actinobacteria	Cultured	Micrococcales	Cultured	Micrococcaceae	Cultured	Kocuria	Cultured
Farmed	e4b67ca75cc1e6461bcd98ca72359505	Firmicutes	Cultured	Bacilli	Cultured	Lactobacillales	Cultured	Lactobacillaceae	Cultured	Lactobacillus	Cultured
Farmed	e4c90c26aa8d56a8ff12a78e52ca20a1	Proteobacteria	Cultured	Gammaproteobacteria	Cultured	Vibrionales	Cultured	Vibrionaceae	Cultured	Photobacterium	Cultured
Farmed	e55bc38c38e490a861740f574677fd5a	Proteobacteria	Cultured	Gammaproteobacteria	Cultured	Aeromonadales	Cultured	Aeromonadaceae	Cultured	Aeromonas	Cultured
Farmed	e576a726c85052b95c61b1adb9d8102c	Proteobacteria	Cultured	Gammaproteobacteria	Cultured	Pseudomonadales	Cultured	Moraxellaceae	Cultured	Acinetobacter	Cultured
Farmed	e63a1b82191366bdf6b96b5d54d7b1fd	Firmicutes	Cultured	Bacilli	Cultured	Bacillales	Cultured	Bacillaceae	Cultured	Virgibacillus	Cultured
Farmed	e7064e063ff4700b5af1ec60efe46f1a	Proteobacteria	Cultured	Gammaproteobacteria	Cultured	Aeromonadales	Cultured	Aeromonadaceae	Cultured	Aeromonas	Cultured
Farmed	e86f67c49b511c02761e1376b11cbc58	Bacteroidota	Cultured	Bacteroidia	Cultured	Flavobacteriales	Cultured	Flavobacteriaceae	Cultured	Flavobacterium	Cultured
Farmed	e8c88dd992773f2f9678b6a77ac52b7f	Proteobacteria	Cultured	Alphaproteobacteria	Cultured	Rhodobacterales	Cultured	Rhodobacteraceae	Cultured	Gemmobacter	Cultured
Farmed	e8ce0f867f3edcbf83a4c824d83da9dd	Bacteroidota	Cultured	Bacteroidia	Cultured	Flavobacteriales	Cultured	Weeksellaceae	Cultured	Chryseobacterium	Cultured
Farmed	e909defd218354d221d53c6520cbeba3	Firmicutes	Cultured	Bacilli	Cultured	Bacillales	Cultured	Bacillaceae	Cultured	Bacillus	Cultured
Farmed	e923d560d99f09ba0dfbb6a4ac12e5f6	Proteobacteria	Cultured	Gammaproteobacteria	Cultured	Coxiellales	Cultured	Coxiellaceae	Cultured	Coxiella	Cultured
Farmed	e9271bce2a3292ea09ca2e126406e6fd	Proteobacteria	Cultured	Gammaproteobacteria	Cultured	Pasteurellales	Cultured	Pasteurellaceae	Cultured	Haemophilus	Cultured
Farmed	e9c8d7de4199dec867823ad2827d21cd	Bacteroidota	Cultured	Bacteroidia	Cultured	Sphingobacteriales	Cultured	Sphingobacteriaceae	Cultured	Nubsella	Cultured
Farmed	ea1eebfa3308048fbf49dff5618ef8f9	Firmicutes	Cultured	Clostridia	Cultured	Peptostreptococcales-Tissierellales	Cultured	Peptostreptococcaceae	Cultured	Acetoanaerobium	Cultured
Farmed	eb2288213178262f802587ce7582c0eb	Bdellovibrionota	Cultured	Oligoflexia	Cultured	Silvanigrellales	Cultured	Silvanigrellaceae	Cultured	Silvanigrella	Cultured
Farmed	ecb37dcfaca2f179215810c8d815e18d	Actinobacteriota	Cultured	Actinobacteria	Cultured	Bifidobacteriales	Cultured	Bifidobacteriaceae	Cultured	Bifidobacterium	Cultured
Farmed	edcf413aafdcf3a9f53ace95efeeb5a4	Firmicutes	Cultured	Bacilli	Cultured	Bacillales	Cultured	Planococcaceae	Cultured	Kurthia	Cultured
Farmed	ee273bdbf225cc5fad820aa7a2256c09	Proteobacteria	Cultured	Gammaproteobacteria	Cultured	Vibrionales	Cultured	Vibrionaceae	Cultured	Photobacterium	Cultured
Farmed	ee8ec107c9995e9862766dc5eaf8882d	Actinobacteriota	Cultured	Actinobacteria	Cultured	Micrococcales	Cultured	Dermabacteraceae	Cultured	Brachybacterium	Cultured
Farmed	ef3457e1245617b9af90454919e20ba1	Proteobacteria	Cultured	Gammaproteobacteria	Cultured	Cellvibrionales	Cultured	Microbulbiferaceae	Cultured	Microbulbifer	Cultured
Farmed	ef616c6553acd6ca412e62dac5c89c98	Proteobacteria	Cultured	Gammaproteobacteria	Cultured	Vibrionales	Cultured	Vibrionaceae	Cultured	Enterovibrio	Cultured
Farmed	efb10cda4392af3867e36b518c14b760	Firmicutes	Cultured	Clostridia	Cultured	Peptococcales	Cultured	Peptococcaceae	Cultured	Peptococcus	Cultured
Farmed	efca44c29342aeb5b19a2081915b5500	Campilobacterota	Cultured	Campylobacteria	Cultured	Campylobacterales	Cultured	Arcobacteraceae	Cultured	Malaciobacter	Cultured
Farmed	f0bdf4494370540ee7c7d86634edb572	Firmicutes	Cultured	Bacilli	Cultured	Bacillales	Cultured	Planococcaceae	Cultured	Bhargavaea	Cultured
Farmed	f1015b528c40b7fd89d9f724b2c26e18	Firmicutes	Cultured	Bacilli	Cultured	Lactobacillales	Cultured	Vagococcaceae	Cultured	Vagococcus	Cultured
Farmed	f16b71712a0cbcfdd6472a906cf828ba	Firmicutes	Cultured	Bacilli	Cultured	Bacillales	Cultured	Bacillaceae	Cultured	Bacillus	Cultured
Farmed	f1cbd15380c42a19b752ea2232474d10	Bdellovibrionota	Cultured	Bdellovibrionia	Cultured	Bacteriovoracales	Cultured	Bacteriovoracaceae	Cultured	Bacteriovorax	Cultured
Farmed	f1f3b4ea8a55f0c8866d70a04556256b	Firmicutes	Cultured	Clostridia	Cultured	Oscillospirales	Cultured	Ruminococcaceae	Cultured	Faecalibacterium	Cultured
Farmed	f2115d6948e3567781827406e6ef6149	Firmicutes	Cultured	Bacilli	Cultured	Lactobacillales	Cultured	Streptococcaceae	Cultured	Streptococcus	Cultured
Farmed	f2a1833d27e9f5468dcc812df0f000aa	Actinobacteriota	Cultured	Actinobacteria	Cultured	Micrococcales	Cultured	Micrococcaceae	Cultured	Kocuria	Cultured
Farmed	f3be8a2e699303ec891947bbc0213866	Bacteroidota	Cultured	Bacteroidia	Cultured	Flavobacteriales	Cultured	Weeksellaceae	Cultured	Empedobacter	Cultured
Farmed	f400a1018667a91a1f4b984b26a05fc8	Firmicutes	Cultured	Bacilli	Cultured	Mycoplasmatales	Cultured	Mycoplasmataceae	Cultured	Mycoplasma	Cultured
Farmed	f42dd5926e710b635194a498e0d1c982	Proteobacteria	Cultured	Alphaproteobacteria	Cultured	Sphingomonadales	Cultured	Sphingomonadaceae	Cultured	Sphingopyxis	Cultured
Farmed	f47b4baee78527939b2a859d35f244f9	Firmicutes	Cultured	Bacilli	Cultured	Lactobacillales	Cultured	Leuconostocaceae	Cultured	Leuconostoc	Cultured
Farmed	f532460b3b567f493e88da8eb076024e	Proteobacteria	Cultured	Gammaproteobacteria	Cultured	Pseudomonadales	Cultured	Moraxellaceae	Cultured	Acinetobacter	Cultured
Farmed	f590372fb15f69345873083b9f869e91	Proteobacteria	Cultured	Alphaproteobacteria	Cultured	Rhodospirillales	Cultured	Rhodospirillaceae	Cultured	Haematospirillum	Cultured
Farmed	f6516f7da71e37d10520e45c7fb5fa37	Desulfobacterota	Cultured	Desulfovibrionia	Cultured	Desulfovibrionales	Cultured	Desulfovibrionaceae	Cultured	Lawsonia	Cultured
Farmed	f721b3bd585edc77d9013fcb982343f6	Proteobacteria	Cultured	Alphaproteobacteria	Cultured	Rhodobacterales	Cultured	Rhodobacteraceae	Cultured	Gemmobacter	Cultured
Farmed	f72f714d9fabcd38f052fe4eebd8bdbf	Firmicutes	Cultured	Clostridia	Cultured	Peptostreptococcales-Tissierellales	Cultured	Peptostreptococcaceae	Cultured	Terrisporobacter	Cultured
Farmed	f766e6d01cb449eddf820fdae7650547	Firmicutes	Cultured	Bacilli	Cultured	Lactobacillales	Cultured	Enterococcaceae	Cultured	Tetragenococcus	Cultured
Farmed	f7d91767fd1a5d9a450e635153fac9be	Proteobacteria	Cultured	Gammaproteobacteria	Cultured	Vibrionales	Cultured	Vibrionaceae	Cultured	Photobacterium	Cultured
Farmed	f7eed8da2fd40802a5da97aaa2d4812a	Firmicutes	Cultured	Bacilli	Cultured	Exiguobacterales	Cultured	Exiguobacteraceae	Cultured	Exiguobacterium	Cultured
Farmed	f81998c99f17cf0091028b9ca8501172	Fusobacteriota	Cultured	Fusobacteriia	Cultured	Fusobacteriales	Cultured	Fusobacteriaceae	Cultured	Cetobacterium	Cultured
Farmed	f92e1efd4d80b7ccf4b8558ebb4245e6	Firmicutes	Cultured	Clostridia	Cultured	Peptostreptococcales-Tissierellales	Cultured	Peptostreptococcaceae	Cultured	Romboutsia	Cultured
Farmed	f9370eb5cb7f078c6bf6726ede93c985	Firmicutes	Cultured	Bacilli	Cultured	Staphylococcales	Cultured	Staphylococcaceae	Cultured	Staphylococcus	Cultured
Farmed	f9aa9c2e58082f8f20e1ea38cfe6134c	Firmicutes	Cultured	Clostridia	Cultured	Peptostreptococcales-Tissierellales	Cultured	Peptostreptococcaceae	Cultured	Clostridioides	Cultured
Farmed	f9f59ef719446d3451f402800e315cd3	Firmicutes	Cultured	Bacilli	Cultured	Staphylococcales	Cultured	Staphylococcaceae	Cultured	Salinicoccus	Cultured
Farmed	fa0a4dcd88def54e27f300a9083c6d4d	Firmicutes	Cultured	Clostridia	Cultured	Peptostreptococcales-Tissierellales	Cultured	Peptostreptococcales-Tissierellales	Cultured	Clostridiisalibacter	Cultured
Farmed	fb28205c959e21c41fedc97f4dfea6e6	Desulfobacterota	Cultured	Desulfobulbia	Cultured	Desulfobulbales	Cultured	Desulfobulbaceae	Cultured	Desulfobulbus	Cultured
Farmed	fb4ed7fdd306c1dd5f07c5eebef07e32	Firmicutes	Cultured	Bacilli	Cultured	Lactobacillales	Cultured	Lactobacillaceae	Cultured	Lactobacillus	Cultured
Farmed	fba093eeaae35eb38dc735025938367d	Bacteroidota	Cultured	Bacteroidia	Cultured	Flavobacteriales	Cultured	Flavobacteriaceae	Cultured	Vitellibacter	Cultured
Farmed	fbd0f1e8bb7f082a9081c42b1d437ef5	Firmicutes	Cultured	Clostridia	Cultured	Peptostreptococcales-Tissierellales	Cultured	Peptostreptococcales-Tissierellales	Cultured	Clostridiisalibacter	Cultured
Farmed	fcd5ae9925b065683ad0fe0d136209ad	Fusobacteriota	Cultured	Fusobacteriia	Cultured	Fusobacteriales	Cultured	Fusobacteriaceae	Cultured	Cetobacterium	Cultured
Farmed	fce7726459d7f74b60d80e27b9a4adc9	Proteobacteria	Cultured	Gammaproteobacteria	Cultured	Methylococcales	Cultured	Methylococcaceae	Cultured	Methyloparacoccus	Cultured
Farmed	fd6ccdbcf6f29da614562818ea07a418	Proteobacteria	Cultured	Alphaproteobacteria	Cultured	Sphingomonadales	Cultured	Sphingomonadaceae	Cultured	Novosphingobium	Cultured
Farmed	ffc722a9289030a185ff5ae1fef1c31b	Planctomycetota	Cultured	Planctomycetes	Cultured	Planctomycetales	Cultured	Rubinisphaeraceae	Cultured	Planctomicrobium	Cultured
Farmed	02ef699c13154bf0472b4222ae8884a2	Proteobacteria	Cultured	Gammaproteobacteria	Cultured	Burkholderiales	Cultured	Burkholderiales_Incertae_Sedis	Cultured	Candidatus_Branchiomonas	Uncultured
Farmed	0355ac22d8cca06ccc92d33285e00b9e	Firmicutes	Cultured	Clostridia	Cultured	Clostridiales	Cultured	Clostridiaceae	Cultured	Clostridium_sensu_stricto_7	Uncultured
Farmed	04c1ced0609e6b058eae42decefbb2d6	Cyanobacteria	Cultured	Cyanobacteriia	Cultured	Synechococcales	Cultured	Cyanobiaceae	Cultured	Synechococcus_CC9902	Uncultured
Farmed	04e472b1366d0fa561a56685a0ff798b	Firmicutes	Cultured	Bacilli	Cultured	Bacillales	Cultured	Bacillaceae	Cultured		Uncultured
Farmed	07d28544fcb1d5af07cc4782c33fc058	Proteobacteria	Cultured	Gammaproteobacteria	Cultured	Burkholderiales	Cultured	Burkholderiales_Incertae_Sedis	Cultured	Candidatus_Branchiomonas	Uncultured
Farmed	09c08efd90e4f0d57b478b5afa639809	Firmicutes	Cultured	Bacilli	Cultured	Bacillales	Cultured	Bacillaceae	Cultured		Uncultured
Farmed	0c6424540d37736f2173b40a81b9b1fb	Desulfobacterota	Cultured	Desulfovibrionia	Cultured	Desulfovibrionales	Cultured	Desulfovibrionaceae	Cultured		Uncultured
Farmed	0d2cfd336ab968143d56117a60ce06a3	Cyanobacteria	Cultured	Cyanobacteriia	Cultured	Synechococcales	Cultured	Cyanobiaceae	Cultured	Synechococcus_CC9902	Uncultured
Farmed	0d438aa2fd8cea59bccea522fba40da6	Firmicutes	Cultured	Clostridia	Cultured	Clostridiales	Cultured	Clostridiaceae	Cultured		Uncultured
Farmed	0e693c6adcbc8e38703945c932890a7d	Proteobacteria	Cultured	Alphaproteobacteria	Cultured	Rhizobiales	Cultured	Rhizobiaceae	Cultured		Uncultured
Farmed	0eaf8937144e70d8380eb2efd71607fd	Proteobacteria	Cultured	Gammaproteobacteria	Cultured	Vibrionales	Cultured	Vibrionaceae	Cultured		Uncultured
Farmed	0ecdb155f7a1a7ac059251e68a1497bc	Planctomycetota	Cultured	Planctomycetes	Cultured	Gemmatales	Cultured	Gemmataceae	Cultured	uncultured	Uncultured
Farmed	105c8d2e968e714df48dabe519f60e19	Actinobacteriota	Cultured	Coriobacteriia	Cultured	Coriobacteriales	Cultured	Atopobiaceae	Cultured		Uncultured
Farmed	10d1d9db388d5f5ee7f8c9dd33418526	Actinobacteriota	Cultured	Actinobacteria	Cultured	Micrococcales	Cultured	Microbacteriaceae	Cultured		Uncultured
Farmed	112e5593b92b05a17e851f24831d6584	Verrucomicrobiota	Cultured	Verrucomicrobiae	Cultured	Verrucomicrobiales	Cultured	Verrucomicrobiaceae	Cultured	uncultured	Uncultured
Farmed	121773ccd5fdf007cb8298bb80bf428e	Firmicutes	Cultured	Clostridia	Cultured	Clostridiales	Cultured	Caloramatoraceae	Cultured		Uncultured
Farmed	14666b8b8dd67814c5587d8947b1e244	Proteobacteria	Cultured	Alphaproteobacteria	Cultured	Rhodobacterales	Cultured	Rhodobacteraceae	Cultured		Uncultured
Farmed	15aede1d96e0f353b587b7e0043eb124	Proteobacteria	Cultured	Alphaproteobacteria	Cultured	Rhizobiales	Cultured	Rhizobiales_Incertae_Sedis	Cultured	uncultured	Uncultured
Farmed	162cf7293d43c97d985396e5145079ef	Firmicutes	Cultured	Clostridia	Cultured	Lachnospirales	Cultured	Lachnospiraceae	Cultured	Epulopiscium	Uncultured
Farmed	17d97c038c5da35691bb9ff1107fe726	Bacteroidota	Cultured	Bacteroidia	Cultured	Flavobacteriales	Cultured	Cryomorphaceae	Cultured	uncultured	Uncultured
Farmed	19510ee381428b4038a0f896386c06f6	Firmicutes	Cultured	Clostridia	Cultured	Peptostreptococcales-Tissierellales	Cultured	Peptostreptococcaceae	Cultured		Uncultured
Farmed	1ae374399838f13b146832fce4be40df	Firmicutes	Cultured	Clostridia	Cultured	Lachnospirales	Cultured	Lachnospiraceae	Cultured		Uncultured
Farmed	1c116c2e5dbc29f7b2951d0cddf146be	Proteobacteria	Cultured	Alphaproteobacteria	Cultured	Rhizobiales	Cultured	Stappiaceae	Cultured		Uncultured
Farmed	1f06567a9a4c6f98e04180a25e9e6be7	Actinobacteriota	Cultured	Actinobacteria	Cultured	Propionibacteriales	Cultured	Propionibacteriaceae	Cultured	uncultured	Uncultured
Farmed	1f36b938c36498d19196dde937d2be07	Actinobacteriota	Cultured	Actinobacteria	Cultured	Propionibacteriales	Cultured	Nocardioidaceae	Cultured		Uncultured
Farmed	1fad36848eb7525c1a48a0cb887c460b	Proteobacteria	Cultured	Gammaproteobacteria	Cultured	Burkholderiales	Cultured	Comamonadaceae	Cultured		Uncultured
Farmed	2068097477b3c43f35cf2672fe3ee1b0	Proteobacteria	Cultured	Alphaproteobacteria	Cultured	Paracaedibacterales	Cultured	Paracaedibacteraceae	Cultured		Uncultured
Farmed	20ba22bb75d0a5a80313a843fa09eb67	Firmicutes	Cultured	Clostridia	Cultured	Clostridiales	Cultured	Clostridiaceae	Cultured	Clostridium_sensu_stricto_1	Uncultured
Farmed	22f8912b30b7659da406e66e1a72da13	Verrucomicrobiota	Cultured	Verrucomicrobiae	Cultured	Opitutales	Cultured	Puniceicoccaceae	Cultured		Uncultured
Farmed	2338736b6d3067d5164e221d387d30a0	Proteobacteria	Cultured	Gammaproteobacteria	Cultured	Legionellales	Cultured	Legionellaceae	Cultured	uncultured	Uncultured
Farmed	234e1db847a00d81dcd0d7555695de30	Verrucomicrobiota	Cultured	Chlamydiae	Cultured	Chlamydiales	Cultured	Chlamydiaceae	Cultured	uncultured	Uncultured
Farmed	23619f71dfc2c3edb3f64aea6ea0f623	Cyanobacteria	Cultured	Cyanobacteriia	Cultured	Cyanobacteriales	Cultured	Phormidiaceae	Cultured		Uncultured
Farmed	2419f9be7f698f43b73cfb9c5cc3905e	Firmicutes	Cultured	Clostridia	Cultured	Lachnospirales	Cultured	Lachnospiraceae	Cultured	Epulopiscium	Uncultured
Farmed	25eb5000d2ac7d8a1b981056a122c97b	Proteobacteria	Cultured	Gammaproteobacteria	Cultured	Cellvibrionales	Cultured	Halieaceae	Cultured	OM60(NOR5)_clade	Uncultured
Farmed	26be51c76d78cc359289c9c78c9fe6f8	Bacteroidota	Cultured	Bacteroidia	Cultured	Flavobacteriales	Cultured	Flavobacteriaceae	Cultured	NS4_marine_group	Uncultured
Farmed	26e78e39bc4a53e0ff7fa14387ed42cd	Proteobacteria	Cultured	Alphaproteobacteria	Cultured	Rhodobacterales	Cultured	Rhodobacteraceae	Cultured		Uncultured
Farmed	295d63660b7c9bae25819856c289aeb9	Proteobacteria	Cultured	Gammaproteobacteria	Cultured	Cellvibrionales	Cultured	Halieaceae	Cultured		Uncultured
Farmed	2c5ae769187e1c2810e6a36c10a4c227	Proteobacteria	Cultured	Alphaproteobacteria	Cultured	Rhodobacterales	Cultured	Rhodobacteraceae	Cultured	uncultured	Uncultured
Farmed	30825b66c6cd1e0e824487d040cf3918	Cyanobacteria	Cultured	Cyanobacteriia	Cultured	Synechococcales	Cultured	Cyanobiaceae	Cultured	Cyanobium_PCC-6307	Uncultured
Farmed	31f285dc4753517fadbdbb58c6d233f3	Firmicutes	Cultured	Clostridia	Cultured	Oscillospirales	Cultured	Ruminococcaceae	Cultured	Incertae_Sedis	Uncultured
Farmed	32bf70a827d04a482f02543859d6b0f8	Bacteroidota	Cultured	Bacteroidia	Cultured	Flavobacteriales	Cultured	Cryomorphaceae	Cultured	uncultured	Uncultured
Farmed	32f80519b46d4fb6e381726a47fa9bba	Firmicutes	Cultured	Clostridia	Cultured	Lachnospirales	Cultured	Lachnospiraceae	Cultured	Epulopiscium	Uncultured
Farmed	335fdea0818dab56f570d9193216c572	Firmicutes	Cultured	Bacilli	Cultured	Bacillales	Cultured	Bacillaceae	Cultured		Uncultured
Farmed	345e4caf3b39a787a82e4722a98734ad	Firmicutes	Cultured	Clostridia	Cultured	Clostridiales	Cultured	Clostridiaceae	Cultured		Uncultured
Farmed	34851284cd367a59c9bd94dfd92a86e5	Firmicutes	Cultured	Clostridia	Cultured	Christensenellales	Cultured	Christensenellaceae	Cultured	Christensenellaceae_R-7_group	Uncultured
Farmed	3577093b6d642b6301ff171722689bb0	Firmicutes	Cultured	Bacilli	Cultured	Mycoplasmatales	Cultured	Mycoplasmataceae	Cultured	uncultured	Uncultured
Farmed	38758738b11347bd4de1f36ce38d5298	Firmicutes	Cultured	Clostridia	Cultured	Clostridiales	Cultured	Clostridiaceae	Cultured	Clostridium_sensu_stricto_7	Uncultured
Farmed	38f11ddd54fbaa13af65d885384c132c	Firmicutes	Cultured	Clostridia	Cultured	Lachnospirales	Cultured	Lachnospiraceae	Cultured	Epulopiscium	Uncultured
Farmed	39c898b987c5d7827bf7bf28f3db0329	Firmicutes	Cultured	Clostridia	Cultured	Peptostreptococcales-Tissierellales	Cultured	Anaerovoracaceae	Cultured		Uncultured
Farmed	3ad2da0850222d49bb0c0fe57ff6073d	Firmicutes	Cultured	Clostridia	Cultured	Peptostreptococcales-Tissierellales	Cultured	Peptostreptococcaceae	Cultured		Uncultured
Farmed	3b524a8922bab6aae2119be3fedf7529	Proteobacteria	Cultured	Gammaproteobacteria	Cultured	Cellvibrionales	Cultured	Halieaceae	Cultured	OM60(NOR5)_clade	Uncultured
Farmed	3e2951f338cfe47f9ca4029a8bf944b1	Bacteroidota	Cultured	Bacteroidia	Cultured	Chitinophagales	Cultured	Saprospiraceae	Cultured	uncultured	Uncultured
Farmed	40c75405953efb852fa8d5cea15d8f73	Actinobacteriota	Cultured	Actinobacteria	Cultured	Propionibacteriales	Cultured	Propionibacteriaceae	Cultured	uncultured	Uncultured
Farmed	42286474f61e2706ccc33cdf4521a803	Bacteroidota	Cultured	Bacteroidia	Cultured	Flavobacteriales	Cultured	Flavobacteriaceae	Cultured	uncultured	Uncultured
Farmed	4373169c5e8c4f18aabb536be6a439a3	Firmicutes	Cultured	Clostridia	Cultured	Peptostreptococcales-Tissierellales	Cultured	Peptostreptococcales-Tissierellales	Cultured	JTB215	Uncultured
Farmed	44db256e090fefa2d260daa3a0c54821	Proteobacteria	Cultured	Gammaproteobacteria	Cultured	Burkholderiales	Cultured	Rhodocyclaceae	Cultured		Uncultured
Farmed	4538649fd2805f6b3b2ada52683d24fe	Proteobacteria	Cultured	Gammaproteobacteria	Cultured	Pseudomonadales	Cultured	Pseudomonadaceae	Cultured		Uncultured
Farmed	4583937ac1a69b05ec84334b1fd1b124	Firmicutes	Cultured	Clostridia	Cultured	Lachnospirales	Cultured	Lachnospiraceae	Cultured		Uncultured
Farmed	478a3de6f882da2bcc21ab70fa85e536	Proteobacteria	Cultured	Alphaproteobacteria	Cultured	Rhodobacterales	Cultured	Rhodobacteraceae	Cultured		Uncultured
Farmed	48a3e89e1e5af4f8b02fdb6680e4195b	Proteobacteria	Cultured	Alphaproteobacteria	Cultured	Rhodobacterales	Cultured	Rhodobacteraceae	Cultured	HIMB11	Uncultured
Farmed	4a256789f9879489c39af4a265cc93f6	Cyanobacteria	Cultured	Cyanobacteriia	Cultured	Synechococcales	Cultured	Cyanobiaceae	Cultured	Cyanobium_PCC-6307	Uncultured
Farmed	4b622bc778c5994f5d5d3b72a4384a6d	Proteobacteria	Cultured	Alphaproteobacteria	Cultured	Rhodobacterales	Cultured	Rhodobacteraceae	Cultured		Uncultured
Farmed	4c04d8424cdf85345c29b434d0e3d25b	Firmicutes	Cultured	Clostridia	Cultured	Clostridiales	Cultured	Clostridiaceae	Cultured	Clostridium_sensu_stricto_11	Uncultured
Farmed	4c1185c36540e893002df43c81693a52	Actinobacteriota	Cultured	Actinobacteria	Cultured	Actinomycetales	Cultured	Actinomycetaceae	Cultured	uncultured	Uncultured
Farmed	4c930b265f24dfbcae14ca6942e7b59d	Firmicutes	Cultured	Clostridia	Cultured	Lachnospirales	Cultured	Lachnospiraceae	Cultured	Epulopiscium	Uncultured
Farmed	4ddbffdb12d91a26d031241738f81662	Firmicutes	Cultured	Clostridia	Cultured	Oscillospirales	Cultured	Ruminococcaceae	Cultured	uncultured	Uncultured
Farmed	4e10e3cb5b9addf7eeb389d7a1699f74	Actinobacteriota	Cultured	Actinobacteria	Cultured	Propionibacteriales	Cultured	Propionibacteriaceae	Cultured	uncultured	Uncultured
Farmed	4e40c5c3d2f31c03d021cfff55ba4b75	Firmicutes	Cultured	Clostridia	Cultured	Clostridiales	Cultured	Clostridiaceae	Cultured	Clostridium_sensu_stricto_16	Uncultured
Farmed	4fcd9994a2765182192cf84eb48d4456	Firmicutes	Cultured	Clostridia	Cultured	Clostridiales	Cultured	Clostridiaceae	Cultured		Uncultured
Farmed	5394759703821c762388465588ded903	Firmicutes	Cultured	Clostridia	Cultured	Clostridiales	Cultured	Clostridiaceae	Cultured	Clostridium_sensu_stricto_11	Uncultured
Farmed	557ae2957e5f3035a3a2f63acbaca108	Actinobacteriota	Cultured	Acidimicrobiia	Cultured	Microtrichales	Cultured	Microtrichaceae	Cultured	IMCC26207	Uncultured
Farmed	5656e12d628c95cf9b469f525d33b511	Proteobacteria	Cultured	Alphaproteobacteria	Cultured	Rhodobacterales	Cultured	Rhodobacteraceae	Cultured		Uncultured
Farmed	583ab9abc11f970819e6a4c7efbd9c26	Proteobacteria	Cultured	Alphaproteobacteria	Cultured	Rhodobacterales	Cultured	Rhodobacteraceae	Cultured		Uncultured
Farmed	5851e12be3276e03e7a602005440c579	Proteobacteria	Cultured	Gammaproteobacteria	Cultured	Xanthomonadales	Cultured	Xanthomonadaceae	Cultured		Uncultured
Farmed	5863e4a4ac93ac4714215dbe46c9fc80	Firmicutes	Cultured	Clostridia	Cultured	Clostridiales	Cultured	Clostridiaceae	Cultured	Clostridium_sensu_stricto_18	Uncultured
Farmed	5897f3d9097a7328b7709650937dc160	Firmicutes	Cultured	Clostridia	Cultured	Clostridia	Cultured	Hungateiclostridiaceae	Cultured	uncultured	Uncultured
Farmed	59920aa036a81bf2dfa988159a6e19ec	Actinobacteriota	Cultured	Acidimicrobiia	Cultured	Actinomarinales	Cultured	Actinomarinaceae	Cultured	Candidatus_Actinomarina	Uncultured
Farmed	59fbb2ccc1df3574763a6629defc430e	Bacteroidota	Cultured	Bacteroidia	Cultured	Flavobacteriales	Cultured	Cryomorphaceae	Cultured	uncultured	Uncultured
Farmed	5ae3ce1274d050f1bc046fb3814296d6	Firmicutes	Cultured	Clostridia	Cultured	Clostridiales	Cultured	Clostridiaceae	Cultured	Clostridium_sensu_stricto_1	Uncultured
Farmed	5aeabcd613daeed46af71cc06f21219c	Firmicutes	Cultured	Clostridia	Cultured	Clostridiales	Cultured	Clostridiaceae	Cultured	Clostridium_sensu_stricto_18	Uncultured
Farmed	5aeb13bebd8bc017ce4e4c1d74ceb9ef	Proteobacteria	Cultured	Alphaproteobacteria	Cultured	Paracaedibacterales	Cultured	Paracaedibacteraceae	Cultured	uncultured	Uncultured
Farmed	5bd242d01ebd7388e45256f3d4b6c704	Proteobacteria	Cultured	Alphaproteobacteria	Cultured	Paracaedibacterales	Cultured	Paracaedibacteraceae	Cultured	uncultured	Uncultured
Farmed	5bf28c9d7cbc6dbc217b74a0d493a930	Verrucomicrobiota	Cultured	Chlamydiae	Cultured	Chlamydiales	Cultured	Chlamydiaceae	Cultured	Candidatus_Amphibiichlamydia	Uncultured
Farmed	5c3a55c9eed6bdccfc4db1e4c004b8fd	Bacteroidota	Cultured	Bacteroidia	Cultured	Cytophagales	Cultured	Cyclobacteriaceae	Cultured	uncultured	Uncultured
Farmed	5c9b5830b6ce4e18f54c0ec65b6308b6	Proteobacteria	Cultured	Alphaproteobacteria	Cultured	Rhodobacterales	Cultured	Rhodobacteraceae	Cultured		Uncultured
Farmed	5d49bbf387375ab8d8fea784d7d00b1a	Proteobacteria	Cultured	Gammaproteobacteria	Cultured	Burkholderiales	Cultured	Alcaligenaceae	Cultured		Uncultured
Farmed	5daf4019a62e5e2dcf8bf5d18c00f345	Planctomycetota	Cultured	Planctomycetes	Cultured	Planctomycetales	Cultured	Rubinisphaeraceae	Cultured		Uncultured
Farmed	5e8f1e3648ef62b31efd2f8da7145694	Bacteroidota	Cultured	Bacteroidia	Cultured	Bacteroidales	Cultured	Barnesiellaceae	Cultured	uncultured	Uncultured
Farmed	5ffb874d117b714b4fbd68228fdf96b7	Verrucomicrobiota	Cultured	Chlamydiae	Cultured	Chlamydiales	Cultured	Simkaniaceae	Cultured		Uncultured
Farmed	60078404b51805aa6580e37cfcb66fce	Cyanobacteria	Cultured	Cyanobacteriia	Cultured	Synechococcales	Cultured	Cyanobiaceae	Cultured	Synechococcus_CC9902	Uncultured
Farmed	60835f99cd5aaf7299008a42658cebee	Firmicutes	Cultured	Clostridia	Cultured	Oscillospirales	Cultured	Ruminococcaceae	Cultured	uncultured	Uncultured
Farmed	60ff52ba3fb394ac40dbdc197362166d	Proteobacteria	Cultured	Alphaproteobacteria	Cultured	Rhodobacterales	Cultured	Rhodobacteraceae	Cultured		Uncultured
Farmed	616dff48c7a044c7c3061d5ab7c3dd4a	Firmicutes	Cultured	Clostridia	Cultured	Clostridiales	Cultured	Clostridiaceae	Cultured	Clostridium_sensu_stricto_1	Uncultured
Farmed	61ff38de78c2e855ea2187debe40e3ca	Firmicutes	Cultured	Clostridia	Cultured	Clostridiales	Cultured	Clostridiaceae	Cultured		Uncultured
Farmed	620741774bbb8c3886cc07f21377bd17	Proteobacteria	Cultured	Alphaproteobacteria	Cultured	Rhodobacterales	Cultured	Rhodobacteraceae	Cultured		Uncultured
Farmed	62552bc14c946773840dd56e929146d9	Proteobacteria	Cultured	Gammaproteobacteria	Cultured	Cellvibrionales	Cultured	Halieaceae	Cultured		Uncultured
Farmed	62572155e42317f3db320b17b270144a	Firmicutes	Cultured	Bacilli	Cultured	Erysipelotrichales	Cultured	Erysipelotrichaceae	Cultured	ZOR0006	Uncultured
Farmed	62a006a2e74204a279ae3a44f4dfc0c1	Firmicutes	Cultured	Clostridia	Cultured	Clostridiales	Cultured	Clostridiaceae	Cultured	Clostridium_sensu_stricto_1	Uncultured
Farmed	63958d7dfc85740910c91d95dbfdf2ab	Firmicutes	Cultured	Clostridia	Cultured	Clostridiales	Cultured	Clostridiaceae	Cultured		Uncultured
Farmed	6427d34327c9235768e4f781ef0c4df6	Firmicutes	Cultured	Clostridia	Cultured	Clostridiales	Cultured	Clostridiaceae	Cultured	Clostridium_sensu_stricto_1	Uncultured
Farmed	65ce3b0641d856a22439f149de93b223	Proteobacteria	Cultured	Alphaproteobacteria	Cultured	Rhodobacterales	Cultured	Rhodobacteraceae	Cultured		Uncultured
Farmed	660a897c9ccd41e5af7570fcae84788c	Proteobacteria	Cultured	Alphaproteobacteria	Cultured	Rhodobacterales	Cultured	Rhodobacteraceae	Cultured		Uncultured
Farmed	66654fdfd8ef935074665520dbef1211	Firmicutes	Cultured	Clostridia	Cultured	Clostridiales	Cultured	Clostridiaceae	Cultured	Clostridium_sensu_stricto_1	Uncultured
Farmed	66f4e13414805b8994737d28f2301502	Firmicutes	Cultured	Clostridia	Cultured	Clostridiales	Cultured	Clostridiaceae	Cultured	Clostridium_sensu_stricto_5	Uncultured
Farmed	67242b8f90827dbe982510fa300219d4	Firmicutes	Cultured	Clostridia	Cultured	Clostridiales	Cultured	Clostridiaceae	Cultured	Clostridium_sensu_stricto_1	Uncultured
Farmed	6733ece6e1f8c5ee2541ab14cb7a1bfc	Planctomycetota	Cultured	Planctomycetes	Cultured	Pirellulales	Cultured	Pirellulaceae	Cultured	uncultured	Uncultured
Farmed	68c35bf62c309ab270b7677585910370	Proteobacteria	Cultured	Alphaproteobacteria	Cultured	Rhodobacterales	Cultured	Rhodobacteraceae	Cultured		Uncultured
Farmed	69805012c7d2bebe349d7841437da9e6	Proteobacteria	Cultured	Gammaproteobacteria	Cultured	Burkholderiales	Cultured	Comamonadaceae	Cultured		Uncultured
Farmed	6a1e9204f20367c73ab07c9abe71b13b	Bacteroidota	Cultured	Bacteroidia	Cultured	Flavobacteriales	Cultured	Cryomorphaceae	Cultured	uncultured	Uncultured
Farmed	6a907f0dd4f44f00750968171facb1f0	Firmicutes	Cultured	Clostridia	Cultured	Peptostreptococcales-Tissierellales	Cultured	Peptostreptococcaceae	Cultured		Uncultured
Farmed	6c973755fe97fc820f0f52e16ecc1611	Proteobacteria	Cultured	Alphaproteobacteria	Cultured	Rhodobacterales	Cultured	Rhodobacteraceae	Cultured		Uncultured
Farmed	6d2d6d93602ebda07a1b111f9e37e142	Actinobacteriota	Cultured	Actinobacteria	Cultured	Micrococcales	Cultured	Microbacteriaceae	Cultured	Candidatus_Aquiluna	Uncultured
Farmed	6ea681437a14bcd453f245cb57dce10a	Bacteroidota	Cultured	Bacteroidia	Cultured	Bacteroidales	Cultured	Prolixibacteraceae	Cultured		Uncultured
Farmed	6fb47b7dff671880704758e51e434699	Firmicutes	Cultured	Clostridia	Cultured	Peptostreptococcales-Tissierellales	Cultured	Anaerovoracaceae	Cultured	[Eubacterium]_brachy_group	Uncultured
Farmed	71d4d20a25bcfc137817b7f78fba2874	Actinobacteriota	Cultured	Acidimicrobiia	Cultured	Microtrichales	Cultured	Microtrichaceae	Cultured	IMCC26207	Uncultured
Farmed	734f739f1a4a6244400282e9d2e41eb2	Proteobacteria	Cultured	Alphaproteobacteria	Cultured	Rhodobacterales	Cultured	Rhodobacteraceae	Cultured		Uncultured
Farmed	7401652c3079d496543ed9e14b414d74	Proteobacteria	Cultured	Gammaproteobacteria	Cultured	Vibrionales	Cultured	Vibrionaceae	Cultured		Uncultured
Farmed	753da682a23f6680555f2d4751c5d440	Bacteroidota	Cultured	Bacteroidia	Cultured	Cytophagales	Cultured	Amoebophilaceae	Cultured		Uncultured
Farmed	754085a636cc774a5ad4611eb193ff80	Desulfobacterota	Cultured	Desulfobulbia	Cultured	Desulfobulbales	Cultured	Desulfobulbaceae	Cultured		Uncultured
Farmed	7562feffb5d7b6177fc355f75c070f90	Actinobacteriota	Cultured	Actinobacteria	Cultured	Micrococcales	Cultured	Microbacteriaceae	Cultured		Uncultured
Farmed	773dc050949edd30a68f619d93698231	Proteobacteria	Cultured	Gammaproteobacteria	Cultured	Burkholderiales	Cultured	Comamonadaceae	Cultured		Uncultured
Farmed	79c5a8a80fed0cb73b1959078cee1189	Proteobacteria	Cultured	Gammaproteobacteria	Cultured	Cellvibrionales	Cultured	Spongiibacteraceae	Cultured		Uncultured
Farmed	7a467998c44d79631c11e7347d57b223	Firmicutes	Cultured	Clostridia	Cultured	Clostridiales	Cultured	Clostridiaceae	Cultured	Clostridium_sensu_stricto_7	Uncultured
Farmed	7ab1b747abb462925567a4185f860ae4	Cyanobacteria	Cultured	Cyanobacteriia	Cultured	Cyanobacteriales	Cultured	Phormidiaceae	Cultured	Planktothrix_NIVA-CYA_15	Uncultured
Farmed	7b335c633723f04c5c428eba46b45c8b	Proteobacteria	Cultured	Gammaproteobacteria	Cultured	Cellvibrionales	Cultured	Halieaceae	Cultured		Uncultured
Farmed	7c45750b29fa70beda3c885848e79e8e	Fusobacteriota	Cultured	Fusobacteriia	Cultured	Fusobacteriales	Cultured	Fusobacteriaceae	Cultured		Uncultured
Farmed	7def7a0858ac2d2217bb28ea2c21f769	Firmicutes	Cultured	Clostridia	Cultured	Lachnospirales	Cultured	Lachnospiraceae	Cultured	Epulopiscium	Uncultured
Farmed	7ef4f990c3ad2aead22fd33b87f44fff	Planctomycetota	Cultured	Planctomycetes	Cultured	Planctomycetales	Cultured	Gimesiaceae	Cultured	uncultured	Uncultured
Farmed	8052ae7e0652ba71eb42c95ac886dc84	Planctomycetota	Cultured	Planctomycetes	Cultured	Pirellulales	Cultured	Pirellulaceae	Cultured	uncultured	Uncultured
Farmed	80665a1b0af3987dc018b8f688cea0e2	Proteobacteria	Cultured	Alphaproteobacteria	Cultured	Rhodobacterales	Cultured	Rhodobacteraceae	Cultured		Uncultured
Farmed	811602b036b6bcd67e0e6f6ee4c717f1	Firmicutes	Cultured	Bacilli	Cultured	Bacillales	Cultured	Planococcaceae	Cultured		Uncultured
Farmed	813cf9232dcec47dc1d970e2d9f6ad7a	Firmicutes	Cultured	Clostridia	Cultured	Clostridiales	Cultured	Clostridiaceae	Cultured		Uncultured
Farmed	8333bc17adae42a69be868eb4ab68e23	Desulfobacterota	Cultured	Desulfovibrionia	Cultured	Desulfovibrionales	Cultured	Desulfovibrionaceae	Cultured	uncultured	Uncultured
Farmed	83b7fbba7fe549b2b054211f4fee9871	Actinobacteriota	Cultured	Actinobacteria	Cultured	Frankiales	Cultured	Sporichthyaceae	Cultured	hgcI_clade	Uncultured
Farmed	8431a0f6dd5e7da19a7a66e7cc02b306	Proteobacteria	Cultured	Alphaproteobacteria	Cultured	Rhizobiales	Cultured	Rhizobiaceae	Cultured	uncultured	Uncultured
Farmed	85fdb98145678fbe5217ffa5806807ae	Actinobacteriota	Cultured	Actinobacteria	Cultured	Micrococcales	Cultured	Microbacteriaceae	Cultured		Uncultured
Farmed	86372e009136c2f2ccdcfbe580701831	Planctomycetota	Cultured	Planctomycetes	Cultured	Pirellulales	Cultured	Pirellulaceae	Cultured	uncultured	Uncultured
Farmed	86caa09e5722ed06dc2c79bf28676287	Firmicutes	Cultured	Bacilli	Cultured	Bacillales	Cultured	Bacillaceae	Cultured		Uncultured
Farmed	8747ea4da5143cf278f49dbcf5742bbc	Firmicutes	Cultured	Clostridia	Cultured	Oscillospirales	Cultured	Ruminococcaceae	Cultured		Uncultured
Farmed	875fb5834b5942cfa991ab415d55d0c8	Proteobacteria	Cultured	Gammaproteobacteria	Cultured	Cellvibrionales	Cultured	Spongiibacteraceae	Cultured		Uncultured
Farmed	87f7883a66f2fd442ab4236512c66230	Proteobacteria	Cultured	Gammaproteobacteria	Cultured	Burkholderiales	Cultured	Comamonadaceae	Cultured		Uncultured
Farmed	8891fb0774f30efd131daa8a5cc4bd07	Cyanobacteria	Cultured	Cyanobacteriia	Cultured	Synechococcales	Cultured	Cyanobiaceae	Cultured	Cyanobium_PCC-6307	Uncultured
Farmed	8a01b094de1892065c03fd3b6630db6b	Proteobacteria	Cultured	Alphaproteobacteria	Cultured	Caulobacterales	Cultured	Caulobacteraceae	Cultured		Uncultured
Farmed	8b61e0046c0345de42dac340f72ff035	Cyanobacteria	Cultured	Cyanobacteriia	Cultured	Synechococcales	Cultured	Cyanobiaceae	Cultured	Cyanobium_PCC-6307	Uncultured
Farmed	8b7a70e0ee45559a8ef0462462221c2f	Firmicutes	Cultured	Clostridia	Cultured	Clostridia	Cultured	Gracilibacteraceae	Cultured		Uncultured
Farmed	8ef1ef5dd0b3948ff51336d491f9c0fb	Cyanobacteria	Cultured	Cyanobacteriia	Cultured	Cyanobacteriales	Cultured	Phormidiaceae	Cultured	Lyngbya_PCC-7419	Uncultured
Farmed	9081c2fbde992df3ee7e6c3fe7b095ef	Firmicutes	Cultured	Clostridia	Cultured	Lachnospirales	Cultured	Lachnospiraceae	Cultured	Epulopiscium	Uncultured
Farmed	90e2930d60d0d962c821bffcb6aa1f26	Proteobacteria	Cultured	Alphaproteobacteria	Cultured	Rhodobacterales	Cultured	Rhodobacteraceae	Cultured		Uncultured
Farmed	914e4dae90a131d6e872eff8fc29d6eb	Proteobacteria	Cultured	Alphaproteobacteria	Cultured	Rhodobacterales	Cultured	Rhodobacteraceae	Cultured		Uncultured
Farmed	9289b60b0cfdbe57fbc02582fc8cbffc	Firmicutes	Cultured	Bacilli	Cultured	Bacillales	Cultured	Bacillaceae	Cultured		Uncultured
Farmed	943892864435b366e598b65575a9e075	Bacteroidota	Cultured	Bacteroidia	Cultured	Flavobacteriales	Cultured	Flavobacteriaceae	Cultured	NS5_marine_group	Uncultured
Farmed	947abe9d2bac8e0dbd8e24893a1f353a	Actinobacteriota	Cultured	Acidimicrobiia	Cultured	Microtrichales	Cultured	Microtrichaceae	Cultured	IMCC26207	Uncultured
Farmed	94a8384c293d780b1033c6032c878d61	Firmicutes	Cultured	Clostridia	Cultured	Clostridiales	Cultured	Clostridiaceae	Cultured	Clostridium_sensu_stricto_1	Uncultured
Farmed	97478e909fa50550db472f50ab6ad6d9	Verrucomicrobiota	Cultured	Chlamydiae	Cultured	Chlamydiales	Cultured	Criblamydiaceae	Cultured	Criblamydiaceae	Uncultured
Farmed	9882cbc48e5ed3f92eb0ad16d467602a	Proteobacteria	Cultured	Alphaproteobacteria	Cultured	Holosporales	Cultured	Holosporaceae	Cultured	uncultured	Uncultured
Farmed	988f5485cc9c60ae9d69b0931ada3fa4	Verrucomicrobiota	Cultured	Verrucomicrobiae	Cultured	Verrucomicrobiales	Cultured	Rubritaleaceae	Cultured		Uncultured
Farmed	9b45434deaea78c5cfbc8ae80c908841	Proteobacteria	Cultured	Gammaproteobacteria	Cultured	Cellvibrionales	Cultured	Porticoccaceae	Cultured	SAR92_clade	Uncultured
Farmed	9d702544a30b0530d68bb2ee3d54e7b3	Desulfobacterota	Cultured	Desulfobulbia	Cultured	Desulfobulbales	Cultured	Desulfocapsaceae	Cultured		Uncultured
Farmed	9e3be56a5f0bebf3cb8e4d27a42b7408	Firmicutes	Cultured	Bacilli	Cultured	Bacillales	Cultured	Bacillaceae	Cultured		Uncultured
Farmed	9f20378691e1cd98eb85996021948525	Firmicutes	Cultured	Clostridia	Cultured	Lachnospirales	Cultured	Lachnospiraceae	Cultured	Epulopiscium	Uncultured
Farmed	a03517b069e9aa331175709ffe1b7ec0	Desulfobacterota	Cultured	Desulfovibrionia	Cultured	Desulfovibrionales	Cultured	Desulfovibrionaceae	Cultured	uncultured	Uncultured
Farmed	a0a32571099d91f95172809e267dd669	Firmicutes	Cultured	Bacilli	Cultured	Bacillales	Cultured	Bacillaceae	Cultured		Uncultured
Farmed	a0f2b857f6ec5267b4a3dbf01d31b755	Firmicutes	Cultured	Clostridia	Cultured	Clostridiales	Cultured	Clostridiaceae	Cultured	Clostridium_sensu_stricto_1	Uncultured
Farmed	a12a3a5769e9cc31157404275966b3ab	Firmicutes	Cultured	Clostridia	Cultured	Peptostreptococcales-Tissierellales	Cultured	Peptostreptococcaceae	Cultured		Uncultured
Farmed	a16f5ca9045316825927be5651256d8e	Firmicutes	Cultured	Clostridia	Cultured	Clostridiales	Cultured	Clostridiaceae	Cultured	Clostridium_sensu_stricto_1	Uncultured
Farmed	a1e0c2d0a80e7fc82d85502ea666928b	Actinobacteriota	Cultured	Coriobacteriia	Cultured	Coriobacteriales	Cultured	Coriobacteriales_Incertae_Sedis	Cultured	Raoultibacter	Uncultured
Farmed	a22611a2a0cda401df56eee1afbaa717	Firmicutes	Cultured	Bacilli	Cultured	Mycoplasmatales	Cultured	Mycoplasmataceae	Cultured	uncultured	Uncultured
Farmed	a2bf21fecc93af7e2765598153c9cd63	Cyanobacteria	Cultured	Cyanobacteriia	Cultured	Synechococcales	Cultured	Cyanobiaceae	Cultured	Cyanobium_PCC-6307	Uncultured
Farmed	a64f736e0ed2002845e214a3b76e6607	Firmicutes	Cultured	Clostridia	Cultured	Clostridiales	Cultured	Clostridiaceae	Cultured	Clostridium_sensu_stricto_1	Uncultured
Farmed	a698df7afc7b4db983f8c8d4662e3e29	Firmicutes	Cultured	Clostridia	Cultured	Peptostreptococcales-Tissierellales	Cultured	Peptostreptococcaceae	Cultured		Uncultured
Farmed	a6cfc65e3cb2386a439eb66a049669db	Firmicutes	Cultured	Bacilli	Cultured	Bacillales	Cultured	Bacillaceae	Cultured		Uncultured
Farmed	a761806e78b07f4d84406c202a3e9f26	Firmicutes	Cultured	Clostridia	Cultured	Clostridiales	Cultured	Clostridiaceae	Cultured	Clostridium_sensu_stricto_1	Uncultured
Farmed	a8f6ce95d4bc8b2193c7012e9e6a5256	Proteobacteria	Cultured	Alphaproteobacteria	Cultured	Rhodobacterales	Cultured	Rhodobacteraceae	Cultured		Uncultured
Farmed	aa61d59373f88ae492bcfd97e4f7f27b	Firmicutes	Cultured	Clostridia	Cultured	Clostridiales	Cultured	Clostridiaceae	Cultured	Clostridium_sensu_stricto_1	Uncultured
Farmed	ab8cf0c25a14d42fd716e696cb44f489	Bacteroidota	Cultured	Bacteroidia	Cultured	Sphingobacteriales	Cultured	Sphingobacteriaceae	Cultured		Uncultured
Farmed	ac561cf2ee94cccd6d1d796e59c404b4	Firmicutes	Cultured	Bacilli	Cultured	Mycoplasmatales	Cultured	Mycoplasmataceae	Cultured	uncultured	Uncultured
Farmed	ad62cf74a3c1c3729e057c4a782d8826	Proteobacteria	Cultured	Gammaproteobacteria	Cultured	Burkholderiales	Cultured	Comamonadaceae	Cultured		Uncultured
Farmed	aef9dc149b6d4ba57edf5cabcef1b6af	Planctomycetota	Cultured	Planctomycetes	Cultured	Pirellulales	Cultured	Pirellulaceae	Cultured		Uncultured
Farmed	b00c05d9ca7a9d85343525756992e2a0	Firmicutes	Cultured	Bacilli	Cultured	Bacillales	Cultured	Bacillaceae	Cultured		Uncultured
Farmed	b09e2252e6f55bc4e74ac5833df970ff	Firmicutes	Cultured	Bacilli	Cultured	Lactobacillales	Cultured	Aerococcaceae	Cultured		Uncultured
Farmed	b2464f191d8c42081605687152f7b740	Firmicutes	Cultured	Bacilli	Cultured	Bacillales	Cultured	Bacillaceae	Cultured		Uncultured
Farmed	b411409c4359cff2c00528329b632a85	Firmicutes	Cultured	Clostridia	Cultured	Peptostreptococcales-Tissierellales	Cultured	Peptostreptococcaceae	Cultured		Uncultured
Farmed	b454476ba9e9428991d2c1be770b566f	Planctomycetota	Cultured	Planctomycetes	Cultured	Pirellulales	Cultured	Pirellulaceae	Cultured	uncultured	Uncultured
Farmed	b4568f9e43a032d1299bc4afc0a7d691	Firmicutes	Cultured	Bacilli	Cultured	Bacillales	Cultured	Bacillaceae	Cultured		Uncultured
Farmed	b5b47507718b3866363b7d3b5dd93e48	Verrucomicrobiota	Cultured	Verrucomicrobiae	Cultured	Opitutales	Cultured	Puniceicoccaceae	Cultured	Verruc-01	Uncultured
Farmed	b64d04392ea2df14f66c6e7b3cdf76ab	Bacteroidota	Cultured	Bacteroidia	Cultured	Flavobacteriales	Cultured	Flavobacteriaceae	Cultured		Uncultured
Farmed	b655e4490e384a22845cfa2c124fed00	Bacteroidota	Cultured	Bacteroidia	Cultured	Flavobacteriales	Cultured	Flavobacteriaceae	Cultured	NS5_marine_group	Uncultured
Farmed	b67af7f7bdf2c7a45636af0e9064b343	Firmicutes	Cultured	Bacilli	Cultured	Mycoplasmatales	Cultured	Mycoplasmataceae	Cultured	uncultured	Uncultured
Farmed	b75ef5c7904dc338bbeefa379fd05e42	Proteobacteria	Cultured	Alphaproteobacteria	Cultured	Paracaedibacterales	Cultured	Paracaedibacteraceae	Cultured	uncultured	Uncultured
Farmed	b9e3dcbe52ae670652586acda709a30f	Bacteroidota	Cultured	Bacteroidia	Cultured	Bacteroidales	Cultured	Rikenellaceae	Cultured	Rikenellaceae_RC9_gut_group	Uncultured
Farmed	bea28cf9d1da0a415506268e2def9856	Proteobacteria	Cultured	Gammaproteobacteria	Cultured	Burkholderiales	Cultured	Comamonadaceae	Cultured		Uncultured
Farmed	bfd9cb487b503a0f339d36404ac9641f	Firmicutes	Cultured	Clostridia	Cultured	Clostridiales	Cultured	Clostridiaceae	Cultured	Clostridium_sensu_stricto_18	Uncultured
Farmed	c17d7e6b04fd824c7ad5bddd0f99fc42	Firmicutes	Cultured	Bacilli	Cultured	Erysipelotrichales	Cultured	Erysipelotrichaceae	Cultured	[Anaerorhabdus]_furcosa_group	Uncultured
Farmed	c246848dc0a74c557297da55f7e29daa	Proteobacteria	Cultured	Gammaproteobacteria	Cultured	Alteromonadales	Cultured	Alteromonadaceae	Cultured		Uncultured
Farmed	c42d06b8dd190d1fa6ab08dd85d4b49a	Bacteroidota	Cultured	Bacteroidia	Cultured	Flavobacteriales	Cultured	Flavobacteriaceae	Cultured	NS5_marine_group	Uncultured
Farmed	c49f963fe7de7c85298d6db473a9a832	Firmicutes	Cultured	Clostridia	Cultured	Clostridiales	Cultured	Clostridiaceae	Cultured	Clostridium_sensu_stricto_1	Uncultured
Farmed	c4ad1ef8b0388d89bb91e97b3e8970ed	Firmicutes	Cultured	Clostridia	Cultured	Peptostreptococcales-Tissierellales	Cultured	Peptostreptococcales-Tissierellales	Cultured		Uncultured
Farmed	c58816e7951027e32878963b0386ebaf	Firmicutes	Cultured	Bacilli	Cultured	Erysipelotrichales	Cultured	Erysipelotrichaceae	Cultured		Uncultured
Farmed	c5f24f7a82aac7b15363ad25605d6aff	Proteobacteria	Cultured	Alphaproteobacteria	Cultured	Rhodobacterales	Cultured	Rhodobacteraceae	Cultured		Uncultured
Farmed	c7d29e7f0f6c8fe03f95585c83d2bbc2	Proteobacteria	Cultured	Alphaproteobacteria	Cultured	Rhizobiales	Cultured	Xanthobacteraceae	Cultured	uncultured	Uncultured
Farmed	c8f96980eed8fbc018f764e7bd2bd91a	Firmicutes	Cultured	Bacilli	Cultured	Bacillales	Cultured	Planococcaceae	Cultured		Uncultured
Farmed	c92b2e4429a4cdab5f3ab606c4776884	Firmicutes	Cultured	Clostridia	Cultured	Clostridiales	Cultured	Clostridiaceae	Cultured	Clostridium_sensu_stricto_13	Uncultured
Farmed	c98b5f31aa3e220a3c99959344d3d8e1	Actinobacteriota	Cultured	Actinobacteria	Cultured	Micrococcales	Cultured	Intrasporangiaceae	Cultured		Uncultured
Farmed	ccd1486013c3d04bb38cb3165a674326	Firmicutes	Cultured	Clostridia	Cultured	Peptostreptococcales-Tissierellales	Cultured	Peptostreptococcaceae	Cultured		Uncultured
Farmed	cd2bb0ed10415de9884100b3aa225a64	Desulfobacterota	Cultured	Desulfovibrionia	Cultured	Desulfovibrionales	Cultured	Desulfovibrionaceae	Cultured	uncultured	Uncultured
Farmed	cd8445eabd045cd0b2025af48d444df2	Proteobacteria	Cultured	Gammaproteobacteria	Cultured	Cellvibrionales	Cultured	Spongiibacteraceae	Cultured	BD1-7_clade	Uncultured
Farmed	cd8b11fb449ae0d916c1daa35f84949d	Verrucomicrobiota	Cultured	Chlamydiae	Cultured	Chlamydiales	Cultured	Parachlamydiaceae	Cultured	Candidatus_Protochlamydia	Uncultured
Farmed	ce6e1caf471b8d4a2c0e5b73ca5a1a4d	Firmicutes	Cultured	Clostridia	Cultured	Clostridiales	Cultured	Clostridiaceae	Cultured	Clostridium_sensu_stricto_1	Uncultured
Farmed	d0ba915d03cdf89391b549926f5e73b7	Firmicutes	Cultured	Clostridia	Cultured	Clostridiales	Cultured	Clostridiaceae	Cultured	Clostridium_sensu_stricto_1	Uncultured
Farmed	d206317a52ce0860b35c7b59faf1ebd3	Firmicutes	Cultured	Bacilli	Cultured	Erysipelotrichales	Cultured	Erysipelotrichaceae	Cultured	ZOR0006	Uncultured
Farmed	d2beac823436a33e0ddbd109815894b4	Planctomycetota	Cultured	Planctomycetes	Cultured	Pirellulales	Cultured	Pirellulaceae	Cultured	uncultured	Uncultured
Farmed	d2edd882fbf23e6ac9ba5814dcc60c4b	Deferribacterota	Cultured	Deferribacteres	Cultured	Deferribacterales	Cultured	Deferribacteraceae	Cultured	Deferribacteraceae	Uncultured
Farmed	d312a268740c254c9b253c9384e31f51	Firmicutes	Cultured	Clostridia	Cultured	Oscillospirales	Cultured	Ruminococcaceae	Cultured	uncultured	Uncultured
Farmed	d3793dc654f7044d0edf2325e03383c7	Desulfobacterota	Cultured	Desulfovibrionia	Cultured	Desulfovibrionales	Cultured	Desulfovibrionaceae	Cultured	uncultured	Uncultured
Farmed	d3abaf5ebaf48fc5c00ccc65b30f82f3	Proteobacteria	Cultured	Gammaproteobacteria	Cultured	Burkholderiales	Cultured	Comamonadaceae	Cultured		Uncultured
Farmed	d3dde9f211a3f82a0e3376493c63823c	Proteobacteria	Cultured	Alphaproteobacteria	Cultured	Holosporales	Cultured	Holosporaceae	Cultured	Holosporaceae	Uncultured
Farmed	d4231b22ace815ccd45e36b2517c69c0	Proteobacteria	Cultured	Alphaproteobacteria	Cultured	Rhodobacterales	Cultured	Rhodobacteraceae	Cultured	HIMB11	Uncultured
Farmed	d480c9c1aabe7475184ec7d3328b2982	Proteobacteria	Cultured	Gammaproteobacteria	Cultured	Burkholderiales	Cultured	Methylophilaceae	Cultured	OM43_clade	Uncultured
Farmed	d573bded2be5eda3c3d0b4e0076039e2	Proteobacteria	Cultured	Alphaproteobacteria	Cultured	Rhizobiales	Cultured	Rhizobiaceae	Cultured		Uncultured
Farmed	d5ec901f79c8b5dafb761b7f25e63e69	Proteobacteria	Cultured	Gammaproteobacteria	Cultured	Steroidobacterales	Cultured	Steroidobacteraceae	Cultured	uncultured	Uncultured
Farmed	d6a97d1ef9a35a5d6eb3dd8af97ce297	Planctomycetota	Cultured	Planctomycetes	Cultured	Planctomycetales	Cultured	Gimesiaceae	Cultured	uncultured	Uncultured
Farmed	d6dca15228fa15b097c98749ff3803bc	Bacteroidota	Cultured	Bacteroidia	Cultured	Flavobacteriales	Cultured	Flavobacteriaceae	Cultured	NS5_marine_group	Uncultured
Farmed	d7522eabb3f88006456182a27bb922c2	Proteobacteria	Cultured	Alphaproteobacteria	Cultured	Rhodobacterales	Cultured	Rhodobacteraceae	Cultured		Uncultured
Farmed	d82ac75d9612a326717d9dcca5515eae	Bacteroidota	Cultured	Bacteroidia	Cultured	Cytophagales	Cultured	Amoebophilaceae	Cultured	Candidatus_Amoebophilus	Uncultured
Farmed	d860ed850472bbcf7f67400c5327fd44	Actinobacteriota	Cultured	Actinobacteria	Cultured	Micrococcales	Cultured	Intrasporangiaceae	Cultured		Uncultured
Farmed	dabf63ffc4fdc1fd31114ad1450f4842	Firmicutes	Cultured	Clostridia	Cultured	Clostridiales	Cultured	Clostridiaceae	Cultured		Uncultured
Farmed	daebc25e167f06772abd6626a0cbb97b	Firmicutes	Cultured	Clostridia	Cultured	Peptostreptococcales-Tissierellales	Cultured	Peptostreptococcales-Tissierellales	Cultured		Uncultured
Farmed	dc6e77f5b4b33fda411e84a597a3a0ec	Proteobacteria	Cultured	Alphaproteobacteria	Cultured	Rhodobacterales	Cultured	Rhodobacteraceae	Cultured		Uncultured
Farmed	dd0fee096fa876439cd5047d5ecb6abd	Bacteroidota	Cultured	Bacteroidia	Cultured	Bacteroidales	Cultured	Tannerellaceae	Cultured		Uncultured
Farmed	de2ebe2621107766e20d6353ea1a2e7f	Firmicutes	Cultured	Clostridia	Cultured	Oscillospirales	Cultured	Ruminococcaceae	Cultured	uncultured	Uncultured
Farmed	de43fb69f9c9f2f3eaefa36d2b459e5f	Proteobacteria	Cultured	Alphaproteobacteria	Cultured	Rhodobacterales	Cultured	Rhodobacteraceae	Cultured		Uncultured
Farmed	df85f1dfc0fb271fa63885ea4610ce6f	Firmicutes	Cultured	Bacilli	Cultured	Mycoplasmatales	Cultured	Mycoplasmataceae	Cultured	Candidatus_Bacilloplasma	Uncultured
Farmed	e009533279679cd28d436c0ee0d25fcd	Firmicutes	Cultured	Clostridia	Cultured	Lachnospirales	Cultured	Lachnospiraceae	Cultured	Epulopiscium	Uncultured
Farmed	e057b96c5c3b5eec9812e18c44b967d4	Actinobacteriota	Cultured	Acidimicrobiia	Cultured	Microtrichales	Cultured	Microtrichaceae	Cultured	Sva0996_marine_group	Uncultured
Farmed	e1f0803392b44ba18717feced681348f	Proteobacteria	Cultured	Gammaproteobacteria	Cultured	Cellvibrionales	Cultured	Halieaceae	Cultured	OM60(NOR5)_clade	Uncultured
Farmed	e2cb2d7634b1356d3a80e9ed0a40257b	Chloroflexi	Cultured	Ktedonobacteria	Cultured	Ktedonobacterales	Cultured	Ktedonobacteraceae	Cultured	1959-1	Uncultured
Farmed	e380c7d1fcc842e48060eccf3d12872e	Firmicutes	Cultured	Bacilli	Cultured	Mycoplasmatales	Cultured	Mycoplasmataceae	Cultured	uncultured	Uncultured
Farmed	e43d0e6b28a7db7f1a9a4ceabff5bdcd	Firmicutes	Cultured	Clostridia	Cultured	Clostridiales	Cultured	Clostridiaceae	Cultured	Clostridium_sensu_stricto_1	Uncultured
Farmed	e5ae59cf5b8fe33f57d21c633cf5cf98	Firmicutes	Cultured	Clostridia	Cultured	Clostridiales	Cultured	Clostridiaceae	Cultured	Clostridium_sensu_stricto_1	Uncultured
Farmed	e5d91cf3c85e73ddec236f0cafe47b76	Proteobacteria	Cultured	Alphaproteobacteria	Cultured	Rhodobacterales	Cultured	Rhodobacteraceae	Cultured		Uncultured
Farmed	e5e8d0b2ca5f7ba223e5d80a469bae8b	Actinobacteriota	Cultured	Coriobacteriia	Cultured	Coriobacteriales	Cultured	Eggerthellaceae	Cultured		Uncultured
Farmed	e7053e9c4f0d36ded592addbae07705a	Cyanobacteria	Cultured	Cyanobacteriia	Cultured	Synechococcales	Cultured	Cyanobiaceae	Cultured	Synechococcus_CC9902	Uncultured
Farmed	e85de9eb11cb12ed63573fc431c3f02b	Proteobacteria	Cultured	Gammaproteobacteria	Cultured	Enterobacterales	Cultured	Enterobacteriaceae	Cultured		Uncultured
Farmed	e8e98efd39cbc6988f6062eff4eca0a9	Proteobacteria	Cultured	Gammaproteobacteria	Cultured	Enterobacterales	Cultured	Enterobacteriaceae	Cultured		Uncultured
Farmed	ebcd53cc3e05e6bfc5960a7c874d5627	Verrucomicrobiota	Cultured	Verrucomicrobiae	Cultured	Chthoniobacterales	Cultured	Chthoniobacteraceae	Cultured	LD29	Uncultured
Farmed	edaa5b6ede1e195cb5da6f55ad1f5ff2	Firmicutes	Cultured	Bacilli	Cultured	Bacillales	Cultured	Bacillaceae	Cultured		Uncultured
Farmed	edd122b42987a25f4e97875160b289bc	Proteobacteria	Cultured	Gammaproteobacteria	Cultured	Vibrionales	Cultured	Vibrionaceae	Cultured		Uncultured
Farmed	ef856c16663637a3643b8df64c7b1831	Firmicutes	Cultured	Clostridia	Cultured	Clostridiales	Cultured	Clostridiaceae	Cultured	Clostridium_sensu_stricto_1	Uncultured
Farmed	efac42ae6e6718a89e1d0ab18a5e2ad3	Proteobacteria	Cultured	Alphaproteobacteria	Cultured	Sphingomonadales	Cultured	Sphingomonadaceae	Cultured		Uncultured
Farmed	f1304ee79be9fbef076bee11e468079f	Bacteroidota	Cultured	Bacteroidia	Cultured	Flavobacteriales	Cultured	Flavobacteriaceae	Cultured	NS4_marine_group	Uncultured
Farmed	f1b068654f0dea22f85d120867d13f2a	Firmicutes	Cultured	Clostridia	Cultured	Clostridiales	Cultured	Clostridiaceae	Cultured	uncultured	Uncultured
Farmed	f1fa75f61012f79e4404ada24be56f59	Planctomycetota	Cultured	Planctomycetes	Cultured	Pirellulales	Cultured	Pirellulaceae	Cultured	uncultured	Uncultured
Farmed	f432432e83e755d3ffa119392ebeab08	Firmicutes	Cultured	Clostridia	Cultured	Peptostreptococcales-Tissierellales	Cultured	Anaerovoracaceae	Cultured	[Eubacterium]_nodatum_group	Uncultured
Farmed	f4f73e7889f9b85af3361110ee588b24	Firmicutes	Cultured	Clostridia	Cultured	Peptostreptococcales-Tissierellales	Cultured	Anaerovoracaceae	Cultured		Uncultured
Farmed	f4f84e1a783b1698b55d111f92ae5385	Actinobacteriota	Cultured	Acidimicrobiia	Cultured	Microtrichales	Cultured	Ilumatobacteraceae	Cultured	uncultured	Uncultured
Farmed	f54214b2443f3315a6b14a19b3c53e09	Firmicutes	Cultured	Clostridia	Cultured	Peptostreptococcales-Tissierellales	Cultured	Peptostreptococcaceae	Cultured		Uncultured
Farmed	f6b754db43de033c82f830a53ba93fef	Firmicutes	Cultured	Clostridia	Cultured	Lachnospirales	Cultured	Lachnospiraceae	Cultured	Epulopiscium	Uncultured
Farmed	f6d75d2fc7fe4d8eac32d46489528347	Firmicutes	Cultured	Clostridia	Cultured	Christensenellales	Cultured	Christensenellaceae	Cultured	Christensenellaceae_R-7_group	Uncultured
Farmed	f70c66ad673faee8c3759853e4f673b9	Firmicutes	Cultured	Clostridia	Cultured	Clostridiales	Cultured	Clostridiaceae	Cultured		Uncultured
Farmed	fa5f423cee8ad775bad16850c11a320f	Firmicutes	Cultured	Bacilli	Cultured	Bacillales	Cultured	Bacillaceae	Cultured		Uncultured
Farmed	fad2b322d7ef05831663a6ae772e1e3f	Bacteroidota	Cultured	Bacteroidia	Cultured	Flavobacteriales	Cultured	Flavobacteriaceae	Cultured		Uncultured
Farmed	fbda3bae46c0b05561bad90b286c8731	Firmicutes	Cultured	Clostridia	Cultured	Clostridiales	Cultured	Clostridiaceae	Cultured		Uncultured
Farmed	fd21dc0282d7f60cd2d40e2ada9c7e74	Proteobacteria	Cultured	Gammaproteobacteria	Cultured	Enterobacterales	Cultured	Enterobacteriaceae	Cultured		Uncultured
Farmed	fd591cf6145529d31593aa37abf33723	Proteobacteria	Cultured	Alphaproteobacteria	Cultured	Rhodobacterales	Cultured	Rhodobacteraceae	Cultured		Uncultured
Farmed	fdc5b326e7538588cb1fc778bcb624e8	Planctomycetota	Cultured	Planctomycetes	Cultured	Pirellulales	Cultured	Pirellulaceae	Cultured	uncultured	Uncultured
Farmed	ff11674ad7e3ca147d352a224dac7915	Firmicutes	Cultured	Clostridia	Cultured	Peptostreptococcales-Tissierellales	Cultured	Peptostreptococcaceae	Cultured		Uncultured
Farmed	ffdb9cc8ce93dae354a64e78f783a660	Proteobacteria	Cultured	Gammaproteobacteria	Cultured	Burkholderiales	Cultured	Methylophilaceae	Cultured	OM43_clade	Uncultured
Farmed	039c282e62f67a50299e9f667946e228	Proteobacteria	Cultured	Alphaproteobacteria	Cultured	Puniceispirillales	Cultured	SAR116_clade	Uncultured	Candidatus_Puniceispirillum	Uncultured
Farmed	080640caf28866f459e95ff489e5815d	Proteobacteria	Cultured	Alphaproteobacteria	Cultured	Rickettsiales	Cultured	Rickettsiales	Uncultured	Candidatus_Midichloria	Uncultured
Farmed	143979ce90cb1d5fab25da08febb73b2	Verrucomicrobiota	Cultured	Chlamydiae	Cultured	Chlamydiales	Cultured		Uncultured		Uncultured
Farmed	146e433bb58ce37fb64f8b5906c5a7f9	Firmicutes	Cultured	Bacilli	Cultured	Erysipelotrichales	Cultured		Uncultured		Uncultured
Farmed	1e21bcfc71d9dd7564e9d51e3a41b636	Proteobacteria	Cultured	Alphaproteobacteria	Cultured	Rickettsiales	Cultured	AB1	Uncultured	AB1	Uncultured
Farmed	1fea2a841220808a13c0de8770537b4e	Firmicutes	Cultured	Bacilli	Cultured	Lactobacillales	Cultured		Uncultured		Uncultured
Farmed	22af867a52c7f7bfd7f5af5adec83af8	Chloroflexi	Cultured	Chloroflexia	Cultured	Thermomicrobiales	Cultured	JG30-KF-CM45	Uncultured	JG30-KF-CM45	Uncultured
Farmed	32a1bd5939f1a86f48b636780adbd52c	Firmicutes	Cultured	Clostridia	Cultured	Oscillospirales	Cultured	uncultured	Uncultured	uncultured	Uncultured
Farmed	33f75a421677d7848eb1c49ed40cb898	Proteobacteria	Cultured	Alphaproteobacteria	Cultured	Puniceispirillales	Cultured	uncultured	Uncultured	uncultured	Uncultured
Farmed	3f4bb075bf1a8f488d67bad261f42479	Actinobacteriota	Cultured	Thermoleophilia	Cultured	Gaiellales	Cultured	uncultured	Uncultured	uncultured	Uncultured
Farmed	40aad2b4add61f914094efa5c3854175	Bacteroidota	Cultured	Bacteroidia	Cultured	Chitinophagales	Cultured	uncultured	Uncultured	uncultured	Uncultured
Farmed	49e51c11172dd73cc8728193fd77ef09	Verrucomicrobiota	Cultured	Chlamydiae	Cultured	Chlamydiales	Cultured		Uncultured		Uncultured
Farmed	49f1c5f5d0f6c87b4dfd0b4d640c30b2	Bacteroidota	Cultured	Bacteroidia	Cultured	Chitinophagales	Cultured	37-13	Uncultured	37-13	Uncultured
Farmed	4f2d7fedc8a8bb4c7eafa3cf8a125fb7	Actinobacteriota	Cultured	Thermoleophilia	Cultured	Solirubrobacterales	Cultured	67-14	Uncultured	67-14	Uncultured
Farmed	52538a62ec09bc2030a6722b9b5ed943	Proteobacteria	Cultured	Alphaproteobacteria	Cultured	Rickettsiales	Cultured	AB1	Uncultured	AB1	Uncultured
Farmed	5600ad5ab3ac6a423afaffd7877ab3f5	Bacteroidota	Cultured	Bacteroidia	Cultured	Sphingobacteriales	Cultured	NS11-12_marine_group	Uncultured	NS11-12_marine_group	Uncultured
Farmed	655c78d752ac5be842b9a5c80f89b17b	Proteobacteria	Cultured	Alphaproteobacteria	Cultured	Rickettsiales	Cultured	AB1	Uncultured	AB1	Uncultured
Farmed	663eaafa193c402e9d780ed27653f1bf	Verrucomicrobiota	Cultured	Chlamydiae	Cultured	Chlamydiales	Cultured	cvE6	Uncultured	cvE6	Uncultured
Farmed	715cd26f28d8c3a23ed8064bd7f0b448	Actinobacteriota	Cultured	Acidimicrobiia	Cultured	Actinomarinales	Cultured	uncultured	Uncultured	uncultured	Uncultured
Farmed	77e186196190c333cc0e927df1387fda	Proteobacteria	Cultured	Gammaproteobacteria	Cultured	Alteromonadales	Cultured		Uncultured		Uncultured
Farmed	8131af508094ba636b17e290f450fdc1	Actinobacteriota	Cultured	Actinobacteria	Cultured	Frankiales	Cultured		Uncultured		Uncultured
Farmed	842a9871d0c971972016d7e69ff7aa2f	Proteobacteria	Cultured	Alphaproteobacteria	Cultured	Parvibaculales	Cultured	PS1_clade	Uncultured	PS1_clade	Uncultured
Farmed	88171184db16bbfdeb5f271a4bffd2f4	Proteobacteria	Cultured	Alphaproteobacteria	Cultured	Puniceispirillales	Cultured	SAR116_clade	Uncultured	Candidatus_Puniceispirillum	Uncultured
Farmed	889eca2c2792593ecf1b550fbba5d8ac	Firmicutes	Cultured	Clostridia	Cultured	Peptostreptococcales-Tissierellales	Cultured		Uncultured		Uncultured
Farmed	9cf148e2b3a7ffd2ea74663036b7b826	Proteobacteria	Cultured	Gammaproteobacteria	Cultured	Enterobacterales	Cultured		Uncultured		Uncultured
Farmed	9e69382b1af3118cacdf3566a5edf3fe	Bacteroidota	Cultured	Bacteroidia	Cultured	Sphingobacteriales	Cultured	env.OPS_17	Uncultured	env.OPS_17	Uncultured
Farmed	a9625483e38e287bfa124f798efc3250	Actinobacteriota	Cultured	Actinobacteria	Cultured	Micrococcales	Cultured		Uncultured		Uncultured
Farmed	b97515fd0155bbf0e648cd23f8d8de1e	Proteobacteria	Cultured	Alphaproteobacteria	Cultured	Rhizobiales	Cultured		Uncultured		Uncultured
Farmed	bd98d1dc30a7d8d0eaf527e26ce87ba0	Verrucomicrobiota	Cultured	Chlamydiae	Cultured	Chlamydiales	Cultured		Uncultured		Uncultured
Farmed	c176f8296cf2e7a447162a2e626f2c54	Verrucomicrobiota	Cultured	Chlamydiae	Cultured	Chlamydiales	Cultured	cvE6	Uncultured	cvE6	Uncultured
Farmed	d5ff8a85a51b4ccd435a5a90365e4cdc	Actinobacteriota	Cultured	Thermoleophilia	Cultured	Gaiellales	Cultured	uncultured	Uncultured	uncultured	Uncultured
Farmed	d94b20a9e4341e32ff493afe1fafc88b	Bacteroidota	Cultured	Bacteroidia	Cultured	Flavobacteriales	Cultured		Uncultured		Uncultured
Farmed	d9e95ed3341db814d8d4dede711063ce	Bacteroidota	Cultured	Bacteroidia	Cultured	Flavobacteriales	Cultured	NS7_marine_group	Uncultured	NS7_marine_group	Uncultured
Farmed	db02e92aac8ac0cb94b0e6fe2c5ca93f	Planctomycetota	Cultured	Planctomycetes	Cultured	Planctomycetales	Cultured	uncultured	Uncultured	uncultured	Uncultured
Farmed	e069959ca96eddd8baa69799329c9293	Cyanobacteria	Cultured	Vampirivibrionia	Cultured	Gastranaerophilales	Cultured	Gastranaerophilales	Uncultured	Gastranaerophilales	Uncultured
Farmed	f33717f3713041f27f55d7b98c99dfb9	Firmicutes	Cultured	Clostridia	Cultured	Oscillospirales	Cultured		Uncultured		Uncultured
Farmed	f42fe4d84b8369489eced855bd516bd8	Bacteroidota	Cultured	Bacteroidia	Cultured	Sphingobacteriales	Cultured	NS11-12_marine_group	Uncultured	NS11-12_marine_group	Uncultured
Farmed	f730c8aa1063a635f262fb42d8a8cb51	Proteobacteria	Cultured	Alphaproteobacteria	Cultured	Rhodospirillales	Cultured	AEGEAN-169_marine_group	Uncultured	AEGEAN-169_marine_group	Uncultured
Farmed	f7763801d7a7dcfebbaf06ec6beee6e4	Bacteroidota	Cultured	Bacteroidia	Cultured	Sphingobacteriales	Cultured	NS11-12_marine_group	Uncultured	NS11-12_marine_group	Uncultured
Farmed	0a683f903bae830aa3e4331d327e91dd	Firmicutes	Cultured	Clostridia	Cultured	Clostridia_vadinBB60_group	Uncultured	Clostridia_vadinBB60_group	Uncultured	Clostridia_vadinBB60_group	Uncultured
Farmed	13270ddc23f39ebf5009445e2ddad63a	Proteobacteria	Cultured	Gammaproteobacteria	Cultured		Uncultured		Uncultured		Uncultured
Farmed	16783732d8b1f5ed9fdbbf844997d9e9	Proteobacteria	Cultured	Alphaproteobacteria	Cultured	SAR11_clade	Uncultured	Clade_I	Uncultured	Clade_Ia	Uncultured
Farmed	1d22efe29c6497432fceb173830ff637	Actinobacteriota	Cultured	Actinobacteria	Cultured	PeM15	Uncultured	PeM15	Uncultured	PeM15	Uncultured
Farmed	1d2cd6d952efc3f127434065e2fcacbc	Actinobacteriota	Cultured	Actinobacteria	Cultured	PeM15	Uncultured	PeM15	Uncultured	PeM15	Uncultured
Farmed	215e916d04f4b309370daa915343013f	Proteobacteria	Cultured	Alphaproteobacteria	Cultured	SAR11_clade	Uncultured	Clade_I	Uncultured	Clade_Ia	Uncultured
Farmed	2c53f703ad83564e2d8a7faec781d605	Actinobacteriota	Cultured	Actinobacteria	Cultured	PeM15	Uncultured	PeM15	Uncultured	PeM15	Uncultured
Farmed	35d1bbb3e3486ac0f98916f2f766a722	Chloroflexi	Cultured	Anaerolineae	Cultured	RBG-13-54-9	Uncultured	RBG-13-54-9	Uncultured	RBG-13-54-9	Uncultured
Farmed	37de314a41ad7ed66b8a165698d2a022	Actinobacteriota	Cultured	Actinobacteria	Cultured	PeM15	Uncultured	PeM15	Uncultured	PeM15	Uncultured
Farmed	3f7f9b1c433ebf3d2412f8026a01bd11	Proteobacteria	Cultured	Gammaproteobacteria	Cultured	Gammaproteobacteria_Incertae_Sedis	Uncultured	Unknown_Family	Uncultured	Unknown_Family	Uncultured
Farmed	454540966c03ff9b78408b74bbc9c082	Bacteroidota	Cultured	Bacteroidia	Cultured		Uncultured		Uncultured		Uncultured
Farmed	56e12e2c7af5fa48a33f4313754fd3f4	Actinobacteriota	Cultured	Actinobacteria	Cultured		Uncultured		Uncultured		Uncultured
Farmed	574726b300d8d058202527bce5b74e17	Firmicutes	Cultured	Bacilli	Cultured	RF39	Uncultured	RF39	Uncultured	RF39	Uncultured
Farmed	574ba5fc41c4d60500ff34711f0d9ba7	Actinobacteriota	Cultured	Actinobacteria	Cultured	PeM15	Uncultured	PeM15	Uncultured	PeM15	Uncultured
Farmed	59404a31e7a23cdfa509521343284d4d	Proteobacteria	Cultured	Gammaproteobacteria	Cultured		Uncultured		Uncultured		Uncultured
Farmed	5bdea0503b4b67d4d0f92a712e71c393	Proteobacteria	Cultured	Gammaproteobacteria	Cultured		Uncultured		Uncultured		Uncultured
Farmed	6590b0581a5db3abd4fb1e5fec2f3484	Proteobacteria	Cultured	Gammaproteobacteria	Cultured	Gammaproteobacteria_Incertae_Sedis	Uncultured	Unknown_Family	Uncultured	Candidatus_Berkiella	Uncultured
Farmed	75073048152e80c51f635a2ebd1560c6	Proteobacteria	Cultured	Gammaproteobacteria	Cultured		Uncultured		Uncultured		Uncultured
Farmed	7555060d7e298faf6eb6a740824979ad	Bacteroidota	Cultured	Bacteroidia	Cultured		Uncultured		Uncultured		Uncultured
Farmed	7f3c298f54fadce320bcdd034428ea2d	Bacteroidota	Cultured	Bacteroidia	Cultured		Uncultured		Uncultured		Uncultured
Farmed	804e0eee20571e2058e87aaac6ee2f96	Actinobacteriota	Cultured	Actinobacteria	Cultured	PeM15	Uncultured	PeM15	Uncultured	PeM15	Uncultured
Farmed	84ee7e9846b8a0f6e027caf1c984bfe5	Bacteroidota	Cultured	Bacteroidia	Cultured		Uncultured		Uncultured		Uncultured
Farmed	95dfcbfb51cea470e78f020b61a212dd	Proteobacteria	Cultured	Gammaproteobacteria	Cultured		Uncultured		Uncultured		Uncultured
Farmed	988f1424b6aa03b967abd6a765422b98	Actinobacteriota	Cultured	Actinobacteria	Cultured	PeM15	Uncultured	PeM15	Uncultured	PeM15	Uncultured
Farmed	9b40956d9741fc0de7524d0845adbd62	Actinobacteriota	Cultured	Actinobacteria	Cultured	PeM15	Uncultured	PeM15	Uncultured	PeM15	Uncultured
Farmed	9c4d2472d861289ae32fafa27f1fb143	Proteobacteria	Cultured	Alphaproteobacteria	Cultured		Uncultured		Uncultured		Uncultured
Farmed	a0e32c76768c60b6635ff2fbf5f465f7	Proteobacteria	Cultured	Gammaproteobacteria	Cultured		Uncultured		Uncultured		Uncultured
Farmed	b81a0cd237d9a16bad89610501c23868	Proteobacteria	Cultured	Gammaproteobacteria	Cultured	OM182_clade	Uncultured	OM182_clade	Uncultured	OM182_clade	Uncultured
Farmed	b9a1022b6de7a6666b2ceb773c82e63d	Proteobacteria	Cultured	Alphaproteobacteria	Cultured		Uncultured		Uncultured		Uncultured
Farmed	bcab1302f9648d7f98837dd6bf3c4bd3	Proteobacteria	Cultured	Gammaproteobacteria	Cultured		Uncultured		Uncultured		Uncultured
Farmed	bde2cec9ed0e2fa8d8a93759a42b8d13	Proteobacteria	Cultured	Alphaproteobacteria	Cultured	SAR11_clade	Uncultured	Clade_I	Uncultured	Clade_Ib	Uncultured
Farmed	c2452e5c7c2bb17df0db522120ef7683	Bacteroidota	Cultured	Bacteroidia	Cultured		Uncultured		Uncultured		Uncultured
Farmed	c34c051a47330693b1aa2b03eaf08a3b	Proteobacteria	Cultured	Alphaproteobacteria	Cultured	NRL2	Uncultured	NRL2	Uncultured	NRL2	Uncultured
Farmed	c7643a45d098d3ae7b05d848f31d5970	Actinobacteriota	Cultured	Actinobacteria	Cultured	PeM15	Uncultured	PeM15	Uncultured	PeM15	Uncultured
Farmed	c8d923b73ac6d2727c9dca406d5b8825	Proteobacteria	Cultured	Gammaproteobacteria	Cultured	Gammaproteobacteria_Incertae_Sedis	Uncultured	Unknown_Family	Uncultured	Unknown_Family	Uncultured
Farmed	c98e2224894d0102adf4b4fdc95c777b	Actinobacteriota	Cultured	Actinobacteria	Cultured		Uncultured		Uncultured		Uncultured
Farmed	cc9be176fba9f5c53b17c644aab2deb1	Proteobacteria	Cultured	Gammaproteobacteria	Cultured	UBA10353_marine_group	Uncultured	UBA10353_marine_group	Uncultured	UBA10353_marine_group	Uncultured
Farmed	d5c7945267ba7138107dde241167382c	Proteobacteria	Cultured	Gammaproteobacteria	Cultured	Gammaproteobacteria_Incertae_Sedis	Uncultured	Unknown_Family	Uncultured	uncultured	Uncultured
Farmed	d6a80bdcde052d4da3196b29622a13af	Actinobacteriota	Cultured	Actinobacteria	Cultured	PeM15	Uncultured	PeM15	Uncultured	PeM15	Uncultured
Farmed	da8507d5ec4c5c2d5b82240aaf10dcc1	Actinobacteriota	Cultured	Actinobacteria	Cultured	PeM15	Uncultured	PeM15	Uncultured	PeM15	Uncultured
Farmed	dcc466a041aa61615e40a65da3daef65	Verrucomicrobiota	Cultured	Lentisphaeria	Cultured	P.palmC41	Uncultured	P.palmC41	Uncultured	P.palmC41	Uncultured
Farmed	e1dac7187feb07d64b4fe33763aa93d3	Cyanobacteria	Cultured	Cyanobacteriia	Cultured		Uncultured		Uncultured		Uncultured
Farmed	e4083f2222276ba839751880b9693380	Proteobacteria	Cultured	Gammaproteobacteria	Cultured	SAR86_clade	Uncultured	SAR86_clade	Uncultured	SAR86_clade	Uncultured
Farmed	e8062b8bf354018c4fab4f1b382e965c	Firmicutes	Cultured	Bacilli	Cultured		Uncultured		Uncultured		Uncultured
Farmed	e863006737812604ffcd66a81567d7fb	Firmicutes	Cultured	Clostridia	Cultured	uncultured	Uncultured	uncultured	Uncultured	uncultured	Uncultured
Farmed	ed4c3f4aa3ddc67b4441b233774531ab	Proteobacteria	Cultured	Gammaproteobacteria	Cultured	SAR86_clade	Uncultured	SAR86_clade	Uncultured	SAR86_clade	Uncultured
Farmed	f43421f21fc273959b4a60345fb15367	Proteobacteria	Cultured	Gammaproteobacteria	Cultured		Uncultured		Uncultured		Uncultured
Farmed	058a2dcb6b149f18a8709fc9fb4e3d71	Firmicutes	Cultured	uncultured	Uncultured	uncultured	Uncultured	uncultured	Uncultured	uncultured	Uncultured
Farmed	45c6154e17613d0c98c1b4c2c3878576	Firmicutes	Cultured		Uncultured		Uncultured		Uncultured		Uncultured
Farmed	5d47852add5b00369bcdf210cb73f787	Proteobacteria	Cultured		Uncultured		Uncultured		Uncultured		Uncultured
Farmed	5e1411bd1bba299c3c66748ea6bc9e69	Chloroflexi	Cultured	KD4-96	Uncultured	KD4-96	Uncultured	KD4-96	Uncultured	KD4-96	Uncultured
Farmed	5e79271215087854cd997a2c957436af	Desulfobacterota	Cultured	uncultured	Uncultured	uncultured	Uncultured	uncultured	Uncultured	uncultured	Uncultured
Farmed	5e80ee0a97681ed11bc56550e091d6f1	Planctomycetota	Cultured	OM190	Uncultured	OM190	Uncultured	OM190	Uncultured	OM190	Uncultured
Farmed	9dbd5607ffcfce3d7c146d9d443bf9a5	Chloroflexi	Cultured	KD4-96	Uncultured	KD4-96	Uncultured	KD4-96	Uncultured	KD4-96	Uncultured
Farmed	9e9a91182480f860c282696a1bc269f1	Proteobacteria	Cultured		Uncultured		Uncultured		Uncultured		Uncultured
Farmed	1c323c0b34ce03daa5bbc6613f805c2e	Dependentiae	Uncultured	Babeliae	Uncultured	Babeliales	Uncultured	Babeliaceae	Uncultured	Candidatus_Babela	Uncultured
Farmed	36990a2d21ce34e10a18532aaad8f892	MBNT15	Uncultured	MBNT15	Uncultured	MBNT15	Uncultured	MBNT15	Uncultured	MBNT15	Uncultured
Farmed	4171d14ddcd585e7d5fd2d8b9996179b	Dependentiae	Uncultured	Babeliae	Uncultured	Babeliales	Uncultured	Vermiphilaceae	Uncultured	Vermiphilaceae	Uncultured
Farmed	580c2ac91fd6c230cca53596e373d148	Dependentiae	Uncultured	Babeliae	Uncultured	Babeliales	Uncultured		Uncultured		Uncultured
Farmed	5b13ccb28fd96b26cae47cdcc27155e9	Dependentiae	Uncultured	Babeliae	Uncultured	Babeliales	Uncultured	Vermiphilaceae	Uncultured	Vermiphilaceae	Uncultured
Farmed	5b8e42d4ca5ff8fa5487c7b615f6e36b	Dependentiae	Uncultured	Babeliae	Uncultured	Babeliales	Uncultured	Babeliaceae	Uncultured	Babeliaceae	Uncultured
Farmed	78fd13f3d2689b318214329b42c52cd0	Dependentiae	Uncultured	Babeliae	Uncultured	Babeliales	Uncultured	Babeliaceae	Uncultured	Babeliaceae	Uncultured
Farmed	d7a1033138fa33501eaaf4a00c29f5c7	Dependentiae	Uncultured	Babeliae	Uncultured	Babeliales	Uncultured	Babeliales	Uncultured	Babeliales	Uncultured
Farmed	dc031be551cbb29099b0a7284aafab2f	Dependentiae	Uncultured	Babeliae	Uncultured	Babeliales	Uncultured		Uncultured		Uncultured
Farmed	dfd1fdc515485564f23b484e354fb194	Dependentiae	Uncultured	Babeliae	Uncultured	Babeliales	Uncultured		Uncultured		Uncultured
Farmed	e182042c0a2a13f1114e723ad8c27e25	Dependentiae	Uncultured	Babeliae	Uncultured	Babeliales	Uncultured	Vermiphilaceae	Uncultured	Vermiphilaceae	Uncultured
Water	00281ea81791d82379a9b5adc7ba4eed	Proteobacteria	Cultured	Gammaproteobacteria	Cultured	Oceanospirillales	Cultured	Pseudohongiellaceae	Cultured	Pseudohongiella	Cultured
Water	0036ba4d4f1ec2e7b3d4a441bb110ed2	Bdellovibrionota	Cultured	Bdellovibrionia	Cultured	Bacteriovoracales	Cultured	Bacteriovoracaceae	Cultured	Peredibacter	Cultured
Water	00463bbb8640d0d958ceffd153405478	Bacteroidota	Cultured	Bacteroidia	Cultured	Flavobacteriales	Cultured	Flavobacteriaceae	Cultured	Jejudonia	Cultured
Water	0056f0215a8505edcc91789eb3bd5cea	Bacteroidota	Cultured	Bacteroidia	Cultured	Chitinophagales	Cultured	Saprospiraceae	Cultured	Aureispira	Cultured
Water	006195eeedfe696b42fa917f27bd5785	Proteobacteria	Cultured	Gammaproteobacteria	Cultured	Alteromonadales	Cultured	Shewanellaceae	Cultured	Ferrimonas	Cultured
Water	006c9764eba08f3b58896209885f3484	Planctomycetota	Cultured	Planctomycetes	Cultured	Planctomycetales	Cultured	Rubinisphaeraceae	Cultured	Planctomicrobium	Cultured
Water	008deb0501f7c27def0b4b34cc1b482d	Proteobacteria	Cultured	Gammaproteobacteria	Cultured	Legionellales	Cultured	Legionellaceae	Cultured	Legionella	Cultured
Water	00ae10ad3b39ed46ae8f1826f8dcd93b	Bacteroidota	Cultured	Bacteroidia	Cultured	Flavobacteriales	Cultured	Flavobacteriaceae	Cultured	Lutibacter	Cultured
Water	00d07e08207bc4b55d810e6d4017ecf6	Proteobacteria	Cultured	Gammaproteobacteria	Cultured	Alteromonadales	Cultured	Shewanellaceae	Cultured	Shewanella	Cultured
Water	00dc0be9e05ce28a28a9c24d465b13b1	Bdellovibrionota	Cultured	Bdellovibrionia	Cultured	Bacteriovoracales	Cultured	Bacteriovoracaceae	Cultured	Peredibacter	Cultured
Water	00f05130c4e885f023955c542d3907f1	Proteobacteria	Cultured	Gammaproteobacteria	Cultured	Oceanospirillales	Cultured	Endozoicomonadaceae	Cultured	Endozoicomonas	Cultured
Water	010290f977f9c9663d941ee4d9e36618	Proteobacteria	Cultured	Gammaproteobacteria	Cultured	Oceanospirillales	Cultured	Nitrincolaceae	Cultured	Motiliproteus	Cultured
Water	014eb64c39f6691cfe83cfbb94608745	Verrucomicrobiota	Cultured	Verrucomicrobiae	Cultured	Opitutales	Cultured	Puniceicoccaceae	Cultured	Lentimonas	Cultured
Water	016b0b41d20f43a5d085b49f1f0ac293	Verrucomicrobiota	Cultured	Verrucomicrobiae	Cultured	Verrucomicrobiales	Cultured	Rubritaleaceae	Cultured	Rubritalea	Cultured
Water	0177aed20932a1b20fdd22707e7405cf	Proteobacteria	Cultured	Gammaproteobacteria	Cultured	Cellvibrionales	Cultured	Cellvibrionaceae	Cultured	Aestuariicella	Cultured
Water	01879f2b830742db4f17201354445e40	Bacteroidota	Cultured	Bacteroidia	Cultured	Flavobacteriales	Cultured	Flavobacteriaceae	Cultured	Aestuariibaculum	Cultured
Water	019a6957cc8e230884630acc1762d897	Bacteroidota	Cultured	Bacteroidia	Cultured	Flavobacteriales	Cultured	Weeksellaceae	Cultured	Cloacibacterium	Cultured
Water	019a6ef4bbb96697ae23d4e5a9c0f50b	Firmicutes	Cultured	Bacilli	Cultured	Izemoplasmatales	Cultured	Izemoplasmataceae	Cultured	Izimaplasma	Cultured
Water	01a36ec88e50aa09c4cd885c360e7112	Bacteroidota	Cultured	Rhodothermia	Cultured	Balneolales	Cultured	Balneolaceae	Cultured	Balneola	Cultured
Water	01a626f8b72125d92e129fdca07085d3	Planctomycetota	Cultured	Planctomycetes	Cultured	Pirellulales	Cultured	Pirellulaceae	Cultured	Pirellula	Cultured
Water	01b2b8a06d4f79deeeac73901db581d1	Proteobacteria	Cultured	Gammaproteobacteria	Cultured	Burkholderiales	Cultured	Burkholderiaceae	Cultured	Lautropia	Cultured
Water	01d9a52ee41ea85b58617e74faea1c47	Verrucomicrobiota	Cultured	Verrucomicrobiae	Cultured	Verrucomicrobiales	Cultured	Rubritaleaceae	Cultured	Haloferula	Cultured
Water	01eca9fbbcd3fc5f762b2082773e8f36	Proteobacteria	Cultured	Gammaproteobacteria	Cultured	Granulosicoccales	Cultured	Granulosicoccaceae	Cultured	Granulosicoccus	Cultured
Water	01f7bd89f39b076666cefce66d6c244c	Bacteroidota	Cultured	Chlorobia	Cultured	Chlorobiales	Cultured	Chlorobiaceae	Cultured	Chlorobaculum	Cultured
Water	01fd4b8aaef06df43f65617d4f509e38	Bacteroidota	Cultured	Bacteroidia	Cultured	Chitinophagales	Cultured	Saprospiraceae	Cultured	Lewinella	Cultured
Water	02015d6f6dfa9d5c57b5dd8b69ba37e1	Proteobacteria	Cultured	Gammaproteobacteria	Cultured	Alteromonadales	Cultured	Alteromonadaceae	Cultured	Aliiglaciecola	Cultured
Water	0216b8933006a07a5d13a7f31e9f7cdb	Proteobacteria	Cultured	Gammaproteobacteria	Cultured	Cellvibrionales	Cultured	Halieaceae	Cultured	Parahaliea	Cultured
Water	0224f9fcfe9b987683ce838950bfa2c0	Proteobacteria	Cultured	Gammaproteobacteria	Cultured	Alteromonadales	Cultured	Shewanellaceae	Cultured	Shewanella	Cultured
Water	023ae2bf20e53d70524574fd22d29f4e	Proteobacteria	Cultured	Gammaproteobacteria	Cultured	Cellvibrionales	Cultured	Cellvibrionaceae	Cultured	Agaribacterium	Cultured
Water	0266ad5484662013ff97ca323ac9d1b6	Bdellovibrionota	Cultured	Bdellovibrionia	Cultured	Bacteriovoracales	Cultured	Bacteriovoracaceae	Cultured	Peredibacter	Cultured
Water	027083c26bae45531aab598da746c877	Campilobacterota	Cultured	Campylobacteria	Cultured	Campylobacterales	Cultured	Sulfurovaceae	Cultured	Sulfurovum	Cultured
Water	029074b8ce44b5811e9bf95a80b21246	Verrucomicrobiota	Cultured	Lentisphaeria	Cultured	Lentisphaerales	Cultured	Lentisphaeraceae	Cultured	Lentisphaera	Cultured
Water	029b29bd94a775524dc811c1da666603	Campilobacterota	Cultured	Campylobacteria	Cultured	Campylobacterales	Cultured	Sulfurimonadaceae	Cultured	Sulfurimonas	Cultured
Water	02ae574e8a8dc99bd0dc9a5e0a0d18dd	Proteobacteria	Cultured	Gammaproteobacteria	Cultured	Salinisphaerales	Cultured	Solimonadaceae	Cultured	Nevskia	Cultured
Water	02be46ad628ba71f4d96ece886259a46	Proteobacteria	Cultured	Gammaproteobacteria	Cultured	Pseudomonadales	Cultured	Pseudomonadaceae	Cultured	Pseudomonas	Cultured
Water	02d290393fb6a9ca6493f6467c17bfc7	Proteobacteria	Cultured	Gammaproteobacteria	Cultured	Vibrionales	Cultured	Vibrionaceae	Cultured	Vibrio	Cultured
Water	02dae0ab4193e0ad68e237082c02bc03	Myxococcota	Cultured	Polyangia	Cultured	Polyangiales	Cultured	Sandaracinaceae	Cultured	Sandaracinus	Cultured
Water	02fc55aae7ad7be4d51bcf4d8fccd3d6	Campilobacterota	Cultured	Campylobacteria	Cultured	Campylobacterales	Cultured	Sulfurimonadaceae	Cultured	Sulfurimonas	Cultured
Water	02fd475f13a8f65936324adcb0a9ecdb	Proteobacteria	Cultured	Alphaproteobacteria	Cultured	Rhodobacterales	Cultured	Rhodobacteraceae	Cultured	Rhodobacter	Cultured
Water	031726d88ab0ccc4c80a52999b19b749	Proteobacteria	Cultured	Gammaproteobacteria	Cultured	Alteromonadales	Cultured	Shewanellaceae	Cultured	Ferrimonas	Cultured
Water	031949d6d5cf565eb7d6f421b98b75db	Bacteroidota	Cultured	Bacteroidia	Cultured	Cytophagales	Cultured	Cyclobacteriaceae	Cultured	Tunicatimonas	Cultured
Water	031d279f60096937a417edd3d47c133a	Proteobacteria	Cultured	Alphaproteobacteria	Cultured	Rhizobiales	Cultured	Methyloligellaceae	Cultured	Methyloceanibacter	Cultured
Water	031ec5165396aceab429b3feddd53a15	Campilobacterota	Cultured	Campylobacteria	Cultured	Campylobacterales	Cultured	Sulfurovaceae	Cultured	Sulfurovum	Cultured
Water	0324ec1d5cbd2e1865e96311cfd078cf	Bdellovibrionota	Cultured	Bdellovibrionia	Cultured	Bacteriovoracales	Cultured	Bacteriovoracaceae	Cultured	Peredibacter	Cultured
Water	032854536bf37fc544c5cb15d306695e	Bacteroidota	Cultured	Bacteroidia	Cultured	Flavobacteriales	Cultured	Flavobacteriaceae	Cultured	Maribacter	Cultured
Water	034d5409d63967d070a27185a50fbc2d	Proteobacteria	Cultured	Gammaproteobacteria	Cultured	Cellvibrionales	Cultured	Cellvibrionaceae	Cultured	Agaribacterium	Cultured
Water	03676e23ba8063470282a1431e688d40	Verrucomicrobiota	Cultured	Verrucomicrobiae	Cultured	Verrucomicrobiales	Cultured	Rubritaleaceae	Cultured	Haloferula	Cultured
Water	036aced7742d011a98ebd92e99deea24	Proteobacteria	Cultured	Gammaproteobacteria	Cultured	Cellvibrionales	Cultured	Halieaceae	Cultured	Parahaliea	Cultured
Water	036c1d79a02bb14726b08f6b850a36e8	Proteobacteria	Cultured	Gammaproteobacteria	Cultured	Oceanospirillales	Cultured	Pseudohongiellaceae	Cultured	Pseudohongiella	Cultured
Water	037dd80f5c65062a177a9a920179ec38	Verrucomicrobiota	Cultured	Lentisphaeria	Cultured	Lentisphaerales	Cultured	Lentisphaeraceae	Cultured	Lentisphaera	Cultured
Water	037f9ff3be859e9bd7a00aa438d200eb	Proteobacteria	Cultured	Gammaproteobacteria	Cultured	Alteromonadales	Cultured	Idiomarinaceae	Cultured	Idiomarina	Cultured
Water	0383c696b635a733103f6e983238371a	Bacteroidota	Cultured	Bacteroidia	Cultured	Flavobacteriales	Cultured	Flavobacteriaceae	Cultured	Lutibacter	Cultured
Water	03a2d75c9208455af5f47fbcdcffe9e3	Proteobacteria	Cultured	Gammaproteobacteria	Cultured	Steroidobacterales	Cultured	Woeseiaceae	Cultured	Woeseia	Cultured
Water	03adf7412d13d475653f9ea2c65f533f	Campilobacterota	Cultured	Campylobacteria	Cultured	Campylobacterales	Cultured	Sulfurospirillaceae	Cultured	Sulfurospirillum	Cultured
Water	03d030d720557b07586decaa244c6f8f	Bacteroidota	Cultured	Bacteroidia	Cultured	Cytophagales	Cultured	Cyclobacteriaceae	Cultured	Fulvivirga	Cultured
Water	03e29379395e32a074ffa6ff3fe61ae3	Deferribacterota	Cultured	Deferribacteres	Cultured	Deferribacterales	Cultured	Deferribacteraceae	Cultured	Denitrovibrio	Cultured
Water	03f39b21c76420313e836d5ceb7aa464	Bacteroidota	Cultured	Bacteroidia	Cultured	Flavobacteriales	Cultured	Crocinitomicaceae	Cultured	Fluviicola	Cultured
Water	03f3f1cad6ef3adaae16fc48a2874ce8	Proteobacteria	Cultured	Gammaproteobacteria	Cultured	Coxiellales	Cultured	Coxiellaceae	Cultured	Coxiella	Cultured
Water	040b07db6fca464a4a53747c69287e30	Desulfobacterota	Cultured	Desulfobaccia	Cultured	Desulfobaccales	Cultured	Desulfobaccaceae	Cultured	Desulfobacca	Cultured
Water	04121d0f30972e8bdfb7a43567887c38	Proteobacteria	Cultured	Gammaproteobacteria	Cultured	Chromatiales	Cultured	Chromatiaceae	Cultured	Thiophaeococcus	Cultured
Water	041c5e2133216b90df15971f068512f6	Bacteroidota	Cultured	Bacteroidia	Cultured	Chitinophagales	Cultured	Saprospiraceae	Cultured	Aureispira	Cultured
Water	042e46442f578b512062301d5f5a7a7c	Proteobacteria	Cultured	Gammaproteobacteria	Cultured	Alteromonadales	Cultured	Pseudoalteromonadaceae	Cultured	Psychrosphaera	Cultured
Water	043d3f77e57650547a2898be735bc391	Proteobacteria	Cultured	Alphaproteobacteria	Cultured	Sphingomonadales	Cultured	Sphingomonadaceae	Cultured	Erythrobacter	Cultured
Water	0460b9f6bb182a8178349fded79d40ad	Proteobacteria	Cultured	Gammaproteobacteria	Cultured	Coxiellales	Cultured	Coxiellaceae	Cultured	Coxiella	Cultured
Water	0478ef5a78a89a82b0ec3bc01b63f88e	Bdellovibrionota	Cultured	Bdellovibrionia	Cultured	Bdellovibrionales	Cultured	Bdellovibrionaceae	Cultured	Bdellovibrio	Cultured
Water	04829b158cddd2fa2b951fe300ec1c7d	Planctomycetota	Cultured	Planctomycetes	Cultured	Pirellulales	Cultured	Pirellulaceae	Cultured	Pirellula	Cultured
Water	0486ce92666ba0dccfcd15dfe139fbef	Proteobacteria	Cultured	Gammaproteobacteria	Cultured	Oceanospirillales	Cultured	Nitrincolaceae	Cultured	Marinobacterium	Cultured
Water	0490fa66a8bd3c82497f6901e085c54a	Firmicutes	Cultured	Bacilli	Cultured	Erysipelotrichales	Cultured	Erysipelatoclostridiaceae	Cultured	Erysipelatoclostridium	Cultured
Water	04b407c4fa41e1329fe4e14051669112	Bacteroidota	Cultured	Bacteroidia	Cultured	Flavobacteriales	Cultured	Crocinitomicaceae	Cultured	Crocinitomix	Cultured
Water	04bc80712758acf599b00073b6e2509a	Spirochaetota	Cultured	Spirochaetia	Cultured	Spirochaetales	Cultured	Spirochaetaceae	Cultured	Sediminispirochaeta	Cultured
Water	04ce63f07e6eedc967b4fd038a795a2a	Proteobacteria	Cultured	Gammaproteobacteria	Cultured	Oceanospirillales	Cultured	Saccharospirillaceae	Cultured	Reinekea	Cultured
Water	04ee4efa87b54e69a0a994ae8a74a2a6	Verrucomicrobiota	Cultured	Verrucomicrobiae	Cultured	Chthoniobacterales	Cultured	Chthoniobacteraceae	Cultured	Chthoniobacter	Cultured
Water	04f8beb0c02fb80a6f9fd6da2ea243f0	Bacteroidota	Cultured	Bacteroidia	Cultured	Bacteroidales	Cultured	Prevotellaceae	Cultured	Prevotella	Cultured
Water	050e11256e67a741328f130980c0fe5d	Proteobacteria	Cultured	Alphaproteobacteria	Cultured	Kiloniellales	Cultured	Kiloniellaceae	Cultured	Pelagibius	Cultured
Water	051806d2e83550e572af465b8f3f7ca9	Proteobacteria	Cultured	Gammaproteobacteria	Cultured	Vibrionales	Cultured	Vibrionaceae	Cultured	Photobacterium	Cultured
Water	052651493891967c858456830131bfad	Bdellovibrionota	Cultured	Bdellovibrionia	Cultured	Bacteriovoracales	Cultured	Bacteriovoracaceae	Cultured	Peredibacter	Cultured
Water	052b2d4cae0e3f77cf0f217d4cd88563	Proteobacteria	Cultured	Gammaproteobacteria	Cultured	Oceanospirillales	Cultured	Saccharospirillaceae	Cultured	Oceanobacter	Cultured
Water	052b96aa1b6df23d14bbdc75b7cd62c2	Bacteroidota	Cultured	Bacteroidia	Cultured	Flavobacteriales	Cultured	Flavobacteriaceae	Cultured	Tenacibaculum	Cultured
Water	05327f2ba5dc206438ade25813131e97	Bacteroidota	Cultured	Bacteroidia	Cultured	Flavobacteriales	Cultured	Flavobacteriaceae	Cultured	Zunongwangia	Cultured
Water	05347db5096d785b37041cc51dcc6eac	Bacteroidota	Cultured	Bacteroidia	Cultured	Flavobacteriales	Cultured	Flavobacteriaceae	Cultured	Zeaxanthinibacter	Cultured
Water	05409177e86c085d1f0a7ff8d10631b9	Proteobacteria	Cultured	Gammaproteobacteria	Cultured	Cellvibrionales	Cultured	Microbulbiferaceae	Cultured	Microbulbifer	Cultured
Water	054a407e79ad6c65cabf70d414a6880f	Planctomycetota	Cultured	Planctomycetes	Cultured	Pirellulales	Cultured	Pirellulaceae	Cultured	Blastopirellula	Cultured
Water	05524e0116db75ebe9f4b7c715d651ca	Campilobacterota	Cultured	Campylobacteria	Cultured	Campylobacterales	Cultured	Sulfurimonadaceae	Cultured	Sulfurimonas	Cultured
Water	0554ec77ea9f247610e2b27d12562da1	Firmicutes	Cultured	Negativicutes	Cultured	Acidaminococcales	Cultured	Acidaminococcaceae	Cultured	Acidaminococcus	Cultured
Water	0570f71c7c22424aba03441169c7da2e	Verrucomicrobiota	Cultured	Verrucomicrobiae	Cultured	Verrucomicrobiales	Cultured	Rubritaleaceae	Cultured	Persicirhabdus	Cultured
Water	059777751c56b1575009defed1b7a227	Bacteroidota	Cultured	Bacteroidia	Cultured	Chitinophagales	Cultured	Saprospiraceae	Cultured	Saprospira	Cultured
Water	05c4cc7284ceceed0c679b25b153938c	Bdellovibrionota	Cultured	Oligoflexia	Cultured	Silvanigrellales	Cultured	Silvanigrellaceae	Cultured	Silvanigrella	Cultured
Water	05ca4568125c451da9952d9384d07f58	Proteobacteria	Cultured	Gammaproteobacteria	Cultured	Alteromonadales	Cultured	Shewanellaceae	Cultured	Shewanella	Cultured
Water	05e9a9e0be72872162f52378fecc315b	Proteobacteria	Cultured	Gammaproteobacteria	Cultured	Vibrionales	Cultured	Vibrionaceae	Cultured	Photobacterium	Cultured
Water	05f9e24ef644202f5c4be6b3791f3922	Proteobacteria	Cultured	Gammaproteobacteria	Cultured	Alteromonadales	Cultured	Psychromonadaceae	Cultured	Agarivorans	Cultured
Water	06248f83b9032ccf99d633e07b2d7f61	Bacteroidota	Cultured	Bacteroidia	Cultured	Bacteroidales	Cultured	Marinilabiliaceae	Cultured	Labilibacter	Cultured
Water	067d4f24d7f04ed7473ac5278423c3d5	Bacteroidota	Cultured	Bacteroidia	Cultured	Cytophagales	Cultured	Cyclobacteriaceae	Cultured	Marinoscillum	Cultured
Water	06df1be12b7cc84c09c458c938a47fab	Proteobacteria	Cultured	Gammaproteobacteria	Cultured	Coxiellales	Cultured	Coxiellaceae	Cultured	Coxiella	Cultured
Water	06e478f3fe35bcff16a19f6f649923eb	Campilobacterota	Cultured	Campylobacteria	Cultured	Campylobacterales	Cultured	Sulfurospirillaceae	Cultured	Sulfurospirillum	Cultured
Water	06e79c447e63519c8af9c83495690d80	Proteobacteria	Cultured	Gammaproteobacteria	Cultured	Oceanospirillales	Cultured	Oleiphilaceae	Cultured	Oleiphilus	Cultured
Water	06f9009b1002533786f6cf08b4923d44	Planctomycetota	Cultured	Planctomycetes	Cultured	Pirellulales	Cultured	Pirellulaceae	Cultured	Pirellula	Cultured
Water	06fc91a30c0c6ff09a006be7f4c6bf0e	Bdellovibrionota	Cultured	Bdellovibrionia	Cultured	Bacteriovoracales	Cultured	Bacteriovoracaceae	Cultured	Peredibacter	Cultured
Water	06fd6884cb7698919e1b507039d3fa26	Proteobacteria	Cultured	Gammaproteobacteria	Cultured	Chromatiales	Cultured	Chromatiaceae	Cultured	Halochromatium	Cultured
Water	0702442a0b3fb3dc22f4598ba44418ee	Proteobacteria	Cultured	Gammaproteobacteria	Cultured	Coxiellales	Cultured	Coxiellaceae	Cultured	Coxiella	Cultured
Water	071e693cc3b62c78730e4d6ec63a1f62	Planctomycetota	Cultured	Planctomycetes	Cultured	Pirellulales	Cultured	Pirellulaceae	Cultured	Rhodopirellula	Cultured
Water	0730cf26bfb84ce10179d92a8e7890bb	Bacteroidota	Cultured	Bacteroidia	Cultured	Chitinophagales	Cultured	Saprospiraceae	Cultured	Saprospira	Cultured
Water	0747202235ded09cd201ff540946adca	Firmicutes	Cultured	Clostridia	Cultured	Oscillospirales	Cultured	Ruminococcaceae	Cultured	Faecalibacterium	Cultured
Water	074abb046b26213f1ed91efa86b09a26	Bdellovibrionota	Cultured	Bdellovibrionia	Cultured	Bacteriovoracales	Cultured	Bacteriovoracaceae	Cultured	Peredibacter	Cultured
Water	074f6dcb8dacd1ec39b5b67f1570c65d	Bacteroidota	Cultured	Bacteroidia	Cultured	Cytophagales	Cultured	Flammeovirgaceae	Cultured	Flammeovirga	Cultured
Water	0752a534f96645a94ac4a6142b79c1d8	Desulfobacterota	Cultured	Desulfobulbia	Cultured	Desulfobulbales	Cultured	Desulfocapsaceae	Cultured	Desulfopila	Cultured
Water	07e7808918edfa219eaefe45edc03c22	Proteobacteria	Cultured	Gammaproteobacteria	Cultured	Oceanospirillales	Cultured	Nitrincolaceae	Cultured	Marinobacterium	Cultured
Water	07ee27ef33d17ff87d8c78e1c50eca9d	Proteobacteria	Cultured	Gammaproteobacteria	Cultured	Nitrosococcales	Cultured	Methylophagaceae	Cultured	Methylophaga	Cultured
Water	07fb30a3e88657d89cd9ad383214d111	Proteobacteria	Cultured	Alphaproteobacteria	Cultured	Rhodospirillales	Cultured	Terasakiellaceae	Cultured	Terasakiella	Cultured
Water	080592e717f11cd37ff8e9bd27741c99	Bacteroidota	Cultured	Bacteroidia	Cultured	Flavobacteriales	Cultured	Crocinitomicaceae	Cultured	Fluviicola	Cultured
Water	082751d50de97529e072adc347a258da	Verrucomicrobiota	Cultured	Verrucomicrobiae	Cultured	Verrucomicrobiales	Cultured	Rubritaleaceae	Cultured	Rubritalea	Cultured
Water	082c6cc7b9d5cf193642e9be123717b9	Firmicutes	Cultured	Bacilli	Cultured	Izemoplasmatales	Cultured	Izemoplasmataceae	Cultured	Izimaplasma	Cultured
Water	083e0a2ac68bc3f52f9c3ef0ddd9513a	Proteobacteria	Cultured	Alphaproteobacteria	Cultured	Sneathiellales	Cultured	Sneathiellaceae	Cultured	Sneathiella	Cultured
Water	08afca9a28488b20d0dc644e2fef33d1	Bacteroidota	Cultured	Bacteroidia	Cultured	Flavobacteriales	Cultured	Cryomorphaceae	Cultured	Owenweeksia	Cultured
Water	08e4b1f65d6c8d8d4cc0fbbc2e48979c	Bacteroidota	Cultured	Ignavibacteria	Cultured	Ignavibacteriales	Cultured	Ignavibacteriaceae	Cultured	Ignavibacterium	Cultured
Water	08fe3a12273b9f32b870ff34899c85c7	Bdellovibrionota	Cultured	Bdellovibrionia	Cultured	Bacteriovoracales	Cultured	Bacteriovoracaceae	Cultured	Halobacteriovorax	Cultured
Water	090579df737a8d9c2d9a8e1e99160dbb	Campilobacterota	Cultured	Campylobacteria	Cultured	Campylobacterales	Cultured	Arcobacteraceae	Cultured	Malaciobacter	Cultured
Water	097aff84ecebb73d9e94ef8e8741b446	Proteobacteria	Cultured	Gammaproteobacteria	Cultured	Coxiellales	Cultured	Coxiellaceae	Cultured	Coxiella	Cultured
Water	098f33e2a2918f3bac3d85c107af31ec	Proteobacteria	Cultured	Alphaproteobacteria	Cultured	Caulobacterales	Cultured	Caulobacteraceae	Cultured	Brevundimonas	Cultured
Water	09bfe5ce02663620f1cce9a160076844	Proteobacteria	Cultured	Gammaproteobacteria	Cultured	Oceanospirillales	Cultured	Nitrincolaceae	Cultured	Neptunomonas	Cultured
Water	09db3bc6ad1d65a39293dabec9502f48	Proteobacteria	Cultured	Gammaproteobacteria	Cultured	Oceanospirillales	Cultured	Saccharospirillaceae	Cultured	Reinekea	Cultured
Water	0a419401f9358c56599ef86e1c6863ec	Proteobacteria	Cultured	Gammaproteobacteria	Cultured	Alteromonadales	Cultured	Shewanellaceae	Cultured	Ferrimonas	Cultured
Water	0a47f77e522a9caf200f349ed3f9b1ef	Bacteroidota	Cultured	Bacteroidia	Cultured	Flavobacteriales	Cultured	Flavobacteriaceae	Cultured	Lutibacter	Cultured
Water	0a4b1722b777f1c699141ff4f4155668	Bacteroidota	Cultured	Bacteroidia	Cultured	Flavobacteriales	Cultured	Crocinitomicaceae	Cultured	Crocinitomix	Cultured
Water	0a5e624a7f63c2c507464482c58c4823	Proteobacteria	Cultured	Gammaproteobacteria	Cultured	Coxiellales	Cultured	Coxiellaceae	Cultured	Coxiella	Cultured
Water	0a6a37ddacf9ba64e6bc98d112e8b8f7	Bacteroidota	Cultured	Bacteroidia	Cultured	Flavobacteriales	Cultured	Flavobacteriaceae	Cultured	Algitalea	Cultured
Water	0a9bc0fccafd9281873e0c5ccd710527	Proteobacteria	Cultured	Alphaproteobacteria	Cultured	Acetobacterales	Cultured	Acetobacteraceae	Cultured	Roseomonas	Cultured
Water	0ac75d28fd0ee4b76f50047ebe8e0974	Campilobacterota	Cultured	Campylobacteria	Cultured	Campylobacterales	Cultured	Arcobacteraceae	Cultured	Halarcobacter	Cultured
Water	0ac83755514f6e14fbb959873ac1e8a2	Bdellovibrionota	Cultured	Bdellovibrionia	Cultured	Bacteriovoracales	Cultured	Bacteriovoracaceae	Cultured	Halobacteriovorax	Cultured
Water	0acc2751e3d902fc9e2a0b5d52310731	Myxococcota	Cultured	Polyangia	Cultured	Nannocystales	Cultured	Nannocystaceae	Cultured	Plesiocystis	Cultured
Water	0ae582d2f92da3ecc9850fe218c8dd57	Proteobacteria	Cultured	Gammaproteobacteria	Cultured	Alteromonadales	Cultured	Shewanellaceae	Cultured	Ferrimonas	Cultured
Water	0af13ab223794b1e5bdad6a6d7b011be	Firmicutes	Cultured	Clostridia	Cultured	Peptostreptococcales-Tissierellales	Cultured	Fusibacteraceae	Cultured	Fusibacter	Cultured
Water	0b7609c6961ce3b8d4bdf03aced7988f	Bdellovibrionota	Cultured	Bdellovibrionia	Cultured	Bacteriovoracales	Cultured	Bacteriovoracaceae	Cultured	Peredibacter	Cultured
Water	0b7fc4b4f7a7769860c7527b22e6d9d6	Campilobacterota	Cultured	Campylobacteria	Cultured	Campylobacterales	Cultured	Arcobacteraceae	Cultured	Halarcobacter	Cultured
Water	0b9fe9c619690ba6bf35978afaa8b87c	Myxococcota	Cultured	Polyangia	Cultured	Haliangiales	Cultured	Haliangiaceae	Cultured	Haliangium	Cultured
Water	0baf4764096055d86a231ff34aad93f4	Bacteroidota	Cultured	Bacteroidia	Cultured	Bacteroidales	Cultured	Tannerellaceae	Cultured	Macellibacteroides	Cultured
Water	0bbd5ae796a8dcf1e106edba6e3d6c93	Proteobacteria	Cultured	Alphaproteobacteria	Cultured	Rhodospirillales	Cultured	Terasakiellaceae	Cultured	Terasakiella	Cultured
Water	0bd904cca11f97bc9964fcf7f0ccb614	Bacteroidota	Cultured	Bacteroidia	Cultured	Flavobacteriales	Cultured	Flavobacteriaceae	Cultured	Maribacter	Cultured
Water	0bdef13c224f97eaa0c3ee6f50c7ba38	Firmicutes	Cultured	Bacilli	Cultured	Izemoplasmatales	Cultured	Izemoplasmataceae	Cultured	Izimaplasma	Cultured
Water	0bdf92fbb51d2bfe435b6819e39ee174	Bacteroidota	Cultured	Bacteroidia	Cultured	Flavobacteriales	Cultured	Flavobacteriaceae	Cultured	Tenacibaculum	Cultured
Water	0c254b0497003d066d8543c469341541	Proteobacteria	Cultured	Gammaproteobacteria	Cultured	Burkholderiales	Cultured	Rhodocyclaceae	Cultured	Thauera	Cultured
Water	0c26c191d482966c1a7366d420132018	Firmicutes	Cultured	Clostridia	Cultured	Peptostreptococcales-Tissierellales	Cultured	Fusibacteraceae	Cultured	Fusibacter	Cultured
Water	0c62472f1bdaa4ada59446a95752e3b1	Desulfobacterota	Cultured	Desulfovibrionia	Cultured	Desulfovibrionales	Cultured	Desulfovibrionaceae	Cultured	Desulfovibrio	Cultured
Water	0c7392a02904c441295e6acf1baf0dca	Proteobacteria	Cultured	Gammaproteobacteria	Cultured	Arenicellales	Cultured	Arenicellaceae	Cultured	Perspicuibacter	Cultured
Water	0c76664cd4b678057f9a7b1c9cdae73b	Nitrospirota	Cultured	Nitrospiria	Cultured	Nitrospirales	Cultured	Nitrospiraceae	Cultured	Nitrospira	Cultured
Water	0c941091f9281203b9f3e12af86b8719	Proteobacteria	Cultured	Gammaproteobacteria	Cultured	Coxiellales	Cultured	Coxiellaceae	Cultured	Coxiella	Cultured
Water	0c9f13d4f72ce8c1491ee036b64283be	Nitrospirota	Cultured	Nitrospiria	Cultured	Nitrospirales	Cultured	Nitrospiraceae	Cultured	Nitrospira	Cultured
Water	0cac6f21877e03d4145d0d5e92a06bff	Bdellovibrionota	Cultured	Bdellovibrionia	Cultured	Bacteriovoracales	Cultured	Bacteriovoracaceae	Cultured	Peredibacter	Cultured
Water	0cb17946ce2cc419c7979aaf40586469	Proteobacteria	Cultured	Gammaproteobacteria	Cultured	Alteromonadales	Cultured	Shewanellaceae	Cultured	Shewanella	Cultured
Water	0cb6bde19de7eaaebfd6789752e94f61	Bacteroidota	Cultured	Bacteroidia	Cultured	Flavobacteriales	Cultured	Flavobacteriaceae	Cultured	Tamlana	Cultured
Water	0cde8488df3b37f6a01ce0eded6dc825	Proteobacteria	Cultured	Gammaproteobacteria	Cultured	Vibrionales	Cultured	Vibrionaceae	Cultured	Vibrio	Cultured
Water	0ce022dc784a1ccc70535de9b7e1af20	Proteobacteria	Cultured	Alphaproteobacteria	Cultured	Rhodospirillales	Cultured	Thalassospiraceae	Cultured	Thalassospira	Cultured
Water	0d62f5febdcf9665c1198e44d782dcc2	Campilobacterota	Cultured	Campylobacteria	Cultured	Campylobacterales	Cultured	Sulfurovaceae	Cultured	Sulfurovum	Cultured
Water	0d82eb1fa33ad9a553ad12a2a8dec433	Bacteroidota	Cultured	Ignavibacteria	Cultured	Ignavibacteriales	Cultured	Ignavibacteriaceae	Cultured	Ignavibacterium	Cultured
Water	0d91eb3c830aa6bbd64652f48a5a7459	Proteobacteria	Cultured	Alphaproteobacteria	Cultured	Rhizobiales	Cultured	Rhizobiaceae	Cultured	Cohaesibacter	Cultured
Water	0dbeee9506a6ee12bf6516b0e9666806	Proteobacteria	Cultured	Gammaproteobacteria	Cultured	Coxiellales	Cultured	Coxiellaceae	Cultured	Coxiella	Cultured
Water	0dcd71cd6e0a7ddb1649723593d31945	Proteobacteria	Cultured	Gammaproteobacteria	Cultured	Coxiellales	Cultured	Coxiellaceae	Cultured	Coxiella	Cultured
Water	0dd55a843bb3daf85b5b3a7835193b3e	Proteobacteria	Cultured	Gammaproteobacteria	Cultured	Oceanospirillales	Cultured	Saccharospirillaceae	Cultured	Reinekea	Cultured
Water	0dd9ffba818958c61ff1f87261918aca	Proteobacteria	Cultured	Alphaproteobacteria	Cultured	Rhizobiales	Cultured	Rhizobiaceae	Cultured	Cohaesibacter	Cultured
Water	0e0006289b521501477a593e13eefbc5	Proteobacteria	Cultured	Alphaproteobacteria	Cultured	Kiloniellales	Cultured	Kiloniellaceae	Cultured	Pelagibius	Cultured
Water	0e1597825c2fbb386ff01dbe2a9bbd6d	Fusobacteriota	Cultured	Fusobacteriia	Cultured	Fusobacteriales	Cultured	Fusobacteriaceae	Cultured	Fusobacterium	Cultured
Water	0e253320602905331f347a820928f3ef	Proteobacteria	Cultured	Alphaproteobacteria	Cultured	Rhodobacterales	Cultured	Rhodobacteraceae	Cultured	Marivivens	Cultured
Water	0e414e154d5f6c96390efc20c57dd313	Bdellovibrionota	Cultured	Bdellovibrionia	Cultured	Bacteriovoracales	Cultured	Bacteriovoracaceae	Cultured	Peredibacter	Cultured
Water	0e7af99101b9b213f05ad4dfd4a3b58e	Proteobacteria	Cultured	Alphaproteobacteria	Cultured	Sphingomonadales	Cultured	Sphingomonadaceae	Cultured	Erythrobacter	Cultured
Water	0ebd2da95e09963f6e49603ed8af24d6	Proteobacteria	Cultured	Gammaproteobacteria	Cultured	Salinisphaerales	Cultured	Solimonadaceae	Cultured	Oceanococcus	Cultured
Water	0eeb0b49c3241f97072564e0a4e98188	Campilobacterota	Cultured	Campylobacteria	Cultured	Campylobacterales	Cultured	Sulfurimonadaceae	Cultured	Sulfurimonas	Cultured
Water	0eeb40bcdc9fff7797a71fdb79f733bf	Firmicutes	Cultured	Bacilli	Cultured	Lactobacillales	Cultured	Streptococcaceae	Cultured	Streptococcus	Cultured
Water	0eec7db20280f33bd10524592b293466	Proteobacteria	Cultured	Gammaproteobacteria	Cultured	Oceanospirillales	Cultured	Saccharospirillaceae	Cultured	Saccharospirillum	Cultured
Water	0efc7de0ac730d6913e6ee197f0baaeb	Proteobacteria	Cultured	Gammaproteobacteria	Cultured	Oceanospirillales	Cultured	Endozoicomonadaceae	Cultured	Endozoicomonas	Cultured
Water	0f0f3b1d452497204762a54fb82b3d30	Campilobacterota	Cultured	Campylobacteria	Cultured	Campylobacterales	Cultured	Sulfurovaceae	Cultured	Sulfurovum	Cultured
Water	0f1dcb84aaebce230ca4b7f552ed16a5	Proteobacteria	Cultured	Alphaproteobacteria	Cultured	Rhodobacterales	Cultured	Rhodobacteraceae	Cultured	Donghicola	Cultured
Water	0f2b6c26ee24c295f1343acfa971a9f0	Proteobacteria	Cultured	Gammaproteobacteria	Cultured	Alteromonadales	Cultured	Pseudoalteromonadaceae	Cultured	Pseudoalteromonas	Cultured
Water	0f330c0ed77536d8b2ffbbebecce55e5	Fusobacteriota	Cultured	Fusobacteriia	Cultured	Fusobacteriales	Cultured	Leptotrichiaceae	Cultured	Hypnocyclicus	Cultured
Water	0f416c210e52efdcfd4dbb40112c4139	Proteobacteria	Cultured	Gammaproteobacteria	Cultured	Cellvibrionales	Cultured	Cellvibrionaceae	Cultured	Maricurvus	Cultured
Water	0f5729b041e342ca2eda0673a35783f3	Proteobacteria	Cultured	Alphaproteobacteria	Cultured	Sneathiellales	Cultured	Sneathiellaceae	Cultured	Sneathiella	Cultured
Water	0f5cf3ec1d203500f53172950e8dd1e7	Proteobacteria	Cultured	Gammaproteobacteria	Cultured	Aeromonadales	Cultured	Aeromonadaceae	Cultured	Tolumonas	Cultured
Water	0f5fd3e7ead3d9db4f5df3326b3821d3	Proteobacteria	Cultured	Gammaproteobacteria	Cultured	Alteromonadales	Cultured	Pseudoalteromonadaceae	Cultured	Pseudoalteromonas	Cultured
Water	0f62cef94eb3dc50bd83f231c57aad71	Proteobacteria	Cultured	Alphaproteobacteria	Cultured	Caulobacterales	Cultured	Parvularculaceae	Cultured	Marinicaulis	Cultured
Water	0f6b877519a0c7aa9eda9b20587a1e7b	Planctomycetota	Cultured	Planctomycetes	Cultured	Pirellulales	Cultured	Pirellulaceae	Cultured	Rhodopirellula	Cultured
Water	0f7477f7c2de5c104812ba2132147c0e	Proteobacteria	Cultured	Gammaproteobacteria	Cultured	Legionellales	Cultured	Legionellaceae	Cultured	Legionella	Cultured
Water	0f811185c82c894902f6a6a43454af01	Verrucomicrobiota	Cultured	Verrucomicrobiae	Cultured	Opitutales	Cultured	Puniceicoccaceae	Cultured	Cerasicoccus	Cultured
Water	0fc3cdd6df46146a72587ffbf185c4c2	Campilobacterota	Cultured	Campylobacteria	Cultured	Campylobacterales	Cultured	Arcobacteraceae	Cultured	Malaciobacter	Cultured
Water	0fede818d66f50eb07c3ff442f863277	Proteobacteria	Cultured	Alphaproteobacteria	Cultured	Rhizobiales	Cultured	Xanthobacteraceae	Cultured	Pseudolabrys	Cultured
Water	1006a965a3d771576d3d7f7626558e14	Bacteroidota	Cultured	Bacteroidia	Cultured	Flavobacteriales	Cultured	Crocinitomicaceae	Cultured	Salinirepens	Cultured
Water	101e02ee593899c974cb15b4cc4bdb2c	Proteobacteria	Cultured	Gammaproteobacteria	Cultured	Pseudomonadales	Cultured	Pseudomonadaceae	Cultured	Pseudomonas	Cultured
Water	102822f1d2248a1cc342c98e00a01301	Bacteroidota	Cultured	Bacteroidia	Cultured	Chitinophagales	Cultured	Chitinophagaceae	Cultured	Terrimonas	Cultured
Water	105322f2f248a629a9e83e5adf15285a	Campilobacterota	Cultured	Campylobacteria	Cultured	Campylobacterales	Cultured	Sulfurimonadaceae	Cultured	Sulfurimonas	Cultured
Water	10beed77d36fa3fd61f0f60d527e55c8	Spirochaetota	Cultured	Spirochaetia	Cultured	Spirochaetales	Cultured	Spirochaetaceae	Cultured	Sphaerochaeta	Cultured
Water	10c026b21631bec105e11657a33c468a	Bacteroidota	Cultured	Bacteroidia	Cultured	Bacteroidales	Cultured	Paludibacteraceae	Cultured	Paludibacter	Cultured
Water	10e7eef414dcb31d082a56bf7edc2566	Proteobacteria	Cultured	Gammaproteobacteria	Cultured	Coxiellales	Cultured	Coxiellaceae	Cultured	Coxiella	Cultured
Water	10fd56b3bb1192daa5904271af5a55bb	Bacteroidota	Cultured	Bacteroidia	Cultured	Flavobacteriales	Cultured	Flavobacteriaceae	Cultured	Flavobacterium	Cultured
Water	10fedf9a25d1e1fe1a3b088d692b5f2a	Bacteroidota	Cultured	Bacteroidia	Cultured	Bacteroidales	Cultured	Tannerellaceae	Cultured	Macellibacteroides	Cultured
Water	112138c64b7ab2dda5558faec5992e5f	Proteobacteria	Cultured	Alphaproteobacteria	Cultured	Rhodospirillales	Cultured	Terasakiellaceae	Cultured	Terasakiella	Cultured
Water	1121ba95061b701d8fb2fc48e6c2205a	Bdellovibrionota	Cultured	Bdellovibrionia	Cultured	Bdellovibrionales	Cultured	Bdellovibrionaceae	Cultured	Bdellovibrio	Cultured
Water	1122c1e4df1bc814cbbf82468dc9d806	Proteobacteria	Cultured	Gammaproteobacteria	Cultured	Oceanospirillales	Cultured	Nitrincolaceae	Cultured	Marinobacterium	Cultured
Water	113fcba07a4786e57c15dfe8145bcf01	Bacteroidota	Cultured	Bacteroidia	Cultured	Chitinophagales	Cultured	Saprospiraceae	Cultured	Aureispira	Cultured
Water	116d5c905f96c65e5a27aeaccab98da2	Proteobacteria	Cultured	Gammaproteobacteria	Cultured	Vibrionales	Cultured	Vibrionaceae	Cultured	Vibrio	Cultured
Water	116f2fa8f35fd3fae10e219280c988f8	Proteobacteria	Cultured	Alphaproteobacteria	Cultured	Rhizobiales	Cultured	Xanthobacteraceae	Cultured	Pseudolabrys	Cultured
Water	1186d190f407f2bacb6ec56fc198edc7	Firmicutes	Cultured	Clostridia	Cultured	Oscillospirales	Cultured	Ruminococcaceae	Cultured	Ruminococcus	Cultured
Water	11a9a2eae43ef75aa4c1ce26d72c8d1b	Bdellovibrionota	Cultured	Oligoflexia	Cultured	Oligoflexales	Cultured	Oligoflexales	Cultured	Pseudobacteriovorax	Cultured
Water	11d1bd60c424fbf6c878bd3dee58c95b	Proteobacteria	Cultured	Gammaproteobacteria	Cultured	Oceanospirillales	Cultured	Saccharospirillaceae	Cultured	Oleispira	Cultured
Water	11f4b9b6c388e739e092845e2a1a0b6c	Calditrichota	Cultured	Calditrichia	Cultured	Calditrichales	Cultured	Calditrichaceae	Cultured	Calorithrix	Cultured
Water	11fac8ad4607dc2aa625d8dff6dd1d6c	Bacteroidota	Cultured	Bacteroidia	Cultured	Bacteroidales	Cultured	Prolixibacteraceae	Cultured	Draconibacterium	Cultured
Water	1215f2d59744d3a7571ad4f4c794e41c	Bacteroidota	Cultured	Bacteroidia	Cultured	Bacteroidales	Cultured	Bacteroidaceae	Cultured	Bacteroides	Cultured
Water	1230042582f896398245c4dcf2b6c73c	Planctomycetota	Cultured	Planctomycetes	Cultured	Pirellulales	Cultured	Pirellulaceae	Cultured	Rhodopirellula	Cultured
Water	12345fa00d0e26dee3cb6c3595f769b9	Proteobacteria	Cultured	Alphaproteobacteria	Cultured	Rhizobiales	Cultured	Rhizobiales_Incertae_Sedis	Cultured	Bauldia	Cultured
Water	125cfa96a8976337f023a2964277e31c	Proteobacteria	Cultured	Gammaproteobacteria	Cultured	Vibrionales	Cultured	Vibrionaceae	Cultured	Vibrio	Cultured
Water	126ce2d213088d43923aedf84069a687	Actinobacteriota	Cultured	Acidimicrobiia	Cultured	Microtrichales	Cultured	Ilumatobacteraceae	Cultured	Ilumatobacter	Cultured
Water	1275becb94b7a7eaa4a21af1eca0ea07	Bacteroidota	Cultured	Bacteroidia	Cultured	Flavobacteriales	Cultured	Flavobacteriaceae	Cultured	Aureisphaera	Cultured
Water	12cbac86143bc6f8e3cc5a891fb094a1	Bacteroidota	Cultured	Bacteroidia	Cultured	Cytophagales	Cultured	Cyclobacteriaceae	Cultured	Tunicatimonas	Cultured
Water	12eec9fa2bb557cc3a72bc333aae6e58	Proteobacteria	Cultured	Alphaproteobacteria	Cultured	Sphingomonadales	Cultured	Sphingomonadaceae	Cultured	Altererythrobacter	Cultured
Water	12f8247d55e2331d73351d86c5e6cea9	Proteobacteria	Cultured	Gammaproteobacteria	Cultured	Enterobacterales	Cultured	Hafniaceae	Cultured	Hafnia-Obesumbacterium	Cultured
Water	130c5fdc877a77f1c5b1099392612ae6	Bacteroidota	Cultured	Bacteroidia	Cultured	Cytophagales	Cultured	Cyclobacteriaceae	Cultured	Marinoscillum	Cultured
Water	1320fc9a80ea538bca2151386de88c00	Firmicutes	Cultured	Clostridia	Cultured	Lachnospirales	Cultured	Lachnospiraceae	Cultured	Lachnoclostridium	Cultured
Water	132126cf89e57058de69f5b2d2b00af0	Bacteroidota	Cultured	Bacteroidia	Cultured	Flavobacteriales	Cultured	Flavobacteriaceae	Cultured	Tenacibaculum	Cultured
Water	13221f82d7f962759a6eec328e682240	Proteobacteria	Cultured	Gammaproteobacteria	Cultured	Oceanospirillales	Cultured	Nitrincolaceae	Cultured	Marinobacterium	Cultured
Water	138cdb180168c76b1bcbd09b5c3cbb1e	Proteobacteria	Cultured	Gammaproteobacteria	Cultured	Oceanospirillales	Cultured	Saccharospirillaceae	Cultured	Reinekea	Cultured
Water	139b93263518d575ce4eff8df4f49c90	Firmicutes	Cultured	Bacilli	Cultured	Mycoplasmatales	Cultured	Mycoplasmataceae	Cultured	Mycoplasma	Cultured
Water	13a559e9243a6ebda97a94a59df0cc82	Bacteroidota	Cultured	Bacteroidia	Cultured	Bacteroidales	Cultured	Bacteroidaceae	Cultured	Bacteroides	Cultured
Water	13aaa96d3a55acf4bc2a7a0f06c16ff4	Bacteroidota	Cultured	Bacteroidia	Cultured	Bacteroidales	Cultured	Prolixibacteraceae	Cultured	Draconibacterium	Cultured
Water	13afd1a0ba4d5c278829003cf201fd52	Desulfobacterota	Cultured	Desulfomonilia	Cultured	Desulfomonilales	Cultured	Desulfomonilaceae	Cultured	Desulfomonile	Cultured
Water	13c35a6d4a411c5861585cdd2aff1a7b	Proteobacteria	Cultured	Gammaproteobacteria	Cultured	Pseudomonadales	Cultured	Moraxellaceae	Cultured	Cavicella	Cultured
Water	13cb658cec53bea48ba40101549e47fd	Myxococcota	Cultured	Polyangia	Cultured	Nannocystales	Cultured	Nannocystaceae	Cultured	Nannocystis	Cultured
Water	13ff247e8cdd73e472b7b22432415ee5	Proteobacteria	Cultured	Gammaproteobacteria	Cultured	Oceanospirillales	Cultured	Nitrincolaceae	Cultured	Marinobacterium	Cultured
Water	1409276d560b98f1025dd808e7c42ec9	Myxococcota	Cultured	Polyangia	Cultured	Polyangiales	Cultured	Sandaracinaceae	Cultured	Sandaracinus	Cultured
Water	1434593f5b4af651cb816fbd571f36a1	Firmicutes	Cultured	Clostridia	Cultured	Peptostreptococcales-Tissierellales	Cultured	Fusibacteraceae	Cultured	Fusibacter	Cultured
Water	1466f2b696abd80eca72d951464bf038	Nitrospinota	Cultured	Nitrospinia	Cultured	Nitrospinales	Cultured	Nitrospinaceae	Cultured	Nitrospina	Cultured
Water	14af0e9c9b78828eb4dde78ac32ad38f	Bacteroidota	Cultured	Bacteroidia	Cultured	Chitinophagales	Cultured	Saprospiraceae	Cultured	Aureispira	Cultured
Water	14b17ed78ed7681302cef4181bff8feb	Bacteroidota	Cultured	Bacteroidia	Cultured	Flavobacteriales	Cultured	Flavobacteriaceae	Cultured	Flavicella	Cultured
Water	14b328b018f867591f60baff3780e790	Proteobacteria	Cultured	Gammaproteobacteria	Cultured	Thiotrichales	Cultured	Thiotrichaceae	Cultured	Thiothrix	Cultured
Water	14b7fa8d12d13a2a5f3a8a8f1d4a097d	Bacteroidota	Cultured	Bacteroidia	Cultured	Bacteroidales	Cultured	Prolixibacteraceae	Cultured	Roseimarinus	Cultured
Water	14b875a86937d9324c7d670699f56d69	Bacteroidota	Cultured	Bacteroidia	Cultured	Flavobacteriales	Cultured	Crocinitomicaceae	Cultured	Crocinitomix	Cultured
Water	1529a28cc27a77d2b00ba804a72c9ea5	Proteobacteria	Cultured	Alphaproteobacteria	Cultured	Rhodobacterales	Cultured	Rhodobacteraceae	Cultured	Limibaculum	Cultured
Water	153bd101aee5cfb08ff311465e0cb429	Proteobacteria	Cultured	Gammaproteobacteria	Cultured	Oceanospirillales	Cultured	Nitrincolaceae	Cultured	Marinobacterium	Cultured
Water	154c60bad31168cb536c206c988750fd	Bdellovibrionota	Cultured	Bdellovibrionia	Cultured	Bdellovibrionales	Cultured	Bdellovibrionaceae	Cultured	Bdellovibrio	Cultured
Water	15585879c890dc98babfaa0d55f998a7	Spirochaetota	Cultured	Spirochaetia	Cultured	Spirochaetales	Cultured	Spirochaetaceae	Cultured	Sediminispirochaeta	Cultured
Water	156ba0b0352a135807d8c84ba24e90dc	Proteobacteria	Cultured	Gammaproteobacteria	Cultured	Nitrosococcales	Cultured	Methylophagaceae	Cultured	Methylophaga	Cultured
Water	158768005d768786840f2c208a48c74e	Proteobacteria	Cultured	Gammaproteobacteria	Cultured	Oceanospirillales	Cultured	Marinomonadaceae	Cultured	Marinomonas	Cultured
Water	15dff1fdd75040c27fb75aeeb2f9679b	Bacteroidota	Cultured	Bacteroidia	Cultured	Bacteroidales	Cultured	Bacteroidaceae	Cultured	Bacteroides	Cultured
Water	1609824b3012b6026475b02cd85777d8	Firmicutes	Cultured	Bacilli	Cultured	Mycoplasmatales	Cultured	Mycoplasmataceae	Cultured	Mycoplasma	Cultured
Water	161a5f98b4298c5e3fd2bb69b85cc807	Bacteroidota	Cultured	Bacteroidia	Cultured	Flavobacteriales	Cultured	Cryomorphaceae	Cultured	Owenweeksia	Cultured
Water	163781b93556439b5217ff98962bb58a	Proteobacteria	Cultured	Gammaproteobacteria	Cultured	Oceanospirillales	Cultured	Nitrincolaceae	Cultured	Neptuniibacter	Cultured
Water	163c696dcfa2ca56cc75d3a53ea0b82a	Proteobacteria	Cultured	Gammaproteobacteria	Cultured	Pseudomonadales	Cultured	Moraxellaceae	Cultured	Acinetobacter	Cultured
Water	165111baf826ff8cca0e5b0926dd5452	Actinobacteriota	Cultured	Actinobacteria	Cultured	Propionibacteriales	Cultured	Nocardioidaceae	Cultured	Nocardioides	Cultured
Water	1658d4beff6138e0307dadfcd18cea1c	Verrucomicrobiota	Cultured	Chlamydiae	Cultured	Chlamydiales	Cultured	Simkaniaceae	Cultured	Simkania	Cultured
Water	165dc06de01ca18770fd16fd3c7d7a93	Myxococcota	Cultured	Polyangia	Cultured	Haliangiales	Cultured	Haliangiaceae	Cultured	Haliangium	Cultured
Water	16728d8ecd444e11aa8e42145b1ff864	Desulfobacterota	Cultured	Desulfobacteria	Cultured	Desulfatiglandales	Cultured	Desulfatiglandaceae	Cultured	Desulfatiglans	Cultured
Water	16767253e04a3f21072a55e0bd175e05	Proteobacteria	Cultured	Alphaproteobacteria	Cultured	Rhizobiales	Cultured	Rhizobiaceae	Cultured	Nitratireductor	Cultured
Water	1695558f2d89a2389217d39f105d765a	Bacteroidota	Cultured	Bacteroidia	Cultured	Chitinophagales	Cultured	Saprospiraceae	Cultured	Portibacter	Cultured
Water	16c4991d913f115bbd6d8c5c21b3f7cc	Firmicutes	Cultured	Clostridia	Cultured	Caldicoprobacterales	Cultured	Caldicoprobacteraceae	Cultured	Caldicoprobacter	Cultured
Water	16cbc7fa85e4ba902d2b6cefde9a273e	Planctomycetota	Cultured	Planctomycetes	Cultured	Pirellulales	Cultured	Pirellulaceae	Cultured	Rhodopirellula	Cultured
Water	16cf409f653cf17429d4fb076a7d950a	Proteobacteria	Cultured	Gammaproteobacteria	Cultured	Oceanospirillales	Cultured	Nitrincolaceae	Cultured	Corallomonas	Cultured
Water	172c914c31e5c29be1c83a9965e54bf8	Bdellovibrionota	Cultured	Bdellovibrionia	Cultured	Bacteriovoracales	Cultured	Bacteriovoracaceae	Cultured	Halobacteriovorax	Cultured
Water	173d0d678de9cddabef17513c90175a2	Bacteroidota	Cultured	Bacteroidia	Cultured	Flavobacteriales	Cultured	Flavobacteriaceae	Cultured	Euzebyella	Cultured
Water	175086765de0728ed432a94d23c94ca6	Desulfobacterota	Cultured	Desulfobacteria	Cultured	Desulfobacterales	Cultured	Desulfosarcinaceae	Cultured	Desulfosarcina	Cultured
Water	1768e8f23e7010ec07022b673de4b6d8	Fusobacteriota	Cultured	Fusobacteriia	Cultured	Fusobacteriales	Cultured	Fusobacteriaceae	Cultured	Propionigenium	Cultured
Water	17811bbc4154751cfcd5c48a20333709	Firmicutes	Cultured	Clostridia	Cultured	Peptostreptococcales-Tissierellales	Cultured	Fusibacteraceae	Cultured	Fusibacter	Cultured
Water	17a0b23cc6acb7818d1537da6050b5ad	Spirochaetota	Cultured	Spirochaetia	Cultured	Spirochaetales	Cultured	Spirochaetaceae	Cultured	Sphaerochaeta	Cultured
Water	17d339e53c443d1ede2beeed4ea3db7c	Bacteroidota	Cultured	Bacteroidia	Cultured	Cytophagales	Cultured	Cyclobacteriaceae	Cultured	Marinoscillum	Cultured
Water	17da3e8b0832c814c7b51374eef615b4	Proteobacteria	Cultured	Gammaproteobacteria	Cultured	Oceanospirillales	Cultured	Nitrincolaceae	Cultured	Marinobacterium	Cultured
Water	180f141338882be246e6f6eabe69c18c	Bacteroidota	Cultured	Bacteroidia	Cultured	Cytophagales	Cultured	Spirosomaceae	Cultured	Runella	Cultured
Water	18272add4acb069d91489547e571a345	Proteobacteria	Cultured	Gammaproteobacteria	Cultured	Oceanospirillales	Cultured	Alcanivoracaceae1	Cultured	Alcanivorax	Cultured
Water	1829077566d17e5e893d27090da9f177	Proteobacteria	Cultured	Gammaproteobacteria	Cultured	Coxiellales	Cultured	Coxiellaceae	Cultured	Coxiella	Cultured
Water	183bc37c6f1850c9c1c2f5c826a447c8	Proteobacteria	Cultured	Gammaproteobacteria	Cultured	Coxiellales	Cultured	Coxiellaceae	Cultured	Coxiella	Cultured
Water	18525330130cb294c04ed13659254dbd	Bacteroidota	Cultured	Bacteroidia	Cultured	Cytophagales	Cultured	Cyclobacteriaceae	Cultured	Marinoscillum	Cultured
Water	1878126b792007794dc371fedc589e44	Proteobacteria	Cultured	Gammaproteobacteria	Cultured	Arenicellales	Cultured	Arenicellaceae	Cultured	Arenicella	Cultured
Water	18975881f4c363f95fc9ca8a342703b7	Proteobacteria	Cultured	Gammaproteobacteria	Cultured	Oceanospirillales	Cultured	Marinomonadaceae	Cultured	Marinomonas	Cultured
Water	189e1281317c1dbfa2f8b7b6ab6c5baf	Bacteroidota	Cultured	Bacteroidia	Cultured	Bacteroidales	Cultured	Bacteroidaceae	Cultured	Bacteroides	Cultured
Water	18b1a9af288c641276aa81f3c2d104b1	Planctomycetota	Cultured	Planctomycetes	Cultured	Pirellulales	Cultured	Pirellulaceae	Cultured	Pirellula	Cultured
Water	18f4c0f6fc30071d9aa27c88ca16c355	Planctomycetota	Cultured	Planctomycetes	Cultured	Pirellulales	Cultured	Pirellulaceae	Cultured	Rhodopirellula	Cultured
Water	19150f90e24923a255fed39791c5caa3	Proteobacteria	Cultured	Gammaproteobacteria	Cultured	Xanthomonadales	Cultured	Xanthomonadaceae	Cultured	Silanimonas	Cultured
Water	195156de24a8bfa89ffb9fb5bc6516b9	Verrucomicrobiota	Cultured	Lentisphaeria	Cultured	Lentisphaerales	Cultured	Lentisphaeraceae	Cultured	Lentisphaera	Cultured
Water	1955627e39ad9f3d9f75019c076d24c9	Firmicutes	Cultured	Clostridia	Cultured	Oscillospirales	Cultured	Ruminococcaceae	Cultured	Ruminococcus	Cultured
Water	1963402dd81c2db93a4a7c42c2ce8941	Campilobacterota	Cultured	Campylobacteria	Cultured	Campylobacterales	Cultured	Sulfurovaceae	Cultured	Sulfurovum	Cultured
Water	1973d50615d1fdf8745f8c94d9052d0b	Campilobacterota	Cultured	Campylobacteria	Cultured	Campylobacterales	Cultured	Sulfurimonadaceae	Cultured	Sulfurimonas	Cultured
Water	19745e99a988f93febdd3bcf50512897	Proteobacteria	Cultured	Gammaproteobacteria	Cultured	Alteromonadales	Cultured	Colwelliaceae	Cultured	Thalassotalea	Cultured
Water	1977af1241215d9e6aa22ac719c8233c	Bacteroidota	Cultured	Bacteroidia	Cultured	Bacteroidales	Cultured	Prevotellaceae	Cultured	Prevotella	Cultured
Water	198058c64eaa2d2f952ceb3d66b845aa	Spirochaetota	Cultured	Leptospirae	Cultured	Leptospirales	Cultured	Leptospiraceae	Cultured	Turneriella	Cultured
Water	19a84700ef3946e7402a9b7a2a7efb38	Proteobacteria	Cultured	Gammaproteobacteria	Cultured	Cellvibrionales	Cultured	Cellvibrionaceae	Cultured	Agaribacterium	Cultured
Water	19bfbb394919f2a68edbae9e435e8c79	Bacteroidota	Cultured	Bacteroidia	Cultured	Flavobacteriales	Cultured	Flavobacteriaceae	Cultured	Aureitalea	Cultured
Water	19f7d381b0721308fecdf47c020ef7ab	Campilobacterota	Cultured	Campylobacteria	Cultured	Campylobacterales	Cultured	Sulfurovaceae	Cultured	Sulfurovum	Cultured
Water	19ff4e69a5649cc2ba7c48b9c399d43d	Bacteroidota	Cultured	Bacteroidia	Cultured	Cytophagales	Cultured	Cyclobacteriaceae	Cultured	Algoriphagus	Cultured
Water	1a04b437d9314b0bfb0f774547b8babb	Proteobacteria	Cultured	Alphaproteobacteria	Cultured	Kordiimonadales	Cultured	Kordiimonadaceae	Cultured	Kordiimonas	Cultured
Water	1a1225aec4862ebba34ae776d2fc395f	Firmicutes	Cultured	Clostridia	Cultured	Peptostreptococcales-Tissierellales	Cultured	Fusibacteraceae	Cultured	Fusibacter	Cultured
Water	1a25342cf796e5551b8efa6413567d43	Firmicutes	Cultured	Clostridia	Cultured	Peptostreptococcales-Tissierellales	Cultured	Fusibacteraceae	Cultured	Fusibacter	Cultured
Water	1a42e2fe3292094d4b85650597515781	Desulfobacterota	Cultured	Desulfobacteria	Cultured	Desulfobacterales	Cultured	Desulfococcaceae	Cultured	Desulfonema	Cultured
Water	1a7cba3a1921fc88869c69835c4ef852	Planctomycetota	Cultured	Planctomycetes	Cultured	Pirellulales	Cultured	Pirellulaceae	Cultured	Rhodopirellula	Cultured
Water	1ab418bcc349ab8835f9156397c46c5c	Proteobacteria	Cultured	Alphaproteobacteria	Cultured	Rhodobacterales	Cultured	Rhodobacteraceae	Cultured	Rhodobacter	Cultured
Water	1ac54cb4c5d321e050daf3a78e8bacc7	Planctomycetota	Cultured	Planctomycetes	Cultured	Pirellulales	Cultured	Pirellulaceae	Cultured	Blastopirellula	Cultured
Water	1af0c8aa882d3f39d5ef29656a129f15	Desulfobacterota	Cultured	Desulfovibrionia	Cultured	Desulfovibrionales	Cultured	Desulfovibrionaceae	Cultured	Desulfovibrio	Cultured
Water	1b0599f8c5edee15fe6955030114b523	Desulfobacterota	Cultured	Desulfobacteria	Cultured	Desulfatiglandales	Cultured	Desulfatiglandaceae	Cultured	Desulfatiglans	Cultured
Water	1b109ed49d1f779efd9233b0eb685fc6	Bacteroidota	Cultured	Bacteroidia	Cultured	Flavobacteriales	Cultured	Crocinitomicaceae	Cultured	Fluviicola	Cultured
Water	1b7f8f59fdaec566985b214bc0454248	Bacteroidota	Cultured	Bacteroidia	Cultured	Sphingobacteriales	Cultured	Sphingobacteriaceae	Cultured	Solitalea	Cultured
Water	1b8e10997694c8acd27a632059f0b853	Proteobacteria	Cultured	Gammaproteobacteria	Cultured	Coxiellales	Cultured	Coxiellaceae	Cultured	Coxiella	Cultured
Water	1bdb55206b1065df7f6b959b462aaf41	Campilobacterota	Cultured	Campylobacteria	Cultured	Campylobacterales	Cultured	Arcobacteraceae	Cultured	Arcobacter	Cultured
Water	1bf58e88bff8e02c45a5333845f18365	Proteobacteria	Cultured	Gammaproteobacteria	Cultured	Burkholderiales	Cultured	Burkholderiaceae	Cultured	Polynucleobacter	Cultured
Water	1c0f9757cb328f46a94776424869b52d	Bacteroidota	Cultured	Bacteroidia	Cultured	Flavobacteriales	Cultured	Flavobacteriaceae	Cultured	Flavobacterium	Cultured
Water	1c2700d0782e259e9f256d9f0d372263	Firmicutes	Cultured	Bacilli	Cultured	Erysipelotrichales	Cultured	Erysipelotrichaceae	Cultured	Holdemanella	Cultured
Water	1c3fd61ef26de19f6717099f736bb396	Bacteroidota	Cultured	Bacteroidia	Cultured	Flavobacteriales	Cultured	Flavobacteriaceae	Cultured	Flavobacterium	Cultured
Water	1c4fe81d48ccc996df3ceb89563debc1	Campilobacterota	Cultured	Campylobacteria	Cultured	Campylobacterales	Cultured	Sulfurimonadaceae	Cultured	Sulfurimonas	Cultured
Water	1c6add4c2faedf90e6656b621f9e0601	Bacteroidota	Cultured	Bacteroidia	Cultured	Bacteroidales	Cultured	Prolixibacteraceae	Cultured	Roseimarinus	Cultured
Water	1c8dd1c40e495f352f0351b122c32c04	Proteobacteria	Cultured	Gammaproteobacteria	Cultured	Halothiobacillales	Cultured	Halothiobacillaceae	Cultured	Halothiobacillus	Cultured
Water	1c91430c8a2bf1e13c20eb6de3a62d6d	Proteobacteria	Cultured	Gammaproteobacteria	Cultured	Oceanospirillales	Cultured	Litoricolaceae	Cultured	Litoricola	Cultured
Water	1c9812a5e9b6ecd2ee73faf02c2e03c3	Bacteroidota	Cultured	Bacteroidia	Cultured	Flavobacteriales	Cultured	Weeksellaceae	Cultured	Cloacibacterium	Cultured
Water	1ca1dc21c89bc09bf653ed47a6dc0bfb	Proteobacteria	Cultured	Gammaproteobacteria	Cultured	Thiomicrospirales	Cultured	Thiomicrospiraceae	Cultured	Thiomicrorhabdus	Cultured
Water	1cb566c7f4749b0c095d0dbf78981573	Proteobacteria	Cultured	Alphaproteobacteria	Cultured	Rhizobiales	Cultured	Rhizobiales_Incertae_Sedis	Cultured	Anderseniella	Cultured
Water	1d2218ad2503cfff031f9bbaf487f87e	Bdellovibrionota	Cultured	Bdellovibrionia	Cultured	Bacteriovoracales	Cultured	Bacteriovoracaceae	Cultured	Peredibacter	Cultured
Water	1d5ae9825c65caefa34f67da5e52e67b	Myxococcota	Cultured	Polyangia	Cultured	Haliangiales	Cultured	Haliangiaceae	Cultured	Haliangium	Cultured
Water	1d7b14d0f51c9316bd2d93231c042cc1	Bacteroidota	Cultured	Bacteroidia	Cultured	Flavobacteriales	Cultured	Flavobacteriaceae	Cultured	Arenibacter	Cultured
Water	1d960b1ac373b1a73f804d45fd7c04df	Actinobacteriota	Cultured	Actinobacteria	Cultured	Micrococcales	Cultured	Microbacteriaceae	Cultured	Rhodoluna	Cultured
Water	1dd9a9bf6f8348f6d2d1ec03c08f52a9	Fusobacteriota	Cultured	Fusobacteriia	Cultured	Fusobacteriales	Cultured	Leptotrichiaceae	Cultured	Hypnocyclicus	Cultured
Water	1e00171d9b2e66d2a035d78e251ba4e2	Actinobacteriota	Cultured	Acidimicrobiia	Cultured	Microtrichales	Cultured	Ilumatobacteraceae	Cultured	Ilumatobacter	Cultured
Water	1e68cfc7a259b2905fdf6bbcc2d99c61	Proteobacteria	Cultured	Gammaproteobacteria	Cultured	Pseudomonadales	Cultured	Pseudomonadaceae	Cultured	Pseudomonas	Cultured
Water	1e7b604000c152a3a1724a4c3434b41f	Actinobacteriota	Cultured	Actinobacteria	Cultured	Corynebacteriales	Cultured	Mycobacteriaceae	Cultured	Mycobacterium	Cultured
Water	1e9bb66205102bd3d2147a786c6e0f10	Verrucomicrobiota	Cultured	Verrucomicrobiae	Cultured	Verrucomicrobiales	Cultured	Rubritaleaceae	Cultured	Rubritalea	Cultured
Water	1e9de06602880ab5cdbfe06ac09a393c	Proteobacteria	Cultured	Alphaproteobacteria	Cultured	Sphingomonadales	Cultured	Sphingomonadaceae	Cultured	Sphingobium	Cultured
Water	1eaeff6e2edbcb8bff09f2731ddd258b	Spirochaetota	Cultured	Spirochaetia	Cultured	Spirochaetales	Cultured	Spirochaetaceae	Cultured	Sediminispirochaeta	Cultured
Water	1ec50bc19daf08b5e261de8e0b0769c5	Proteobacteria	Cultured	Alphaproteobacteria	Cultured	Kordiimonadales	Cultured	Kordiimonadaceae	Cultured	Kordiimonas	Cultured
Water	1ece88f37cf4648e17e92ab982a6ac01	Bacteroidota	Cultured	Bacteroidia	Cultured	Chitinophagales	Cultured	Saprospiraceae	Cultured	Aureispira	Cultured
Water	1edd830f32c04b4ae98114b220553f7e	Bacteroidota	Cultured	Bacteroidia	Cultured	Bacteroidales	Cultured	Prolixibacteraceae	Cultured	Sunxiuqinia	Cultured
Water	1ee3bb040fac55a8dd232133855c4252	Proteobacteria	Cultured	Gammaproteobacteria	Cultured	Coxiellales	Cultured	Coxiellaceae	Cultured	Coxiella	Cultured
Water	1eee0a2f79ab9653d53a46ca92b59de2	Bacteroidota	Cultured	Bacteroidia	Cultured	Flavobacteriales	Cultured	Cryomorphaceae	Cultured	Vicingus	Cultured
Water	1ef79993fbbd2fdd8d26c133b000cc89	Proteobacteria	Cultured	Gammaproteobacteria	Cultured	Coxiellales	Cultured	Coxiellaceae	Cultured	Coxiella	Cultured
Water	1f38366dbc68644ef79aaa57115589b1	Proteobacteria	Cultured	Gammaproteobacteria	Cultured	Coxiellales	Cultured	Coxiellaceae	Cultured	Coxiella	Cultured
Water	1f518355f99c0d0f6b4c8728616967f2	Proteobacteria	Cultured	Gammaproteobacteria	Cultured	Chromatiales	Cultured	Sedimenticolaceae	Cultured	Sedimenticola	Cultured
Water	1f6b087c4890c12621f813ed657dc114	Campilobacterota	Cultured	Campylobacteria	Cultured	Campylobacterales	Cultured	Sulfurovaceae	Cultured	Sulfurovum	Cultured
Water	1fbfbc3cb66036432c425c11ad2583b3	Firmicutes	Cultured	Clostridia	Cultured	Clostridia	Cultured	Hungateiclostridiaceae	Cultured	Fastidiosipila	Cultured
Water	1ff9297d7c599b17e1169a8826a106ca	Proteobacteria	Cultured	Gammaproteobacteria	Cultured	Oceanospirillales	Cultured	Endozoicomonadaceae	Cultured	Endozoicomonas	Cultured
Water	202097101e1d4d470323c7829fe44ee7	Proteobacteria	Cultured	Gammaproteobacteria	Cultured	Burkholderiales	Cultured	Rhodocyclaceae	Cultured	Azospira	Cultured
Water	20331823b9fecfd61ad8acb38a6c18a7	Proteobacteria	Cultured	Gammaproteobacteria	Cultured	Oceanospirillales	Cultured	Saccharospirillaceae	Cultured	Thalassolituus	Cultured
Water	2044f63e52cf77edd6b6656616c9102f	Firmicutes	Cultured	Bacilli	Cultured	Entomoplasmatales	Cultured	Spiroplasmataceae	Cultured	Spiroplasma	Cultured
Water	2071c3e0a674f9e9d568459e1646e72a	Campilobacterota	Cultured	Campylobacteria	Cultured	Campylobacterales	Cultured	Sulfurimonadaceae	Cultured	Sulfurimonas	Cultured
Water	207582175598dd8c1a9b2d750e3577a0	Proteobacteria	Cultured	Alphaproteobacteria	Cultured	Caulobacterales	Cultured	Parvularculaceae	Cultured	Amphiplicatus	Cultured
Water	20cfe2b9055055a46704e6745590257e	Proteobacteria	Cultured	Gammaproteobacteria	Cultured	Ectothiorhodospirales	Cultured	Thioalkalispiraceae	Cultured	Thiohalophilus	Cultured
Water	20da7c71c113270141dc316e889d3cae	Proteobacteria	Cultured	Alphaproteobacteria	Cultured	Rhodospirillales	Cultured	Terasakiellaceae	Cultured	Terasakiella	Cultured
Water	20dc38e8e554403f46d5fd24ba4e97e1	Actinobacteriota	Cultured	Actinobacteria	Cultured	Propionibacteriales	Cultured	Nocardioidaceae	Cultured	Aeromicrobium	Cultured
Water	21068a0aaea3c4d5be90dd89e395c3a2	Planctomycetota	Cultured	Planctomycetes	Cultured	Planctomycetales	Cultured	Rubinisphaeraceae	Cultured	Planctomicrobium	Cultured
Water	2144ae1cc43e7f8603bf7d4b9e40f297	Actinobacteriota	Cultured	Acidimicrobiia	Cultured	Microtrichales	Cultured	Ilumatobacteraceae	Cultured	Ilumatobacter	Cultured
Water	214f5a0e8b6a989cf8562f5fc5841c06	Bacteroidota	Cultured	Bacteroidia	Cultured	Chitinophagales	Cultured	Saprospiraceae	Cultured	Aureispira	Cultured
Water	21565c392cd087f9efe53f76a45fa5cf	Campilobacterota	Cultured	Campylobacteria	Cultured	Campylobacterales	Cultured	Arcobacteraceae	Cultured	Arcobacter	Cultured
Water	2158f44cdc474cf6785aee5a91d2b27b	Bacteroidota	Cultured	Bacteroidia	Cultured	Chitinophagales	Cultured	Saprospiraceae	Cultured	Lewinella	Cultured
Water	2162309fa0abce720257c3299522460e	Desulfobacterota	Cultured	Desulfuromonadia	Cultured	Desulfuromonadia	Cultured	Geothermobacteraceae	Cultured	Geothermobacter	Cultured
Water	217a256017c7d4ecacc16349af5815ee	Campilobacterota	Cultured	Campylobacteria	Cultured	Campylobacterales	Cultured	Sulfurovaceae	Cultured	Sulfurovum	Cultured
Water	224503703e87b12cbab23a8d0f12b22f	Bacteroidota	Cultured	Bacteroidia	Cultured	Bacteroidales	Cultured	Dysgonomonadaceae	Cultured	Proteiniphilum	Cultured
Water	2248d0f6ac07f2e43fae901de71fb059	Bdellovibrionota	Cultured	Bdellovibrionia	Cultured	Bdellovibrionales	Cultured	Bdellovibrionaceae	Cultured	Bdellovibrio	Cultured
Water	225164bcd4bc04f29d9ad2db779dbe56	Verrucomicrobiota	Cultured	Lentisphaeria	Cultured	Lentisphaerales	Cultured	Lentisphaeraceae	Cultured	Lentisphaera	Cultured
Water	2252a393cd8f87d5e8e0bb693ff70b03	Campilobacterota	Cultured	Campylobacteria	Cultured	Campylobacterales	Cultured	Sulfurimonadaceae	Cultured	Sulfurimonas	Cultured
Water	22bf1b7a8715c3fad7fa16bde20c1347	Proteobacteria	Cultured	Gammaproteobacteria	Cultured	Oceanospirillales	Cultured	Nitrincolaceae	Cultured	Marinobacterium	Cultured
Water	22c9413a70cea1ef5c1af99c3a15dbc9	Proteobacteria	Cultured	Gammaproteobacteria	Cultured	Alteromonadales	Cultured	Pseudoalteromonadaceae	Cultured	Pseudoalteromonas	Cultured
Water	230ba8fcde8677e0f87a032f70d8438b	Proteobacteria	Cultured	Gammaproteobacteria	Cultured	Coxiellales	Cultured	Coxiellaceae	Cultured	Coxiella	Cultured
Water	2325f484eca7439056612be00651dd77	Proteobacteria	Cultured	Gammaproteobacteria	Cultured	Cellvibrionales	Cultured	Halieaceae	Cultured	Parahaliea	Cultured
Water	2346037411a62c041d693864b71c58b5	Proteobacteria	Cultured	Alphaproteobacteria	Cultured	Rhodospirillales	Cultured	Rhodospirillaceae	Cultured	Haematospirillum	Cultured
Water	2351c431103e0e9030f25e56bf13db96	Proteobacteria	Cultured	Gammaproteobacteria	Cultured	Alteromonadales	Cultured	Colwelliaceae	Cultured	Thalassotalea	Cultured
Water	2377d03081054b9995952af51ac9b985	Proteobacteria	Cultured	Gammaproteobacteria	Cultured	Coxiellales	Cultured	Coxiellaceae	Cultured	Coxiella	Cultured
Water	239d33c34798a0df71825f1926d80604	Verrucomicrobiota	Cultured	Verrucomicrobiae	Cultured	Verrucomicrobiales	Cultured	Rubritaleaceae	Cultured	Haloferula	Cultured
Water	23e7c929515d4447cd82001b862179ad	Proteobacteria	Cultured	Gammaproteobacteria	Cultured	Coxiellales	Cultured	Coxiellaceae	Cultured	Coxiella	Cultured
Water	23f94f19827fbf2a087e1b2f93e6ec1f	Planctomycetota	Cultured	Planctomycetes	Cultured	Pirellulales	Cultured	Pirellulaceae	Cultured	Rhodopirellula	Cultured
Water	240d55d1cb553d171d78f1ee8a90b159	Desulfobacterota	Cultured	Desulfobacteria	Cultured	Desulfatiglandales	Cultured	Desulfatiglandaceae	Cultured	Desulfatiglans	Cultured
Water	241919a6a3b338c94822f60e7ae1af57	Firmicutes	Cultured	Clostridia	Cultured	Peptostreptococcales-Tissierellales	Cultured	Fusibacteraceae	Cultured	Fusibacter	Cultured
Water	242cae01b6df83823bf3575fe283d569	Proteobacteria	Cultured	Gammaproteobacteria	Cultured	Oceanospirillales	Cultured	Saccharospirillaceae	Cultured	Reinekea	Cultured
Water	242f3adb647424f8e6734cc9c9fd5c1c	Proteobacteria	Cultured	Gammaproteobacteria	Cultured	Oceanospirillales	Cultured	Alcanivoracaceae1	Cultured	Alcanivorax	Cultured
Water	245c57db666027556030ad5139c6f4c7	Bacteroidota	Cultured	Bacteroidia	Cultured	Bacteroidales	Cultured	Prolixibacteraceae	Cultured	Draconibacterium	Cultured
Water	24670745938e9e5d27f2c57af2511911	Proteobacteria	Cultured	Alphaproteobacteria	Cultured	Acetobacterales	Cultured	Acetobacteraceae	Cultured	Swaminathania	Cultured
Water	2497c8b83d21fcfce31c78858ce5e32e	Proteobacteria	Cultured	Gammaproteobacteria	Cultured	Pseudomonadales	Cultured	Moraxellaceae	Cultured	Perlucidibaca	Cultured
Water	24b34c392ca47056d32bbddb053b329b	Proteobacteria	Cultured	Gammaproteobacteria	Cultured	Alteromonadales	Cultured	Shewanellaceae	Cultured	Shewanella	Cultured
Water	24b70b5b2cb76401a7457de06b4323b7	Proteobacteria	Cultured	Gammaproteobacteria	Cultured	Oceanospirillales	Cultured	Nitrincolaceae	Cultured	Marinobacterium	Cultured
Water	24c32ce9c41bf7fb7286a39dc5a4bbc9	Proteobacteria	Cultured	Alphaproteobacteria	Cultured	Rickettsiales	Cultured	Anaplasmataceae	Cultured	Neorickettsia	Cultured
Water	24d4c86424abe5088f691d6b23f895d6	Proteobacteria	Cultured	Gammaproteobacteria	Cultured	Oceanospirillales	Cultured	Halomonadaceae	Cultured	Kushneria	Cultured
Water	24f5b3519977517f5a77f79a6a0cf1f8	Proteobacteria	Cultured	Gammaproteobacteria	Cultured	Burkholderiales	Cultured	Burkholderiaceae	Cultured	Limnobacter	Cultured
Water	2503835f4c84bfd8db0d07ee6d6c6c83	Proteobacteria	Cultured	Gammaproteobacteria	Cultured	Oceanospirillales	Cultured	Halomonadaceae	Cultured	Terasakiispira	Cultured
Water	250faa9395e113a0b5a90f3f8b2ac328	Planctomycetota	Cultured	Planctomycetes	Cultured	Pirellulales	Cultured	Pirellulaceae	Cultured	Blastopirellula	Cultured
Water	251907fa4913d624f6126512749a587f	Proteobacteria	Cultured	Gammaproteobacteria	Cultured	Coxiellales	Cultured	Coxiellaceae	Cultured	Coxiella	Cultured
Water	2530afe8591a1b121fe13d83fa694355	Bacteroidota	Cultured	Bacteroidia	Cultured	Chitinophagales	Cultured	Saprospiraceae	Cultured	Rubidimonas	Cultured
Water	25344ce833f9a53a7a33c65e4d2fd52e	Firmicutes	Cultured	Bacilli	Cultured	Acholeplasmatales	Cultured	Acholeplasmataceae	Cultured	Acholeplasma	Cultured
Water	25375f00c6e834cb9d07307f93df7743	Proteobacteria	Cultured	Alphaproteobacteria	Cultured	Caulobacterales	Cultured	Hyphomonadaceae	Cultured	Henriciella	Cultured
Water	255d52625aae1d7fd073b50e6b62a931	Proteobacteria	Cultured	Gammaproteobacteria	Cultured	Oceanospirillales	Cultured	Endozoicomonadaceae	Cultured	Endozoicomonas	Cultured
Water	256c7d69051238f2c0f955fdc64ff7f9	Bacteroidota	Cultured	Bacteroidia	Cultured	Bacteroidales	Cultured	Prevotellaceae	Cultured	Prevotella	Cultured
Water	2571c4e4f35948bf5c44bffeb38d694d	Proteobacteria	Cultured	Gammaproteobacteria	Cultured	Burkholderiales	Cultured	Oxalobacteraceae	Cultured	Noviherbaspirillum	Cultured
Water	257d77c19eb575e320d0e9889de1ae01	Verrucomicrobiota	Cultured	Verrucomicrobiae	Cultured	Opitutales	Cultured	Puniceicoccaceae	Cultured	Pelagicoccus	Cultured
Water	25b7ee7a06f2bcbcd1a700e28c0594e9	Bdellovibrionota	Cultured	Oligoflexia	Cultured	Oligoflexales	Cultured	Oligoflexales	Cultured	Pseudobacteriovorax	Cultured
Water	2611a04b3e7f3d4c9cfeb1fcb825d5ea	Fusobacteriota	Cultured	Fusobacteriia	Cultured	Fusobacteriales	Cultured	Fusobacteriaceae	Cultured	Cetobacterium	Cultured
Water	2681ca6e101fbe76804ec9bf49679e87	Planctomycetota	Cultured	Planctomycetes	Cultured	Pirellulales	Cultured	Pirellulaceae	Cultured	Blastopirellula	Cultured
Water	269703b694c262659bf4e57a72adf1c2	Fusobacteriota	Cultured	Fusobacteriia	Cultured	Fusobacteriales	Cultured	Fusobacteriaceae	Cultured	Cetobacterium	Cultured
Water	26b2c113f7f61439453bd63793fd38f5	Bdellovibrionota	Cultured	Bdellovibrionia	Cultured	Bacteriovoracales	Cultured	Bacteriovoracaceae	Cultured	Peredibacter	Cultured
Water	26c90915ec62d36ae1da8394dc71fa4f	Proteobacteria	Cultured	Gammaproteobacteria	Cultured	Steroidobacterales	Cultured	Woeseiaceae	Cultured	Woeseia	Cultured
Water	26cf06c5d80904ec9e032bf5ead18c62	Proteobacteria	Cultured	Gammaproteobacteria	Cultured	Alteromonadales	Cultured	Pseudoalteromonadaceae	Cultured	Pseudoalteromonas	Cultured
Water	270bf815b1593485b38a3873e68fb9b2	Actinobacteriota	Cultured	Acidimicrobiia	Cultured	Microtrichales	Cultured	Ilumatobacteraceae	Cultured	Ilumatobacter	Cultured
Water	270d81966edd1e0e12d5cb775ada90e8	Bacteroidota	Cultured	Bacteroidia	Cultured	Chitinophagales	Cultured	Saprospiraceae	Cultured	Lewinella	Cultured
Water	271969c5566b876dccb9abe258aa1db8	Proteobacteria	Cultured	Gammaproteobacteria	Cultured	Burkholderiales	Cultured	Burkholderiaceae	Cultured	Lautropia	Cultured
Water	2756437447863754eb5c3a516bddc1f8	Bacteroidota	Cultured	Bacteroidia	Cultured	Bacteroidales	Cultured	Prolixibacteraceae	Cultured	Mangrovibacterium	Cultured
Water	275e80b3d5482a8bc359018aabc13f6d	Firmicutes	Cultured	Clostridia	Cultured	Peptostreptococcales-Tissierellales	Cultured	Fusibacteraceae	Cultured	Fusibacter	Cultured
Water	2778a740d46e01b76f43f4d3c2e1315c	Bdellovibrionota	Cultured	Oligoflexia	Cultured	Oligoflexales	Cultured	Oligoflexales	Cultured	Pseudobacteriovorax	Cultured
Water	2792243d3ec820b9dcc3fbbc59932597	Myxococcota	Cultured	Polyangia	Cultured	Nannocystales	Cultured	Nannocystaceae	Cultured	Nannocystis	Cultured
Water	27992d157659d1d6c3aeb08152979776	Proteobacteria	Cultured	Gammaproteobacteria	Cultured	Vibrionales	Cultured	Vibrionaceae	Cultured	Photobacterium	Cultured
Water	27a322ca15ab6a53c460dd7381c92edb	Proteobacteria	Cultured	Gammaproteobacteria	Cultured	Oceanospirillales	Cultured	Alcanivoracaceae	Cultured	Ketobacter	Cultured
Water	27c3cb4195f0cb16be2a12ad263321c4	Fusobacteriota	Cultured	Fusobacteriia	Cultured	Fusobacteriales	Cultured	Fusobacteriaceae	Cultured	Fusobacterium	Cultured
Water	27e187589f608207e27aecf0961f2bad	Bdellovibrionota	Cultured	Bdellovibrionia	Cultured	Bdellovibrionales	Cultured	Bdellovibrionaceae	Cultured	Bdellovibrio	Cultured
Water	27e2df4a2d79ae98e34ddbfcdd709565	Verrucomicrobiota	Cultured	Verrucomicrobiae	Cultured	Opitutales	Cultured	Opitutaceae	Cultured	Cephaloticoccus	Cultured
Water	27ea198530cc5b4a4ad1f83bd9ebcacc	Bacteroidota	Cultured	Bacteroidia	Cultured	Cytophagales	Cultured	Cyclobacteriaceae	Cultured	Ekhidna	Cultured
Water	27ec8599ea3fda8a4b3839db816764e0	Proteobacteria	Cultured	Gammaproteobacteria	Cultured	Alteromonadales	Cultured	Alteromonadaceae	Cultured	Catenovulum	Cultured
Water	2816742d8d03daf95bcc474ebe20a733	Proteobacteria	Cultured	Gammaproteobacteria	Cultured	Cellvibrionales	Cultured	Cellvibrionaceae	Cultured	Aestuariicella	Cultured
Water	28525910c52b511dfeb7d93b9e0b4eda	Proteobacteria	Cultured	Alphaproteobacteria	Cultured	Rhodobacterales	Cultured	Rhodobacteraceae	Cultured	Thioclava	Cultured
Water	28690aa769c5c040c4c4fc6a3c8e255e	Bacteroidota	Cultured	Bacteroidia	Cultured	Chitinophagales	Cultured	Saprospiraceae	Cultured	Portibacter	Cultured
Water	2894c369af5159d09d1077182a8b3559	Bacteroidota	Cultured	Bacteroidia	Cultured	Flavobacteriales	Cultured	Crocinitomicaceae	Cultured	Salinirepens	Cultured
Water	289d54202d55b6ac580d61813cc909b8	Proteobacteria	Cultured	Alphaproteobacteria	Cultured	Sphingomonadales	Cultured	Sphingomonadaceae	Cultured	Sphingomicrobium	Cultured
Water	28a5e3128d0bc3e1f5ac9c0ee6d779fc	Proteobacteria	Cultured	Alphaproteobacteria	Cultured	Kordiimonadales	Cultured	Kordiimonadaceae	Cultured	Kordiimonas	Cultured
Water	28af109d8983b8c14458dca424f9dab2	Proteobacteria	Cultured	Gammaproteobacteria	Cultured	Coxiellales	Cultured	Coxiellaceae	Cultured	Coxiella	Cultured
Water	28b3afe75bc0fdb564bcf3a97e0f45eb	Desulfobacterota	Cultured	Desulfobacteria	Cultured	Desulfatiglandales	Cultured	Desulfatiglandaceae	Cultured	Desulfatiglans	Cultured
Water	28eff4763d447b53b9d0ee756f4003f1	Proteobacteria	Cultured	Gammaproteobacteria	Cultured	Oceanospirillales	Cultured	Nitrincolaceae	Cultured	Motiliproteus	Cultured
Water	28f53fc261659c2f0fe7c845a88eecaa	Proteobacteria	Cultured	Gammaproteobacteria	Cultured	Vibrionales	Cultured	Vibrionaceae	Cultured	Vibrio	Cultured
Water	2922576d1264d61f99ce18256d8fd1e1	Proteobacteria	Cultured	Gammaproteobacteria	Cultured	Burkholderiales	Cultured	Burkholderiaceae	Cultured	Limnobacter	Cultured
Water	292629e8a1b642f457ea44c8482351fb	Campilobacterota	Cultured	Campylobacteria	Cultured	Campylobacterales	Cultured	Sulfurimonadaceae	Cultured	Thiovulum	Cultured
Water	29305dc69397162534a55b0c6796d944	Verrucomicrobiota	Cultured	Verrucomicrobiae	Cultured	Verrucomicrobiales	Cultured	Rubritaleaceae	Cultured	Haloferula	Cultured
Water	29a21cfa546981bc73c116cd63669423	Bacteroidota	Cultured	Bacteroidia	Cultured	Flavobacteriales	Cultured	Flavobacteriaceae	Cultured	Mangrovimonas	Cultured
Water	29bfdc3e90a51d83b2e8b7994da0e4ba	Bdellovibrionota	Cultured	Bdellovibrionia	Cultured	Bacteriovoracales	Cultured	Bacteriovoracaceae	Cultured	Peredibacter	Cultured
Water	29d2fec8b5598393c1440884d72326cc	Firmicutes	Cultured	Clostridia	Cultured	Peptostreptococcales-Tissierellales	Cultured	Peptostreptococcaceae	Cultured	Peptostreptococcus	Cultured
Water	29dfc218c1b8df222fe5bab70517aeb5	Firmicutes	Cultured	Clostridia	Cultured	Peptostreptococcales-Tissierellales	Cultured	Fusibacteraceae	Cultured	Fusibacter	Cultured
Water	2a091130fe6d82e11276f57530c57b8a	Proteobacteria	Cultured	Gammaproteobacteria	Cultured	Coxiellales	Cultured	Coxiellaceae	Cultured	Coxiella	Cultured
Water	2a2125b7593831ffc0f4a60f3d69474e	Proteobacteria	Cultured	Gammaproteobacteria	Cultured	Oceanospirillales	Cultured	Oleiphilaceae	Cultured	Oleiphilus	Cultured
Water	2a66b3c236dd478cf70726238ffefc18	Proteobacteria	Cultured	Gammaproteobacteria	Cultured	Oceanospirillales	Cultured	Endozoicomonadaceae	Cultured	Endozoicomonas	Cultured
Water	2a785a87426aa1df29298191f9aea3e0	Deinococcota	Cultured	Deinococci	Cultured	Deinococcales	Cultured	Trueperaceae	Cultured	Truepera	Cultured
Water	2a85d0c7048203a219dda8dd09bb85ed	Proteobacteria	Cultured	Alphaproteobacteria	Cultured	Rhodobacterales	Cultured	Rhodobacteraceae	Cultured	Marivita	Cultured
Water	2a923e75ddd195d1407d7849bf90b971	Bacteroidota	Cultured	Bacteroidia	Cultured	Flavobacteriales	Cultured	Crocinitomicaceae	Cultured	Fluviicola	Cultured
Water	2ab5bf77acd713bce009cc7052761388	Proteobacteria	Cultured	Gammaproteobacteria	Cultured	Salinisphaerales	Cultured	Solimonadaceae	Cultured	Panacagrimonas	Cultured
Water	2ae6731a402bd135bbab22b50effe00a	Spirochaetota	Cultured	Spirochaetia	Cultured	Spirochaetales	Cultured	Spirochaetaceae	Cultured	Sphaerochaeta	Cultured
Water	2af4aef52b818e0c1620c40c52d5ae7e	Proteobacteria	Cultured	Gammaproteobacteria	Cultured	Oceanospirillales	Cultured	Pseudohongiellaceae	Cultured	Pseudohongiella	Cultured
Water	2af513d277d295b5756dae28c339f00e	Deferrisomatota	Cultured	Defferrisomatia	Cultured	Defferrisomatales	Cultured	Defferrisomataceae	Cultured	Deferrisoma	Cultured
Water	2aff36ace7b7042416acec47df35fe64	Bacteroidota	Cultured	Bacteroidia	Cultured	Flavobacteriales	Cultured	Flavobacteriaceae	Cultured	Maribacter	Cultured
Water	2b2ffe17b90f530c6953994b3c3115dc	Proteobacteria	Cultured	Alphaproteobacteria	Cultured	Sphingomonadales	Cultured	Sphingomonadaceae	Cultured	Altererythrobacter	Cultured
Water	2b3ca6878be978766a51eabf4399a3e5	Bacteroidota	Cultured	Bacteroidia	Cultured	Chitinophagales	Cultured	Chitinophagaceae	Cultured	Dinghuibacter	Cultured
Water	2b599815a3505e27bb23a7f0d7ba465e	Proteobacteria	Cultured	Gammaproteobacteria	Cultured	Cellvibrionales	Cultured	Porticoccaceae	Cultured	Porticoccus	Cultured
Water	2b7f62a4d241b730dd46c55ef990392b	Proteobacteria	Cultured	Gammaproteobacteria	Cultured	Cellvibrionales	Cultured	Cellvibrionaceae	Cultured	Aestuariicella	Cultured
Water	2b85e09a3bcc36ae087a001c6fb484ce	Bacteroidota	Cultured	Bacteroidia	Cultured	Flavobacteriales	Cultured	Flavobacteriaceae	Cultured	Polaribacter	Cultured
Water	2ba4fafc45fcdf92c223f22641309db6	Firmicutes	Cultured	Clostridia	Cultured	Clostridiales	Cultured	Clostridiaceae	Cultured	Oceanirhabdus	Cultured
Water	2ba77542b3ae4ca1bdf9576dfc969270	Proteobacteria	Cultured	Gammaproteobacteria	Cultured	Oceanospirillales	Cultured	Nitrincolaceae	Cultured	Marinobacterium	Cultured
Water	2bbdcf94e68e49b0143373fe71a3063b	Proteobacteria	Cultured	Gammaproteobacteria	Cultured	Pseudomonadales	Cultured	Pseudomonadaceae	Cultured	Pseudomonas	Cultured
Water	2bd6379004abc43a9f6a10c34be023aa	Fusobacteriota	Cultured	Fusobacteriia	Cultured	Fusobacteriales	Cultured	Leptotrichiaceae	Cultured	Hypnocyclicus	Cultured
Water	2bda9030df7cd91f3e5fbf9567651d8e	Proteobacteria	Cultured	Alphaproteobacteria	Cultured	Rhizobiales	Cultured	Hyphomicrobiaceae	Cultured	Filomicrobium	Cultured
Water	2bed09572b978a3dd017ebe8ee55173b	Proteobacteria	Cultured	Gammaproteobacteria	Cultured	Cellvibrionales	Cultured	Cellvibrionaceae	Cultured	Agaribacterium	Cultured
Water	2c03931dde3bf2090d16071380e2c0ff	Planctomycetota	Cultured	Planctomycetes	Cultured	Pirellulales	Cultured	Pirellulaceae	Cultured	Rhodopirellula	Cultured
Water	2c069300c9928ef58cf87cca3f68cc12	Proteobacteria	Cultured	Gammaproteobacteria	Cultured	Francisellales	Cultured	Francisellaceae	Cultured	Francisella	Cultured
Water	2c2223961df460473cff1c77e72b4834	Proteobacteria	Cultured	Gammaproteobacteria	Cultured	Alteromonadales	Cultured	Shewanellaceae	Cultured	Ferrimonas	Cultured
Water	2c2378f63ad95305ffc08e6470c0e41d	Proteobacteria	Cultured	Gammaproteobacteria	Cultured	Oceanospirillales	Cultured	Nitrincolaceae	Cultured	Marinobacterium	Cultured
Water	2c4719bb2150831bbdff406c93fedf11	Verrucomicrobiota	Cultured	Verrucomicrobiae	Cultured	Opitutales	Cultured	Puniceicoccaceae	Cultured	Cerasicoccus	Cultured
Water	2c5e9cd34a28e14c23f16f59378ab2b3	Nitrospirota	Cultured	Nitrospiria	Cultured	Nitrospirales	Cultured	Nitrospiraceae	Cultured	Nitrospira	Cultured
Water	2c7a20f33ed3cfde146cdcf14bdc6c73	Proteobacteria	Cultured	Gammaproteobacteria	Cultured	Enterobacterales	Cultured	Hafniaceae	Cultured	Hafnia-Obesumbacterium	Cultured
Water	2c8b5a72620646032b5d855b5d4646e8	Proteobacteria	Cultured	Gammaproteobacteria	Cultured	Oceanospirillales	Cultured	Halomonadaceae	Cultured	Salinicola	Cultured
Water	2c967f66acce632886f8cc3da9017113	Bacteroidota	Cultured	Bacteroidia	Cultured	Cytophagales	Cultured	Cyclobacteriaceae	Cultured	Ekhidna	Cultured
Water	2cbce560a6768c8ba256d3996ad0886b	Firmicutes	Cultured	Bacilli	Cultured	Mycoplasmatales	Cultured	Mycoplasmataceae	Cultured	Mycoplasma	Cultured
Water	2cc89a7d64821e19ffe74ef3884e4d17	Proteobacteria	Cultured	Gammaproteobacteria	Cultured	Vibrionales	Cultured	Vibrionaceae	Cultured	Vibrio	Cultured
Water	2ccb37623271643e5a6a22a3375b5723	Proteobacteria	Cultured	Gammaproteobacteria	Cultured	Oceanospirillales	Cultured	Nitrincolaceae	Cultured	Marinobacterium	Cultured
Water	2cd2ef1f061b8d32394d86617ae42195	Proteobacteria	Cultured	Gammaproteobacteria	Cultured	Nitrosococcales	Cultured	Methylophagaceae	Cultured	Methylophaga	Cultured
Water	2d4086f4f16a35a6cb4c65de0e071671	Proteobacteria	Cultured	Gammaproteobacteria	Cultured	Cellvibrionales	Cultured	Cellvibrionaceae	Cultured	Umboniibacter	Cultured
Water	2d48c31eaa520e6ed460cce737e16eb0	Proteobacteria	Cultured	Alphaproteobacteria	Cultured	Rhizobiales	Cultured	Rhizobiaceae	Cultured	Oricola	Cultured
Water	2d4db9171bb345c1e9ab51620994bcdc	Actinobacteriota	Cultured	Acidimicrobiia	Cultured	Microtrichales	Cultured	Ilumatobacteraceae	Cultured	Ilumatobacter	Cultured
Water	2d51243e87b96f04fdeb88402d5b627c	Deferrisomatota	Cultured	Defferrisomatia	Cultured	Defferrisomatales	Cultured	Defferrisomataceae	Cultured	Deferrisoma	Cultured
Water	2d74ba9fbd631442948cb44f3401c13e	Nitrospirota	Cultured	Nitrospiria	Cultured	Nitrospirales	Cultured	Nitrospiraceae	Cultured	Nitrospira	Cultured
Water	2dbfd5cdc9f8e72ccb9b3cc0081d8a57	Campilobacterota	Cultured	Campylobacteria	Cultured	Campylobacterales	Cultured	Sulfurimonadaceae	Cultured	Sulfurimonas	Cultured
Water	2dd5e5eb832f6dac8161482fb147948c	Proteobacteria	Cultured	Alphaproteobacteria	Cultured	Sphingomonadales	Cultured	Sphingomonadaceae	Cultured	Erythrobacter	Cultured
Water	2defd8e9bb066e4b03561079b23e066b	Verrucomicrobiota	Cultured	Lentisphaeria	Cultured	Lentisphaerales	Cultured	Lentisphaeraceae	Cultured	Lentisphaera	Cultured
Water	2df4670dc368512c64c770875adec0b2	Proteobacteria	Cultured	Gammaproteobacteria	Cultured	Burkholderiales	Cultured	Comamonadaceae	Cultured	Curvibacter	Cultured
Water	2e19be5a0a3bc4bf1728fe0322916e57	Desulfobacterota	Cultured	Desulfovibrionia	Cultured	Desulfovibrionales	Cultured	Desulfovibrionaceae	Cultured	Desulfovibrio	Cultured
Water	2e39f9db9447bdb254336f4ae6f368be	Bdellovibrionota	Cultured	Bdellovibrionia	Cultured	Bacteriovoracales	Cultured	Bacteriovoracaceae	Cultured	Halobacteriovorax	Cultured
Water	2e4008826218c13b33a13085583cc46d	Myxococcota	Cultured	Polyangia	Cultured	Haliangiales	Cultured	Haliangiaceae	Cultured	Haliangium	Cultured
Water	2e5855e21ebfbbeb4077b69b43a306de	Bacteroidota	Cultured	Bacteroidia	Cultured	Cytophagales	Cultured	Flammeovirgaceae	Cultured	Flammeovirga	Cultured
Water	2e5ae5bc9c6d18c4be84be06254aa1fa	Proteobacteria	Cultured	Gammaproteobacteria	Cultured	Pseudomonadales	Cultured	Moraxellaceae	Cultured	Acinetobacter	Cultured
Water	2e6907e09e923142af6eda4daf4ef19a	Bdellovibrionota	Cultured	Bdellovibrionia	Cultured	Bdellovibrionales	Cultured	Bdellovibrionaceae	Cultured	Bdellovibrio	Cultured
Water	2e70c11dba4b2bd93373fc7b247239fe	Bacteroidota	Cultured	Bacteroidia	Cultured	Chitinophagales	Cultured	Saprospiraceae	Cultured	Portibacter	Cultured
Water	2e828911202ca59f02524889e2afcbca	Proteobacteria	Cultured	Gammaproteobacteria	Cultured	Oceanospirillales	Cultured	Marinomonadaceae	Cultured	Marinomonas	Cultured
Water	2ea2131c1a93f2c87dcace031b3d36d3	Proteobacteria	Cultured	Gammaproteobacteria	Cultured	Cellvibrionales	Cultured	Halieaceae	Cultured	Parahaliea	Cultured
Water	2ec18dc754d54fa9fe5f64164dbfd6a8	Planctomycetota	Cultured	Planctomycetes	Cultured	Pirellulales	Cultured	Pirellulaceae	Cultured	Rhodopirellula	Cultured
Water	2ec9f3593c7b3676b0ebe6aa54cf5a2c	Bacteroidota	Cultured	Bacteroidia	Cultured	Chitinophagales	Cultured	Saprospiraceae	Cultured	Lewinella	Cultured
Water	2edb1b1af9996d9bc863981082581dd7	Bacteroidota	Cultured	Bacteroidia	Cultured	Flavobacteriales	Cultured	Crocinitomicaceae	Cultured	Fluviicola	Cultured
Water	2f0adcee6d6ed5623194509753584407	Spirochaetota	Cultured	Spirochaetia	Cultured	Spirochaetales	Cultured	Spirochaetaceae	Cultured	Sediminispirochaeta	Cultured
Water	2faeab8b4b39e5d9d38120ddabefd5c2	Campilobacterota	Cultured	Campylobacteria	Cultured	Campylobacterales	Cultured	Sulfurimonadaceae	Cultured	Sulfurimonas	Cultured
Water	2fbf32b08960af569fa1879f9589a531	Bacteroidota	Cultured	Bacteroidia	Cultured	Flavobacteriales	Cultured	Crocinitomicaceae	Cultured	Crocinitomix	Cultured
Water	30459495a6a7e60cfcb38acbff58c9c1	Verrucomicrobiota	Cultured	Verrucomicrobiae	Cultured	Opitutales	Cultured	Puniceicoccaceae	Cultured	Lentimonas	Cultured
Water	30587a24b74a98acfdc5dd6643c1126a	Bdellovibrionota	Cultured	Bdellovibrionia	Cultured	Bacteriovoracales	Cultured	Bacteriovoracaceae	Cultured	Peredibacter	Cultured
Water	307e9240b271f0187aaba0c0c61927a9	Bdellovibrionota	Cultured	Bdellovibrionia	Cultured	Bacteriovoracales	Cultured	Bacteriovoracaceae	Cultured	Peredibacter	Cultured
Water	30c6aac6f9a422c30591f38ed3be8c7a	Proteobacteria	Cultured	Gammaproteobacteria	Cultured	Alteromonadales	Cultured	Alteromonadaceae	Cultured	Aestuariibacter	Cultured
Water	30e4c14ba4d3ef3399627030e194807e	Proteobacteria	Cultured	Gammaproteobacteria	Cultured	Coxiellales	Cultured	Coxiellaceae	Cultured	Coxiella	Cultured
Water	30e8161b7dc638b3cb7e3ab7710f6de0	Bacteroidota	Cultured	Bacteroidia	Cultured	Bacteroidales	Cultured	Marinilabiliaceae	Cultured	Carboxylicivirga	Cultured
Water	30ee650943bf01dc13f6e497946a2e9b	Planctomycetota	Cultured	Planctomycetes	Cultured	Pirellulales	Cultured	Pirellulaceae	Cultured	Blastopirellula	Cultured
Water	3107fa6562d3784d8e29bc3fe034a146	Bacteroidota	Cultured	Bacteroidia	Cultured	Bacteroidales	Cultured	Bacteroidaceae	Cultured	Bacteroides	Cultured
Water	3109816a7f32ba11f44140f8a741c81f	Proteobacteria	Cultured	Gammaproteobacteria	Cultured	Coxiellales	Cultured	Coxiellaceae	Cultured	Coxiella	Cultured
Water	31509ece0f481d7294af578c091151d8	Proteobacteria	Cultured	Alphaproteobacteria	Cultured	Defluviicoccales	Cultured	Defluviicoccaceae	Cultured	Defluviicoccus	Cultured
Water	3193030783ed89507d11e0f3ba084bf3	Proteobacteria	Cultured	Alphaproteobacteria	Cultured	Kordiimonadales	Cultured	Kordiimonadaceae	Cultured	Kordiimonas	Cultured
Water	319efc34bec148b703f7c39e24d88ea2	Bacteroidota	Cultured	Bacteroidia	Cultured	Chitinophagales	Cultured	Saprospiraceae	Cultured	Lewinella	Cultured
Water	32017ec21e5817a3993f2e87d6e6724a	Fusobacteriota	Cultured	Fusobacteriia	Cultured	Fusobacteriales	Cultured	Fusobacteriaceae	Cultured	Fusobacterium	Cultured
Water	32296bc8d2a4280b2c8a3b4e552aa931	Firmicutes	Cultured	Bacilli	Cultured	Acholeplasmatales	Cultured	Acholeplasmataceae	Cultured	Acholeplasma	Cultured
Water	3244af373b094ad1de887e10ec64a545	Firmicutes	Cultured	Bacilli	Cultured	Erysipelotrichales	Cultured	Erysipelotrichaceae	Cultured	Dielma	Cultured
Water	32490e2398f3be2d35f7449beef71c28	Bacteroidota	Cultured	Bacteroidia	Cultured	Bacteroidales	Cultured	Prolixibacteraceae	Cultured	Roseimarinus	Cultured
Water	3258ec88fbcf1383e66e25e866e8c1fb	Bdellovibrionota	Cultured	Bdellovibrionia	Cultured	Bdellovibrionales	Cultured	Bdellovibrionaceae	Cultured	Bdellovibrio	Cultured
Water	32681bafde290652cc318aabb080262e	Proteobacteria	Cultured	Alphaproteobacteria	Cultured	Sphingomonadales	Cultured	Sphingomonadaceae	Cultured	Altererythrobacter	Cultured
Water	328c8fa747225065c18c369ac54eb90d	Bacteroidota	Cultured	Bacteroidia	Cultured	Bacteroidales	Cultured	Prolixibacteraceae	Cultured	Draconibacterium	Cultured
Water	3295a7dcc852cee2be6de9b323d0b189	Firmicutes	Cultured	Clostridia	Cultured	Peptostreptococcales-Tissierellales	Cultured	Fusibacteraceae	Cultured	Fusibacter	Cultured
Water	32bc75fa4cd1faeaabea7870d4afa6b1	Proteobacteria	Cultured	Gammaproteobacteria	Cultured	Alteromonadales	Cultured	Colwelliaceae	Cultured	Colwellia	Cultured
Water	32bd71f1629463581455b13eddf91d2b	Bacteroidota	Cultured	Bacteroidia	Cultured	Flavobacteriales	Cultured	Flavobacteriaceae	Cultured	Robiginitalea	Cultured
Water	32c3a99c68c9147345d595d66272f7d5	Firmicutes	Cultured	Bacilli	Cultured	Acholeplasmatales	Cultured	Acholeplasmataceae	Cultured	Acholeplasma	Cultured
Water	32dbdcf775404ad67ea1c1b103c2fe1a	Proteobacteria	Cultured	Gammaproteobacteria	Cultured	Cellvibrionales	Cultured	Halieaceae	Cultured	Halioglobus	Cultured
Water	32e32e7209a5f80e8798b09891624e14	Firmicutes	Cultured	Bacilli	Cultured	Acholeplasmatales	Cultured	Acholeplasmataceae	Cultured	Acholeplasma	Cultured
Water	334215fc4b23823263906ed8fa63c077	Bacteroidota	Cultured	Bacteroidia	Cultured	Cytophagales	Cultured	Flammeovirgaceae	Cultured	Flexithrix	Cultured
Water	334886411a4c710520961dc1ac786047	Proteobacteria	Cultured	Gammaproteobacteria	Cultured	Oceanospirillales	Cultured	Endozoicomonadaceae	Cultured	Endozoicomonas	Cultured
Water	3350605c81dad5c1c6564efe2ce3db39	Bacteroidota	Cultured	Bacteroidia	Cultured	Chitinophagales	Cultured	Saprospiraceae	Cultured	Portibacter	Cultured
Water	337e2051a2eeb6313fa2005a68ad9a75	Desulfobacterota	Cultured	Desulfovibrionia	Cultured	Desulfovibrionales	Cultured	Desulfovibrionaceae	Cultured	Desulfovibrio	Cultured
Water	3395a68a72d72c3ee7b5edeec5ef829d	Bdellovibrionota	Cultured	Bdellovibrionia	Cultured	Bacteriovoracales	Cultured	Bacteriovoracaceae	Cultured	Peredibacter	Cultured
Water	33994b296d7022a2f329cdfa2ac5ce86	Proteobacteria	Cultured	Alphaproteobacteria	Cultured	Rhodospirillales	Cultured	Terasakiellaceae	Cultured	Terasakiella	Cultured
Water	33a9fe8d42b92f157908f8663d1d001a	Bdellovibrionota	Cultured	Bdellovibrionia	Cultured	Bacteriovoracales	Cultured	Bacteriovoracaceae	Cultured	Peredibacter	Cultured
Water	33c76fb4b36d664cd0a62a783742b97a	Campilobacterota	Cultured	Campylobacteria	Cultured	Campylobacterales	Cultured	Campylobacteraceae	Cultured	Campylobacter	Cultured
Water	33ceab01b944407fd97896e9ff19dd7b	Proteobacteria	Cultured	Alphaproteobacteria	Cultured	Thalassobaculales	Cultured	Thalassobaculaceae	Cultured	Thalassobaculum	Cultured
Water	33d6462b351f1a21dda4df919957d48b	Planctomycetota	Cultured	Planctomycetes	Cultured	Pirellulales	Cultured	Pirellulaceae	Cultured	Rhodopirellula	Cultured
Water	33e9a4f145da6bce28a4095da0b9eed9	Proteobacteria	Cultured	Gammaproteobacteria	Cultured	Granulosicoccales	Cultured	Granulosicoccaceae	Cultured	Granulosicoccus	Cultured
Water	33fce5422f8c2932b18a97487c4a1260	Bacteroidota	Cultured	Bacteroidia	Cultured	Flavobacteriales	Cultured	Flavobacteriaceae	Cultured	Aquibacter	Cultured
Water	3401a4af823e4289150d8c183ab3e17f	Bacteroidota	Cultured	Bacteroidia	Cultured	Bacteroidales	Cultured	Bacteroidaceae	Cultured	Bacteroides	Cultured
Water	343545502501f896da5ed5275b7d3650	Nitrospirota	Cultured	Nitrospiria	Cultured	Nitrospirales	Cultured	Nitrospiraceae	Cultured	Nitrospira	Cultured
Water	347838b3e37aba4cac85a4c10433ae33	Proteobacteria	Cultured	Gammaproteobacteria	Cultured	Alteromonadales	Cultured	Shewanellaceae	Cultured	Ferrimonas	Cultured
Water	349389be4a85e7f7cfad6ae6814e7f7a	Proteobacteria	Cultured	Gammaproteobacteria	Cultured	Cellvibrionales	Cultured	Microbulbiferaceae	Cultured	Microbulbifer	Cultured
Water	349747f2eb199a44c62cc59a66fa5f31	Bdellovibrionota	Cultured	Bdellovibrionia	Cultured	Bacteriovoracales	Cultured	Bacteriovoracaceae	Cultured	Peredibacter	Cultured
Water	349b9e147553396487756fb293daee7c	Campilobacterota	Cultured	Campylobacteria	Cultured	Campylobacterales	Cultured	Sulfurimonadaceae	Cultured	Sulfurimonas	Cultured
Water	34c4209398c34895a35dc0a190a24eea	Proteobacteria	Cultured	Gammaproteobacteria	Cultured	Alteromonadales	Cultured	Idiomarinaceae	Cultured	Idiomarina	Cultured
Water	34eaefe295972a7379f7c6ffc53e7ddf	Proteobacteria	Cultured	Gammaproteobacteria	Cultured	Oceanospirillales	Cultured	Endozoicomonadaceae	Cultured	Endozoicomonas	Cultured
Water	34eba97db75bda8b96f73c4e0eefce94	Proteobacteria	Cultured	Gammaproteobacteria	Cultured	Ectothiorhodospirales	Cultured	Ectothiorhodospiraceae	Cultured	Thioalbus	Cultured
Water	34f24c4a3231e5dabd9d11c725a713fe	Proteobacteria	Cultured	Gammaproteobacteria	Cultured	Vibrionales	Cultured	Vibrionaceae	Cultured	Vibrio	Cultured
Water	35095adb1726d2d3574bcb7ab6722bf1	Proteobacteria	Cultured	Gammaproteobacteria	Cultured	Alteromonadales	Cultured	Pseudoalteromonadaceae	Cultured	Pseudoalteromonas	Cultured
Water	35370e7b01e70fa64962d9b9b8d8cd4a	Planctomycetota	Cultured	Planctomycetes	Cultured	Pirellulales	Cultured	Pirellulaceae	Cultured	Blastopirellula	Cultured
Water	354c4a491dd685d47614e5925eea250f	Proteobacteria	Cultured	Gammaproteobacteria	Cultured	Chromatiales	Cultured	Sedimenticolaceae	Cultured	Sedimenticola	Cultured
Water	3582289e8254117c7daa40ea2b263dd4	Proteobacteria	Cultured	Gammaproteobacteria	Cultured	Oceanospirillales	Cultured	Saccharospirillaceae	Cultured	Reinekea	Cultured
Water	358ff4e27631781bdf227f5e903f1e92	Desulfobacterota	Cultured	Desulfobulbia	Cultured	Desulfobulbales	Cultured	Desulfocapsaceae	Cultured	Desulfopila	Cultured
Water	35a15964262c2e15545e4bc2f7031ac7	Proteobacteria	Cultured	Alphaproteobacteria	Cultured	Rhizobiales	Cultured	Rhizobiaceae	Cultured	Oricola	Cultured
Water	35b420d43cb1d2f2e118a2e4b81aeca9	Bacteroidota	Cultured	Bacteroidia	Cultured	Cytophagales	Cultured	Flammeovirgaceae	Cultured	Rapidithrix	Cultured
Water	35dbd03320bb8127d4de301e7be9a72e	Proteobacteria	Cultured	Gammaproteobacteria	Cultured	Steroidobacterales	Cultured	Woeseiaceae	Cultured	Woeseia	Cultured
Water	361402c0b5ac8d6699c72e0280424e1a	Proteobacteria	Cultured	Gammaproteobacteria	Cultured	Alteromonadales	Cultured	Pseudoalteromonadaceae	Cultured	Psychrosphaera	Cultured
Water	366526f8c57fedfccaa4169a8a182cd3	Proteobacteria	Cultured	Alphaproteobacteria	Cultured	Rhodospirillales	Cultured	Magnetospiraceae	Cultured	Magnetospira	Cultured
Water	367ba4be33381da4301e880712de737a	Myxococcota	Cultured	Polyangia	Cultured	Polyangiales	Cultured	Phaselicystidaceae	Cultured	Phaselicystis	Cultured
Water	3692162d1265a491654033c88fc8cf21	Proteobacteria	Cultured	Gammaproteobacteria	Cultured	Oceanospirillales	Cultured	Litoricolaceae	Cultured	Litoricola	Cultured
Water	36b6d14c9da70d6789dbdec6664b2842	Verrucomicrobiota	Cultured	Verrucomicrobiae	Cultured	Opitutales	Cultured	Puniceicoccaceae	Cultured	Pelagicoccus	Cultured
Water	36cf728fc5652b8762ffad1234da154c	Bdellovibrionota	Cultured	Bdellovibrionia	Cultured	Bacteriovoracales	Cultured	Bacteriovoracaceae	Cultured	Halobacteriovorax	Cultured
Water	36d662959fee24f3a2ba858a7d6f791b	Bacteroidota	Cultured	Bacteroidia	Cultured	Chitinophagales	Cultured	Saprospiraceae	Cultured	Lewinella	Cultured
Water	36eb6c9ae77743b78250532124a89be7	Bacteroidota	Cultured	Bacteroidia	Cultured	Cytophagales	Cultured	Flammeovirgaceae	Cultured	Flexithrix	Cultured
Water	36f2fc0dcb24105c16b5a05052bfceb5	Proteobacteria	Cultured	Alphaproteobacteria	Cultured	Caulobacterales	Cultured	Caulobacteraceae	Cultured	Phenylobacterium	Cultured
Water	3718ddc0f50d9fe56b58f76122a7d193	Bacteroidota	Cultured	Bacteroidia	Cultured	Flavobacteriales	Cultured	Cryomorphaceae	Cultured	Vicingus	Cultured
Water	37280f2ef060e47e51dc3bffdb90324b	Planctomycetota	Cultured	Planctomycetes	Cultured	Pirellulales	Cultured	Pirellulaceae	Cultured	Rubripirellula	Cultured
Water	372be77839616941c453a873aeb9286f	Proteobacteria	Cultured	Gammaproteobacteria	Cultured	Coxiellales	Cultured	Coxiellaceae	Cultured	Coxiella	Cultured
Water	3739e0a28f2fa316d0299511e7857a73	Proteobacteria	Cultured	Gammaproteobacteria	Cultured	Oceanospirillales	Cultured	Alcanivoracaceae	Cultured	Ketobacter	Cultured
Water	374d0c86edbb0340456d7c8a953784ad	Firmicutes	Cultured	Bacilli	Cultured	Acholeplasmatales	Cultured	Acholeplasmataceae	Cultured	Acholeplasma	Cultured
Water	375856566a163ef32fe44a5687f0c7b5	Proteobacteria	Cultured	Gammaproteobacteria	Cultured	Burkholderiales	Cultured	Comamonadaceae	Cultured	Comamonas	Cultured
Water	375d03f2bc37ccab37a9586b85b1539a	Bacteroidota	Cultured	Bacteroidia	Cultured	Chitinophagales	Cultured	Saprospiraceae	Cultured	Aureispira	Cultured
Water	375e6b263fd082711043d6a9b2a587f3	Deferrisomatota	Cultured	Defferrisomatia	Cultured	Defferrisomatales	Cultured	Defferrisomataceae	Cultured	Deferrisoma	Cultured
Water	3771738c159bb89b06ddcb136c920340	Proteobacteria	Cultured	Gammaproteobacteria	Cultured	Alteromonadales	Cultured	Alteromonadaceae	Cultured	Catenovulum	Cultured
Water	377b64f8a32c00206818c93fe726ee88	Proteobacteria	Cultured	Gammaproteobacteria	Cultured	Coxiellales	Cultured	Coxiellaceae	Cultured	Coxiella	Cultured
Water	37f5534ba54b451bd063bf5451ef7831	Proteobacteria	Cultured	Gammaproteobacteria	Cultured	Arenicellales	Cultured	Arenicellaceae	Cultured	Thiolapillus	Cultured
Water	3804c6350582c913fa9341e68ebe71cb	Proteobacteria	Cultured	Gammaproteobacteria	Cultured	Coxiellales	Cultured	Coxiellaceae	Cultured	Coxiella	Cultured
Water	3837320d0e444218c899dacb7e6e944f	Proteobacteria	Cultured	Gammaproteobacteria	Cultured	Alteromonadales	Cultured	Pseudoalteromonadaceae	Cultured	Psychrosphaera	Cultured
Water	3838f289c2634784336438be2b32ff82	Proteobacteria	Cultured	Alphaproteobacteria	Cultured	Kiloniellales	Cultured	Kiloniellaceae	Cultured	Pelagibius	Cultured
Water	38489dc7fbfec005669d41c77e9ef568	Bacteroidota	Cultured	Bacteroidia	Cultured	Chitinophagales	Cultured	Saprospiraceae	Cultured	Lewinella	Cultured
Water	387f934219e2ebf69979a58496cb5b6d	Campilobacterota	Cultured	Campylobacteria	Cultured	Campylobacterales	Cultured	Sulfurimonadaceae	Cultured	Sulfurimonas	Cultured
Water	3884c78cae775ea8409729494395f163	Bacteroidota	Cultured	Bacteroidia	Cultured	Chitinophagales	Cultured	Saprospiraceae	Cultured	Lewinella	Cultured
Water	38a0af081670bd266996cf557fdee400	Proteobacteria	Cultured	Gammaproteobacteria	Cultured	Steroidobacterales	Cultured	Woeseiaceae	Cultured	Woeseia	Cultured
Water	38bcff27776b0df8b722bbf282d42dfd	Proteobacteria	Cultured	Gammaproteobacteria	Cultured	Cellvibrionales	Cultured	Porticoccaceae	Cultured	Porticoccus	Cultured
Water	38bf75f384b4bb94f5a3dd078fba4fd4	Proteobacteria	Cultured	Alphaproteobacteria	Cultured	Sphingomonadales	Cultured	Sphingomonadaceae	Cultured	Altererythrobacter	Cultured
Water	38c637d51683bb670e037ae7bae33041	Bacteroidota	Cultured	Bacteroidia	Cultured	Bacteroidales	Cultured	Paludibacteraceae	Cultured	Paludibacter	Cultured
Water	38cc7b0b3f73ba21b85816ce3b1a9265	Desulfobacterota	Cultured	Desulfobacteria	Cultured	Desulfatiglandales	Cultured	Desulfatiglandaceae	Cultured	Desulfatiglans	Cultured
Water	38d7a23b48ec9f2ad413d4477866a82c	Bacteroidota	Cultured	Bacteroidia	Cultured	Flavobacteriales	Cultured	Flavobacteriaceae	Cultured	Tenacibaculum	Cultured
Water	38ea6aa826be9c867bfef6a940ed35e5	Verrucomicrobiota	Cultured	Verrucomicrobiae	Cultured	Opitutales	Cultured	Puniceicoccaceae	Cultured	Pelagicoccus	Cultured
Water	391c88a362d6c1d99e92c3eb7deaef13	Chloroflexi	Cultured	Anaerolineae	Cultured	Anaerolineales	Cultured	Anaerolineaceae	Cultured	Thermomarinilinea	Cultured
Water	39467d9ad1e16276bc9aa38b48aa1bf2	Bdellovibrionota	Cultured	Bdellovibrionia	Cultured	Bacteriovoracales	Cultured	Bacteriovoracaceae	Cultured	Peredibacter	Cultured
Water	394bf3b53239c94816182f831f9bcdfc	Campilobacterota	Cultured	Campylobacteria	Cultured	Campylobacterales	Cultured	Sulfurimonadaceae	Cultured	Sulfurimonas	Cultured
Water	399c7dc48174e29c2166d93c772f9ea7	Firmicutes	Cultured	Bacilli	Cultured	Acholeplasmatales	Cultured	Acholeplasmataceae	Cultured	Acholeplasma	Cultured
Water	39bb5566af9fcf74442886c16731a424	Bacteroidota	Cultured	Bacteroidia	Cultured	Chitinophagales	Cultured	Saprospiraceae	Cultured	Aureispira	Cultured
Water	39f4beaf4a09585075cf15cdb52336df	Proteobacteria	Cultured	Gammaproteobacteria	Cultured	Coxiellales	Cultured	Coxiellaceae	Cultured	Coxiella	Cultured
Water	3a216214950be32a45eec527b7533565	Proteobacteria	Cultured	Alphaproteobacteria	Cultured	Caulobacterales	Cultured	Hyphomonadaceae	Cultured	Algimonas	Cultured
Water	3a2c8f2e65c218388e511c85d53218d5	Campilobacterota	Cultured	Campylobacteria	Cultured	Campylobacterales	Cultured	Sulfurimonadaceae	Cultured	Sulfurimonas	Cultured
Water	3a3ea9d8d171305da2190542c1f2c8bd	Bacteroidota	Cultured	Bacteroidia	Cultured	Bacteroidales	Cultured	Marinilabiliaceae	Cultured	Carboxylicivirga	Cultured
Water	3a45497f8505537ac1728167bea40e99	Desulfobacterota	Cultured	Desulfobulbia	Cultured	Desulfobulbales	Cultured	Desulfobulbaceae	Cultured	Desulfobulbus	Cultured
Water	3a48314859d208686e2a82fd38f1d426	Bacteroidota	Cultured	Bacteroidia	Cultured	Bacteroidales	Cultured	Marinilabiliaceae	Cultured	Carboxylicivirga	Cultured
Water	3a63fe6b2f75d58327c6cf42ce6de624	Bacteroidota	Cultured	Bacteroidia	Cultured	Flavobacteriales	Cultured	Flavobacteriaceae	Cultured	Tenacibaculum	Cultured
Water	3a7371c94fc37560e66f777df5f24433	Proteobacteria	Cultured	Gammaproteobacteria	Cultured	Alteromonadales	Cultured	Colwelliaceae	Cultured	Thalassotalea	Cultured
Water	3a876a3b5c45a15e9e8acefdf692e273	Proteobacteria	Cultured	Gammaproteobacteria	Cultured	Alteromonadales	Cultured	Celerinatantimonadaceae	Cultured	Celerinatantimonas	Cultured
Water	3ab6b294380d4dd2401106ea3b7b5c98	Bacteroidota	Cultured	Bacteroidia	Cultured	Flavobacteriales	Cultured	Flavobacteriaceae	Cultured	Aquibacter	Cultured
Water	3aeedde3815cfb9b61449d76e08b3cd0	Proteobacteria	Cultured	Gammaproteobacteria	Cultured	Cellvibrionales	Cultured	Halieaceae	Cultured	Halioglobus	Cultured
Water	3b0d87391a259010b7f886ee0c9473c5	Firmicutes	Cultured	Clostridia	Cultured	Lachnospirales	Cultured	Lachnospiraceae	Cultured	Fusicatenibacter	Cultured
Water	3b3eea66a1c1ba8b6b4706c0d978909d	Bacteroidota	Cultured	Bacteroidia	Cultured	Flavobacteriales	Cultured	Flavobacteriaceae	Cultured	Hyunsoonleella	Cultured
Water	3b48dfbb433560e5fef432c0af377faa	Campilobacterota	Cultured	Campylobacteria	Cultured	Campylobacterales	Cultured	Arcobacteraceae	Cultured	Halarcobacter	Cultured
Water	3b4a2efa57e6210cd5f1138178e21b8e	Acidobacteriota	Cultured	Holophagae	Cultured	Acanthopleuribacterales	Cultured	Acanthopleuribacteraceae	Cultured	Acanthopleuribacter	Cultured
Water	3b7506b3dbc307f22f17e4b30a5be867	Bacteroidota	Cultured	Bacteroidia	Cultured	Flavobacteriales	Cultured	Flavobacteriaceae	Cultured	Flavobacterium	Cultured
Water	3b8d05e72255a8131c1d45926b29defa	Bacteroidota	Cultured	Bacteroidia	Cultured	Flavobacteriales	Cultured	Crocinitomicaceae	Cultured	Fluviicola	Cultured
Water	3ba197076877bd7f711feee47986757c	Proteobacteria	Cultured	Gammaproteobacteria	Cultured	Cellvibrionales	Cultured	Halieaceae	Cultured	Halioglobus	Cultured
Water	3bc1bb9c4bdf7eb387038d958da9980f	Proteobacteria	Cultured	Gammaproteobacteria	Cultured	Oceanospirillales	Cultured	Marinomonadaceae	Cultured	Marinomonas	Cultured
Water	3bc879c366b115aa995087bff213f82c	Proteobacteria	Cultured	Gammaproteobacteria	Cultured	Steroidobacterales	Cultured	Woeseiaceae	Cultured	Woeseia	Cultured
Water	3bf1dfb8a593801394cc311a7fba1190	Verrucomicrobiota	Cultured	Verrucomicrobiae	Cultured	Verrucomicrobiales	Cultured	Rubritaleaceae	Cultured	Rubritalea	Cultured
Water	3c05181c4058847eaa96b434dbf12c0f	Proteobacteria	Cultured	Gammaproteobacteria	Cultured	Oceanospirillales	Cultured	Pseudohongiellaceae	Cultured	Pseudohongiella	Cultured
Water	3c06c6b4443677f2add19905673a43bd	Fusobacteriota	Cultured	Fusobacteriia	Cultured	Fusobacteriales	Cultured	Fusobacteriaceae	Cultured	Fusobacterium	Cultured
Water	3c078dd2207b91a764edaa2a10fbf41f	Campilobacterota	Cultured	Campylobacteria	Cultured	Campylobacterales	Cultured	Sulfurimonadaceae	Cultured	Sulfurimonas	Cultured
Water	3c0894f70347dfd0240a47d3a83f2617	Myxococcota	Cultured	Polyangia	Cultured	Haliangiales	Cultured	Haliangiaceae	Cultured	Haliangium	Cultured
Water	3c138ccf8e5568d59a8e18dd9b88515c	Proteobacteria	Cultured	Gammaproteobacteria	Cultured	Cellvibrionales	Cultured	Cellvibrionaceae	Cultured	Simiduia	Cultured
Water	3c313aacd7b6554ad95bf493e8cd1ad3	Proteobacteria	Cultured	Gammaproteobacteria	Cultured	Coxiellales	Cultured	Coxiellaceae	Cultured	Coxiella	Cultured
Water	3c4443988f7d3740d20432080f7d8693	Nitrospirota	Cultured	Nitrospiria	Cultured	Nitrospirales	Cultured	Nitrospiraceae	Cultured	Nitrospira	Cultured
Water	3c466bc7833a51404a3c1a58c39ca24b	Proteobacteria	Cultured	Gammaproteobacteria	Cultured	Alteromonadales	Cultured	Shewanellaceae	Cultured	Shewanella	Cultured
Water	3c612408a508af260cb309704b242fa8	Bacteroidota	Cultured	Bacteroidia	Cultured	Chitinophagales	Cultured	Saprospiraceae	Cultured	Lewinella	Cultured
Water	3c77095366a5606ae1c9a1c167aaba7c	Proteobacteria	Cultured	Gammaproteobacteria	Cultured	Cellvibrionales	Cultured	Spongiibacteraceae	Cultured	Dasania	Cultured
Water	3d4c216560354bbe2860440c358b59a5	Bacteroidota	Cultured	Bacteroidia	Cultured	Flavobacteriales	Cultured	Crocinitomicaceae	Cultured	Fluviicola	Cultured
Water	3d52469d542f2caf7e6f6f28e4b4dd28	Proteobacteria	Cultured	Gammaproteobacteria	Cultured	Oceanospirillales	Cultured	Litoricolaceae	Cultured	Litoricola	Cultured
Water	3d5560e856769bec9977df9cf95b329a	Proteobacteria	Cultured	Alphaproteobacteria	Cultured	Sphingomonadales	Cultured	Sphingomonadaceae	Cultured	Erythrobacter	Cultured
Water	3d57aae1249c50abe48b7cac89f3ada3	Proteobacteria	Cultured	Gammaproteobacteria	Cultured	Alteromonadales	Cultured	Alteromonadaceae	Cultured	Aestuariibacter	Cultured
Water	3d92842b5d7d56e75da43927f6e6ea21	Proteobacteria	Cultured	Gammaproteobacteria	Cultured	Oceanospirillales	Cultured	Pseudohongiellaceae	Cultured	Pseudohongiella	Cultured
Water	3dcb334a1a7f6cf1e57f16a75dde51cc	Bdellovibrionota	Cultured	Bdellovibrionia	Cultured	Bacteriovoracales	Cultured	Bacteriovoracaceae	Cultured	Peredibacter	Cultured
Water	3de6aff65fc2b538322a14181e7b4891	Bacteroidota	Cultured	Bacteroidia	Cultured	Cytophagales	Cultured	Flammeovirgaceae	Cultured	Flammeovirga	Cultured
Water	3df576304fdc3e8f11889d0395695de1	Firmicutes	Cultured	Clostridia	Cultured	Clostridia	Cultured	Hungateiclostridiaceae	Cultured	Hungateiclostridium	Cultured
Water	3e1aceb788c676c503f3e4693558de14	Proteobacteria	Cultured	Gammaproteobacteria	Cultured	Coxiellales	Cultured	Coxiellaceae	Cultured	Coxiella	Cultured
Water	3e4bee5aeae62d70bc834b32de1d01cb	Proteobacteria	Cultured	Gammaproteobacteria	Cultured	Oceanospirillales	Cultured	Nitrincolaceae	Cultured	Neptuniibacter	Cultured
Water	3e8ac554f022b8ad73158fe04246f22a	Bacteroidota	Cultured	Bacteroidia	Cultured	Cytophagales	Cultured	Cyclobacteriaceae	Cultured	Marinoscillum	Cultured
Water	3e9aef8ed3be38460be7aecfc3ad2237	Bacteroidota	Cultured	Bacteroidia	Cultured	Bacteroidales	Cultured	Marinilabiliaceae	Cultured	Labilibacter	Cultured
Water	3e9b09bcd6ec7d3d344ef5564b27ca8e	Bdellovibrionota	Cultured	Oligoflexia	Cultured	Oligoflexales	Cultured	Oligoflexales	Cultured	Pseudobacteriovorax	Cultured
Water	3ece0ba780ab9df4969fa70fb83fb1c3	Desulfobacterota	Cultured	Desulfovibrionia	Cultured	Desulfovibrionales	Cultured	Desulfovibrionaceae	Cultured	Desulfovibrio	Cultured
Water	3ee2d678b0e8def4e2295153a9c8f71b	Bdellovibrionota	Cultured	Bdellovibrionia	Cultured	Bacteriovoracales	Cultured	Bacteriovoracaceae	Cultured	Peredibacter	Cultured
Water	3ef2eae232a44559f05847dd1db1c671	Bacteroidota	Cultured	Bacteroidia	Cultured	Flavobacteriales	Cultured	Cryomorphaceae	Cultured	Vicingus	Cultured
Water	3ef89239924af441d78ab518fd14e16b	Proteobacteria	Cultured	Gammaproteobacteria	Cultured	Coxiellales	Cultured	Coxiellaceae	Cultured	Coxiella	Cultured
Water	3f14d8cb8ff648a48d7fefbd519a8750	Proteobacteria	Cultured	Gammaproteobacteria	Cultured	Oceanospirillales	Cultured	Endozoicomonadaceae	Cultured	Endozoicomonas	Cultured
Water	3f15dbb38d7f4708afcacf33be0bbc3a	Bacteroidota	Cultured	Bacteroidia	Cultured	Chitinophagales	Cultured	Saprospiraceae	Cultured	Rubidimonas	Cultured
Water	3f1d850a9c9964c2ef7ce1aae2cad0dd	Bdellovibrionota	Cultured	Bdellovibrionia	Cultured	Bdellovibrionales	Cultured	Bdellovibrionaceae	Cultured	Bdellovibrio	Cultured
Water	3f1e7450d0abc20a8554a7f08fa7dc64	Proteobacteria	Cultured	Gammaproteobacteria	Cultured	Steroidobacterales	Cultured	Woeseiaceae	Cultured	Woeseia	Cultured
Water	3f4a50f5a47db826dcba5be324380755	Campilobacterota	Cultured	Campylobacteria	Cultured	Campylobacterales	Cultured	Arcobacteraceae	Cultured	Pseudarcobacter	Cultured
Water	3f5fc6db32e371ef23a9b658f27b50c7	Deferrisomatota	Cultured	Defferrisomatia	Cultured	Defferrisomatales	Cultured	Defferrisomataceae	Cultured	Deferrisoma	Cultured
Water	3f60fe03b6828001bba0c690d29bf13d	Proteobacteria	Cultured	Alphaproteobacteria	Cultured	Kordiimonadales	Cultured	Kordiimonadaceae	Cultured	Kordiimonas	Cultured
Water	3f61a107b039ca47986c48a44bb0f048	Proteobacteria	Cultured	Gammaproteobacteria	Cultured	Burkholderiales	Cultured	Rhodocyclaceae	Cultured	Thauera	Cultured
Water	3f6cc96bac3995ef9ab05c23e910727c	Deferrisomatota	Cultured	Defferrisomatia	Cultured	Defferrisomatales	Cultured	Defferrisomataceae	Cultured	Deferrisoma	Cultured
Water	3f7887fb17e84ed9ecdd01011bb31f26	Firmicutes	Cultured	Clostridia	Cultured	Peptostreptococcales-Tissierellales	Cultured	Fusibacteraceae	Cultured	Fusibacter	Cultured
Water	3fbd8838c3d2af0a2367b4be2fdd0e6e	Planctomycetota	Cultured	Planctomycetes	Cultured	Pirellulales	Cultured	Pirellulaceae	Cultured	Blastopirellula	Cultured
Water	3fbf5915cf870f9f56a1a262f34baead	Firmicutes	Cultured	Clostridia	Cultured	Peptostreptococcales-Tissierellales	Cultured	Fusibacteraceae	Cultured	Fusibacter	Cultured
Water	400dd81b23dc0f28619f8334f8bbbc3b	Proteobacteria	Cultured	Gammaproteobacteria	Cultured	Coxiellales	Cultured	Coxiellaceae	Cultured	Coxiella	Cultured
Water	401ca14f624aa60c7bf2209799b66193	Bacteroidota	Cultured	Bacteroidia	Cultured	Flavobacteriales	Cultured	Flavobacteriaceae	Cultured	Aureimarina	Cultured
Water	402d0a315a4ce9572412d707f29cec24	Proteobacteria	Cultured	Gammaproteobacteria	Cultured	Vibrionales	Cultured	Vibrionaceae	Cultured	Vibrio	Cultured
Water	40413ea159ee82b342baf3149a9e2cda	Firmicutes	Cultured	Bacilli	Cultured	Acholeplasmatales	Cultured	Acholeplasmataceae	Cultured	Acholeplasma	Cultured
Water	4072ae5f8ad8db77d319d979466b6f8a	Campilobacterota	Cultured	Campylobacteria	Cultured	Campylobacterales	Cultured	Sulfurimonadaceae	Cultured	Sulfurimonas	Cultured
Water	40741ec232ce2504093742be98c6ca49	Fusobacteriota	Cultured	Fusobacteriia	Cultured	Fusobacteriales	Cultured	Fusobacteriaceae	Cultured	Cetobacterium	Cultured
Water	4098918dd84af2538ca8f79f18b52784	Proteobacteria	Cultured	Gammaproteobacteria	Cultured	Alteromonadales	Cultured	Colwelliaceae	Cultured	Thalassotalea	Cultured
Water	409ff34e19bee4d152282d654f46f7f5	Proteobacteria	Cultured	Gammaproteobacteria	Cultured	Oceanospirillales	Cultured	Saccharospirillaceae	Cultured	Litoribacillus	Cultured
Water	40bb99a4001f5871496346e546d7e9f0	Proteobacteria	Cultured	Gammaproteobacteria	Cultured	Oceanospirillales	Cultured	Nitrincolaceae	Cultured	Neptuniibacter	Cultured
Water	40c8107dfcd98bc02f002a6e8f2ccc38	Desulfobacterota	Cultured	Desulfobacteria	Cultured	Desulfobacterales	Cultured	Desulfococcaceae	Cultured	Desulfonema	Cultured
Water	40d9c5dfcfaa2dad42b683fa6996c623	Bdellovibrionota	Cultured	Bdellovibrionia	Cultured	Bacteriovoracales	Cultured	Bacteriovoracaceae	Cultured	Halobacteriovorax	Cultured
Water	40e035433d50d4dd581004ce3e299493	Firmicutes	Cultured	Clostridia	Cultured	Clostridiales	Cultured	Clostridiaceae	Cultured	Hathewaya	Cultured
Water	40e915f5956fb58f6016dd5d850f59ca	Firmicutes	Cultured	Bacilli	Cultured	Acholeplasmatales	Cultured	Acholeplasmataceae	Cultured	Acholeplasma	Cultured
Water	41103adb4e22866d2657c2bab71865d0	Proteobacteria	Cultured	Gammaproteobacteria	Cultured	Coxiellales	Cultured	Coxiellaceae	Cultured	Coxiella	Cultured
Water	4135b963cd44b41dfa21515724933992	Bacteroidota	Cultured	Bacteroidia	Cultured	Flavobacteriales	Cultured	Flavobacteriaceae	Cultured	Hoppeia	Cultured
Water	4149235ca81d1ea81eddf389aabc234d	Proteobacteria	Cultured	Gammaproteobacteria	Cultured	Chromatiales	Cultured	Sedimenticolaceae	Cultured	Sedimenticola	Cultured
Water	4149d7c086b67e8d8e8063779068f10d	Campilobacterota	Cultured	Campylobacteria	Cultured	Campylobacterales	Cultured	Sulfurovaceae	Cultured	Sulfurovum	Cultured
Water	4149debb54568e6d29d082db2762cca9	Proteobacteria	Cultured	Gammaproteobacteria	Cultured	Pseudomonadales	Cultured	Pseudomonadaceae	Cultured	Pseudomonas	Cultured
Water	417c25a2d8c751b78022ab59d96385fc	Bacteroidota	Cultured	Bacteroidia	Cultured	Chitinophagales	Cultured	Chitinophagaceae	Cultured	Aurantisolimonas	Cultured
Water	4193eb30e3fc3c908dcfdde25e5452c1	Planctomycetota	Cultured	Planctomycetes	Cultured	Pirellulales	Cultured	Pirellulaceae	Cultured	Blastopirellula	Cultured
Water	41baac93d7bb8a17e9e27e311b019638	Proteobacteria	Cultured	Alphaproteobacteria	Cultured	Acetobacterales	Cultured	Acetobacteraceae	Cultured	Acidiphilium	Cultured
Water	41e66a073b662858d42e3e4d675dcc3b	Bacteroidota	Cultured	Bacteroidia	Cultured	Flavobacteriales	Cultured	Crocinitomicaceae	Cultured	Fluviicola	Cultured
Water	420406de17ef72063392d08c6ddc84ac	Bdellovibrionota	Cultured	Bdellovibrionia	Cultured	Bacteriovoracales	Cultured	Bacteriovoracaceae	Cultured	Peredibacter	Cultured
Water	422698faf3a2ebd7a3d467619458948b	Verrucomicrobiota	Cultured	Lentisphaeria	Cultured	Lentisphaerales	Cultured	Lentisphaeraceae	Cultured	Lentisphaera	Cultured
Water	4231cac1ce6f6ec77a54242423627b04	Proteobacteria	Cultured	Gammaproteobacteria	Cultured	Steroidobacterales	Cultured	Woeseiaceae	Cultured	Woeseia	Cultured
Water	424fd5c8e039c6fbf57b1c5c962a0abb	Bacteroidota	Cultured	Bacteroidia	Cultured	Cytophagales	Cultured	Cyclobacteriaceae	Cultured	Fabibacter	Cultured
Water	425f5a7855d4a347e3e0e5bfdf550b70	Proteobacteria	Cultured	Alphaproteobacteria	Cultured	Sphingomonadales	Cultured	Sphingomonadaceae	Cultured	Erythrobacter	Cultured
Water	4287cba8a8b149a221c1906a58bf81d1	Proteobacteria	Cultured	Gammaproteobacteria	Cultured	Alteromonadales	Cultured	Psychromonadaceae	Cultured	Psychromonas	Cultured
Water	42dce5548ebce35402cde9613949d913	Bacteroidota	Cultured	Bacteroidia	Cultured	Flavobacteriales	Cultured	Flavobacteriaceae	Cultured	Polaribacter	Cultured
Water	42e39dfc237849ceb2c5a2216306240f	Bacteroidota	Cultured	Bacteroidia	Cultured	Cytophagales	Cultured	Cyclobacteriaceae	Cultured	Ekhidna	Cultured
Water	42fc826bdb7237f6c546e6e3542bf1b2	Proteobacteria	Cultured	Alphaproteobacteria	Cultured	Rhodospirillales	Cultured	Thalassospiraceae	Cultured	Thalassospira	Cultured
Water	431894efb6ed1693d5b6ffc9fbd15a44	Spirochaetota	Cultured	Spirochaetia	Cultured	Spirochaetales	Cultured	Spirochaetaceae	Cultured	Treponema	Cultured
Water	432a001db6e537421e9c02559d7964bd	Proteobacteria	Cultured	Gammaproteobacteria	Cultured	Oceanospirillales	Cultured	Nitrincolaceae	Cultured	Marinobacterium	Cultured
Water	433afc56274f2d3518fa5a7efc0b0798	Proteobacteria	Cultured	Alphaproteobacteria	Cultured	Sphingomonadales	Cultured	Sphingomonadaceae	Cultured	Parasphingopyxis	Cultured
Water	4346062781628741cd8695af2157c1dc	Proteobacteria	Cultured	Gammaproteobacteria	Cultured	Nitrosococcales	Cultured	Methylophagaceae	Cultured	Methylophaga	Cultured
Water	4353c5421dc518e2f2b33274107c1512	Bacteroidota	Cultured	Bacteroidia	Cultured	Cytophagales	Cultured	Cyclobacteriaceae	Cultured	Reichenbachiella	Cultured
Water	438b73d2d7ba4270d251911512dcd649	Bacteroidota	Cultured	Bacteroidia	Cultured	Chitinophagales	Cultured	Saprospiraceae	Cultured	Lewinella	Cultured
Water	4390f84e48f103818521a94de5e80a83	Bacteroidota	Cultured	Bacteroidia	Cultured	Bacteroidales	Cultured	Bacteroidaceae	Cultured	Bacteroides	Cultured
Water	4399231d7c1492eba42f488fad5b5213	Bdellovibrionota	Cultured	Bdellovibrionia	Cultured	Bdellovibrionales	Cultured	Bdellovibrionaceae	Cultured	Bdellovibrio	Cultured
Water	439eb85cf774b518868f92b0e70e26e0	Bacteroidota	Cultured	Bacteroidia	Cultured	Sphingobacteriales	Cultured	Sphingobacteriaceae	Cultured	Pedobacter	Cultured
Water	43a33d9ae03ed0a2670acd4a578b0c30	Cyanobacteria	Cultured	Cyanobacteriia	Cultured	Cyanobacteriales	Cultured	Coleofasciculaceae	Cultured	Moorea	Cultured
Water	43a879a9f847632bb152d65e2dff7af5	Desulfobacterota	Cultured	Desulfobacteria	Cultured	Desulfatiglandales	Cultured	Desulfatiglandaceae	Cultured	Desulfatiglans	Cultured
Water	43af1605dfc209bcd29576e633c4e740	Proteobacteria	Cultured	Gammaproteobacteria	Cultured	Oceanospirillales	Cultured	Saccharospirillaceae	Cultured	Oleibacter	Cultured
Water	43d1bad2af0b6e855a07782536fe2441	Desulfobacterota	Cultured	Desulfovibrionia	Cultured	Desulfovibrionales	Cultured	Desulfovibrionaceae	Cultured	Desulfovibrio	Cultured
Water	43db41fad12b5223515de5631a17cdc5	Bacteroidota	Cultured	Bacteroidia	Cultured	Chitinophagales	Cultured	Saprospiraceae	Cultured	Lewinella	Cultured
Water	440b0e85330ece37eb1281540dcd4d26	Proteobacteria	Cultured	Gammaproteobacteria	Cultured	Pseudomonadales	Cultured	Pseudomonadaceae	Cultured	Pseudomonas	Cultured
Water	441f424f552efa14107cb2c886e3f288	Verrucomicrobiota	Cultured	Lentisphaeria	Cultured	Lentisphaerales	Cultured	Lentisphaeraceae	Cultured	Lentisphaera	Cultured
Water	443f695ca5de41fe145ca565e93fbf96	Proteobacteria	Cultured	Gammaproteobacteria	Cultured	Cellvibrionales	Cultured	Porticoccaceae	Cultured	Porticoccus	Cultured
Water	4447f1976a19715315beb6f73d6f2e29	Verrucomicrobiota	Cultured	Verrucomicrobiae	Cultured	Verrucomicrobiales	Cultured	Rubritaleaceae	Cultured	Rubritalea	Cultured
Water	4467f0d70aff11b3849ad75672210c52	Campilobacterota	Cultured	Campylobacteria	Cultured	Campylobacterales	Cultured	Sulfurimonadaceae	Cultured	Sulfurimonas	Cultured
Water	4488b4e9050ee7000d22b31b22137939	Verrucomicrobiota	Cultured	Verrucomicrobiae	Cultured	Opitutales	Cultured	Puniceicoccaceae	Cultured	Pelagicoccus	Cultured
Water	4489891efc4cd9ee613746e4a2cf24f4	Bacteroidota	Cultured	Bacteroidia	Cultured	Chitinophagales	Cultured	Saprospiraceae	Cultured	Phaeodactylibacter	Cultured
Water	44b417d5443aad4e651f38f2d1a8c9d5	Proteobacteria	Cultured	Gammaproteobacteria	Cultured	Oceanospirillales	Cultured	Marinomonadaceae	Cultured	Marinomonas	Cultured
Water	44b8533ec7705dd07a295ef9c47c8a16	Proteobacteria	Cultured	Gammaproteobacteria	Cultured	Alteromonadales	Cultured	Shewanellaceae	Cultured	Ferrimonas	Cultured
Water	44f6a595662ef73fed3a007a34ccdb77	Proteobacteria	Cultured	Alphaproteobacteria	Cultured	Rhodobacterales	Cultured	Rhodobacteraceae	Cultured	Tropicimonas	Cultured
Water	45065d8f6ed5073e8ddbc75b96c8496a	Planctomycetota	Cultured	Planctomycetes	Cultured	Pirellulales	Cultured	Pirellulaceae	Cultured	Blastopirellula	Cultured
Water	450673668a2f07ad60fc828615f0af84	Proteobacteria	Cultured	Gammaproteobacteria	Cultured	Vibrionales	Cultured	Vibrionaceae	Cultured	Vibrio	Cultured
Water	450fd19b6715a799139cca2894d4370e	Proteobacteria	Cultured	Gammaproteobacteria	Cultured	Pseudomonadales	Cultured	Pseudomonadaceae	Cultured	Pseudomonas	Cultured
Water	45218236deed422530449a6cc9f8f0b6	Bacteroidota	Cultured	Bacteroidia	Cultured	Cytophagales	Cultured	Cyclobacteriaceae	Cultured	Ekhidna	Cultured
Water	453ba70a6b8b1d2c3a18724f6fe79012	Proteobacteria	Cultured	Alphaproteobacteria	Cultured	Sphingomonadales	Cultured	Sphingomonadaceae	Cultured	Altererythrobacter	Cultured
Water	454c7e728abd5fd1d4ef3b7c565a9600	Desulfobacterota	Cultured	Desulfobulbia	Cultured	Desulfobulbales	Cultured	Desulfocapsaceae	Cultured	Desulforhopalus	Cultured
Water	4563d05d732da299665412b74ef2afd9	Bacteroidota	Cultured	Bacteroidia	Cultured	Flavobacteriales	Cultured	Flavobacteriaceae	Cultured	Robiginitalea	Cultured
Water	457ba23d5dec874732a01aec751784e9	Firmicutes	Cultured	Bacilli	Cultured	Erysipelotrichales	Cultured	Erysipelotrichaceae	Cultured	Erysipelothrix	Cultured
Water	457d43a6f9dadce0708e49cc6e33dc87	Proteobacteria	Cultured	Alphaproteobacteria	Cultured	Sphingomonadales	Cultured	Sphingomonadaceae	Cultured	Erythrobacter	Cultured
Water	4598c280335ad7fff2ac0c4293e624c5	Bacteroidota	Cultured	Bacteroidia	Cultured	Bacteroidales	Cultured	Prolixibacteraceae	Cultured	Roseimarinus	Cultured
Water	45b0d12074af43ca4442611f204f170f	Proteobacteria	Cultured	Gammaproteobacteria	Cultured	Granulosicoccales	Cultured	Granulosicoccaceae	Cultured	Granulosicoccus	Cultured
Water	45b1336206615648358772f4362463f8	Proteobacteria	Cultured	Gammaproteobacteria	Cultured	Oceanospirillales	Cultured	Nitrincolaceae	Cultured	Marinobacterium	Cultured
Water	45c946072d8293f2e0df4d44bc4e377e	Proteobacteria	Cultured	Gammaproteobacteria	Cultured	Steroidobacterales	Cultured	Woeseiaceae	Cultured	Woeseia	Cultured
Water	45d3227e90e43a50dd03bff4ec86d38a	Bacteroidota	Cultured	Bacteroidia	Cultured	Flavobacteriales	Cultured	Flavobacteriaceae	Cultured	Tenacibaculum	Cultured
Water	46015bd2f679a45b35a7fd6fc10e46be	Proteobacteria	Cultured	Gammaproteobacteria	Cultured	Oceanospirillales	Cultured	Nitrincolaceae	Cultured	Neptunomonas	Cultured
Water	4612670abefde4b84744e42e22766363	Bacteroidota	Cultured	Bacteroidia	Cultured	Chitinophagales	Cultured	Chitinophagaceae	Cultured	Sediminibacterium	Cultured
Water	4658236dd8fd05235afe1e118c8c9f3f	Desulfobacterota	Cultured	Desulfovibrionia	Cultured	Desulfovibrionales	Cultured	Desulfovibrionaceae	Cultured	Desulfovibrio	Cultured
Water	465c217cc9e0552c65a17c119606c8ce	Planctomycetota	Cultured	Planctomycetes	Cultured	Planctomycetales	Cultured	Gimesiaceae	Cultured	Gimesia	Cultured
Water	46a6d4d5bbce40b44993886ff4fcf144	Campilobacterota	Cultured	Campylobacteria	Cultured	Campylobacterales	Cultured	Sulfurovaceae	Cultured	Sulfurovum	Cultured
Water	46b270b3c29acf6976b25246410bdb37	Proteobacteria	Cultured	Alphaproteobacteria	Cultured	Sphingomonadales	Cultured	Sphingomonadaceae	Cultured	Qipengyuania	Cultured
Water	46b2fb5fc1475df16d32b04c85053ea8	Proteobacteria	Cultured	Gammaproteobacteria	Cultured	Alteromonadales	Cultured	Alteromonadaceae	Cultured	Aestuariibacter	Cultured
Water	46b7db3d75ae0ff0ba187975579a251f	Campilobacterota	Cultured	Campylobacteria	Cultured	Campylobacterales	Cultured	Sulfurimonadaceae	Cultured	Thiovulum	Cultured
Water	46e7506327204445acdbb899f3e07019	Myxococcota	Cultured	Polyangia	Cultured	Haliangiales	Cultured	Haliangiaceae	Cultured	Haliangium	Cultured
Water	46f9d0b51b04b20fdae9a14b6a27a417	Actinobacteriota	Cultured	Actinobacteria	Cultured	Kineosporiales	Cultured	Kineosporiaceae	Cultured	Quadrisphaera	Cultured
Water	472756d71f83c1396a2643956069e4a3	Proteobacteria	Cultured	Gammaproteobacteria	Cultured	Cellvibrionales	Cultured	Cellvibrionaceae	Cultured	Aestuariicella	Cultured
Water	4738711977efc6cc77e946192fbe87ae	Bdellovibrionota	Cultured	Bdellovibrionia	Cultured	Bacteriovoracales	Cultured	Bacteriovoracaceae	Cultured	Peredibacter	Cultured
Water	473fcdf93e8d1601b3d9ea7845bec5dd	Bacteroidota	Cultured	Bacteroidia	Cultured	Cytophagales	Cultured	Cyclobacteriaceae	Cultured	Marinoscillum	Cultured
Water	47498338397682aed6f7d13bb3609d3a	Proteobacteria	Cultured	Gammaproteobacteria	Cultured	Xanthomonadales	Cultured	Rhodanobacteraceae	Cultured	Oleiagrimonas	Cultured
Water	474f775c378e661b84192b29493c66a0	Desulfobacterota	Cultured	Desulfobacteria	Cultured	Desulfatiglandales	Cultured	Desulfatiglandaceae	Cultured	Desulfatiglans	Cultured
Water	475e5907f1208fd5d85ea9b2675397ea	Proteobacteria	Cultured	Gammaproteobacteria	Cultured	Steroidobacterales	Cultured	Woeseiaceae	Cultured	Woeseia	Cultured
Water	476cd3831a019e3be23f5b70337dd3e5	Proteobacteria	Cultured	Alphaproteobacteria	Cultured	Caulobacterales	Cultured	Hyphomonadaceae	Cultured	Maricaulis	Cultured
Water	47824c117ca6b5ba49bfb320c8dc7dfa	Proteobacteria	Cultured	Gammaproteobacteria	Cultured	Orbales	Cultured	Orbaceae	Cultured	Gilliamella	Cultured
Water	4784160b4121812b0300e53c357458f9	Bacteroidota	Cultured	Bacteroidia	Cultured	Flavobacteriales	Cultured	Flavobacteriaceae	Cultured	Robiginitalea	Cultured
Water	478812f9ed714a5d9b99c9d64c1ad9d1	Proteobacteria	Cultured	Gammaproteobacteria	Cultured	Vibrionales	Cultured	Vibrionaceae	Cultured	Vibrio	Cultured
Water	478ae94434cc63afd3cbc9e22cb2fdf7	Proteobacteria	Cultured	Gammaproteobacteria	Cultured	Oceanospirillales	Cultured	Saccharospirillaceae	Cultured	Reinekea	Cultured
Water	478c7454745d7bd33deef59647ae77bd	Verrucomicrobiota	Cultured	Verrucomicrobiae	Cultured	Verrucomicrobiales	Cultured	Rubritaleaceae	Cultured	Haloferula	Cultured
Water	479a627d4895a6a51cf072b7403471e0	Planctomycetota	Cultured	Planctomycetes	Cultured	Pirellulales	Cultured	Pirellulaceae	Cultured	Blastopirellula	Cultured
Water	47c0c2400890bdac425a524e8da4438d	Firmicutes	Cultured	Bacilli	Cultured	Erysipelotrichales	Cultured	Erysipelotrichaceae	Cultured	Erysipelothrix	Cultured
Water	47f6c110c251512acb55d2850536a0e4	Proteobacteria	Cultured	Gammaproteobacteria	Cultured	Enterobacterales	Cultured	Enterobacteriaceae	Cultured	Escherichia-Shigella	Cultured
Water	480f6fe1b3ae34b547677f2707724f58	Bacteroidota	Cultured	Bacteroidia	Cultured	Chitinophagales	Cultured	Saprospiraceae	Cultured	Lewinella	Cultured
Water	4828039fd647ba8e144445512278fe1e	Bdellovibrionota	Cultured	Oligoflexia	Cultured	Oligoflexales	Cultured	Oligoflexales	Cultured	Pseudobacteriovorax	Cultured
Water	483127ddc7579b238cbc6f3174c5c344	Proteobacteria	Cultured	Gammaproteobacteria	Cultured	Burkholderiales	Cultured	Methylophilaceae	Cultured	Methylophilus	Cultured
Water	4837b17568bdcc04341a164329ebaaaa	Proteobacteria	Cultured	Gammaproteobacteria	Cultured	Diplorickettsiales	Cultured	Diplorickettsiaceae	Cultured	Rickettsiella	Cultured
Water	48429127a8e10b109b2b9858b2bce43f	Proteobacteria	Cultured	Gammaproteobacteria	Cultured	Vibrionales	Cultured	Vibrionaceae	Cultured	Vibrio	Cultured
Water	4846a134e2b86c56c733cca52a9e952f	Proteobacteria	Cultured	Alphaproteobacteria	Cultured	Reyranellales	Cultured	Reyranellaceae	Cultured	Reyranella	Cultured
Water	4854491c8f1014da08233b3ad6d70e52	Bdellovibrionota	Cultured	Bdellovibrionia	Cultured	Bacteriovoracales	Cultured	Bacteriovoracaceae	Cultured	Peredibacter	Cultured
Water	486f39fe40bdc1261d29e52c49968195	Proteobacteria	Cultured	Gammaproteobacteria	Cultured	Alteromonadales	Cultured	Alteromonadaceae	Cultured	Aliiglaciecola	Cultured
Water	48702b66a3d5cc898a0ffb55c88db2a7	Spirochaetota	Cultured	Brevinematia	Cultured	Brevinematales	Cultured	Brevinemataceae	Cultured	Brevinema	Cultured
Water	48763e83b28243f25e1e8a97417a937d	Desulfobacterota	Cultured	Desulfobulbia	Cultured	Desulfobulbales	Cultured	Desulfurivibrionaceae	Cultured	Desulfurivibrio	Cultured
Water	48a7a12c2515f67f3654e99dc382b0e5	Nitrospirota	Cultured	Nitrospiria	Cultured	Nitrospirales	Cultured	Nitrospiraceae	Cultured	Nitrospira	Cultured
Water	48b6772ce8e7bc4b149546658acef58a	Verrucomicrobiota	Cultured	Verrucomicrobiae	Cultured	Verrucomicrobiales	Cultured	Verrucomicrobiaceae	Cultured	Prosthecobacter	Cultured
Water	48bb0695c7633afd18b66aea4d78ffe6	Bacteroidota	Cultured	Bacteroidia	Cultured	Bacteroidales	Cultured	Tannerellaceae	Cultured	Macellibacteroides	Cultured
Water	48db6ee186518d13486f86e041edb33c	Proteobacteria	Cultured	Gammaproteobacteria	Cultured	Alteromonadales	Cultured	Pseudoalteromonadaceae	Cultured	Pseudoalteromonas	Cultured
Water	48df7690734530bd44e35944d7e97e49	Desulfobacterota	Cultured	Desulfobulbia	Cultured	Desulfobulbales	Cultured	Desulfobulbaceae	Cultured	Desulfobulbus	Cultured
Water	48fae5d499533970beb0120faddb7450	Proteobacteria	Cultured	Gammaproteobacteria	Cultured	Burkholderiales	Cultured	Oxalobacteraceae	Cultured	Massilia	Cultured
Water	491567ad9e74bf5e7e477005336ef28a	Proteobacteria	Cultured	Gammaproteobacteria	Cultured	Oceanospirillales	Cultured	Pseudohongiellaceae	Cultured	Pseudohongiella	Cultured
Water	49518db228fe6742fa3b7ef6b3c74103	Bacteroidota	Cultured	Bacteroidia	Cultured	Flavobacteriales	Cultured	Weeksellaceae	Cultured	Elizabethkingia	Cultured
Water	496d164cf8ee82b9c95cfc4bb3a7fa13	Proteobacteria	Cultured	Gammaproteobacteria	Cultured	Vibrionales	Cultured	Vibrionaceae	Cultured	Grimontia	Cultured
Water	49a41a2981d2de58a27bc144e7d9848e	Proteobacteria	Cultured	Gammaproteobacteria	Cultured	Oceanospirillales	Cultured	Nitrincolaceae	Cultured	Balneatrix	Cultured
Water	49e798d8ffc0be1370598a92c5c783cb	Verrucomicrobiota	Cultured	Verrucomicrobiae	Cultured	Verrucomicrobiales	Cultured	Rubritaleaceae	Cultured	Persicirhabdus	Cultured
Water	49fcbc1d854dbe044b4f116baf088da9	Desulfobacterota	Cultured	Desulfobacteria	Cultured	Desulfobacterales	Cultured	Desulfosarcinaceae	Cultured	Desulfosarcina	Cultured
Water	4a069da4663878b0f87a361246401b3b	Proteobacteria	Cultured	Gammaproteobacteria	Cultured	Steroidobacterales	Cultured	Woeseiaceae	Cultured	Woeseia	Cultured
Water	4a15052338e47883ebba7fb571e1e395	Bdellovibrionota	Cultured	Bdellovibrionia	Cultured	Bacteriovoracales	Cultured	Bacteriovoracaceae	Cultured	Peredibacter	Cultured
Water	4a2f9fd8be04438c448ff6eeb1941614	Myxococcota	Cultured	Polyangia	Cultured	Haliangiales	Cultured	Haliangiaceae	Cultured	Haliangium	Cultured
Water	4a7b756e993ab29cf622f6ada982c31f	Bacteroidota	Cultured	Bacteroidia	Cultured	Cytophagales	Cultured	Cyclobacteriaceae	Cultured	Marinoscillum	Cultured
Water	4a7f5793b72594db7f66e666e6c0a735	Bacteroidota	Cultured	Bacteroidia	Cultured	Flavobacteriales	Cultured	Flavobacteriaceae	Cultured	Aquibacter	Cultured
Water	4a9d5aff01f21c9a1b92cb4267d61b71	Proteobacteria	Cultured	Gammaproteobacteria	Cultured	Coxiellales	Cultured	Coxiellaceae	Cultured	Coxiella	Cultured
Water	4ac07512fb36f36be47d6115bd3af53c	Bacteroidota	Cultured	Bacteroidia	Cultured	Flavobacteriales	Cultured	Crocinitomicaceae	Cultured	Salinirepens	Cultured
Water	4b06c8485e8dbf7a2b9c3562befc9b0a	Firmicutes	Cultured	Bacilli	Cultured	Bacillales	Cultured	Bacillaceae	Cultured	Bacillus	Cultured
Water	4b1156a09f72f39c991cfd04de915b87	Proteobacteria	Cultured	Gammaproteobacteria	Cultured	Vibrionales	Cultured	Vibrionaceae	Cultured	Vibrio	Cultured
Water	4b1408bb663b383d0042f8b9e600eb33	Firmicutes	Cultured	Clostridia	Cultured	Clostridia	Cultured	Gracilibacteraceae	Cultured	Lutispora	Cultured
Water	4b156bac315f5c5a9d0f1245e8ab19a8	Proteobacteria	Cultured	Alphaproteobacteria	Cultured	Rhodobacterales	Cultured	Rhodobacteraceae	Cultured	Paracoccus	Cultured
Water	4b1ca45ad41ffe0818b80bbf850c700b	Desulfobacterota	Cultured	Desulfovibrionia	Cultured	Desulfovibrionales	Cultured	Desulfovibrionaceae	Cultured	Desulfovibrio	Cultured
Water	4b24894dcf49b4d5818b6bf35aa06c3e	Proteobacteria	Cultured	Gammaproteobacteria	Cultured	Cellvibrionales	Cultured	Halieaceae	Cultured	Halioglobus	Cultured
Water	4b39c085d7521b5e5f386ff205282c4a	Proteobacteria	Cultured	Gammaproteobacteria	Cultured	Thiotrichales	Cultured	Thiotrichaceae	Cultured	Thiothrix	Cultured
Water	4b47f933c0f255f1e24c85e08b6d8cc0	Proteobacteria	Cultured	Gammaproteobacteria	Cultured	Oceanospirillales	Cultured	Nitrincolaceae	Cultured	Corallomonas	Cultured
Water	4bb5b762d8876363dac431367672e299	Proteobacteria	Cultured	Gammaproteobacteria	Cultured	Vibrionales	Cultured	Vibrionaceae	Cultured	Photobacterium	Cultured
Water	4bba5774649a90b929ef28be7e5b2ccd	Bacteroidota	Cultured	Bacteroidia	Cultured	Cytophagales	Cultured	Microscillaceae	Cultured	Microscilla	Cultured
Water	4bcb79673dad7effa4493f3763d9271e	Bacteroidota	Cultured	Bacteroidia	Cultured	Chitinophagales	Cultured	Saprospiraceae	Cultured	Aureispira	Cultured
Water	4bd0c319c3cef36fbfc747ae597d7403	Bacteroidota	Cultured	Bacteroidia	Cultured	Chitinophagales	Cultured	Saprospiraceae	Cultured	Phaeodactylibacter	Cultured
Water	4bd501d0b5b41d18479433eac74b31de	Bacteroidota	Cultured	Bacteroidia	Cultured	Cytophagales	Cultured	Cyclobacteriaceae	Cultured	Fulvivirga	Cultured
Water	4be01311f1b1c708e78346b63469f1f7	Proteobacteria	Cultured	Gammaproteobacteria	Cultured	Alteromonadales	Cultured	Shewanellaceae	Cultured	Shewanella	Cultured
Water	4be8ac713c32413cbe93a62fbf9a61ba	Verrucomicrobiota	Cultured	Verrucomicrobiae	Cultured	Opitutales	Cultured	Opitutaceae	Cultured	Diplosphaera	Cultured
Water	4c0184c7a170b80ec51ba3a24053ea12	Bacteroidota	Cultured	Bacteroidia	Cultured	Bacteroidales	Cultured	Marinilabiliaceae	Cultured	Carboxylicivirga	Cultured
Water	4c1dec9d79d169271f9ba3046d659585	Proteobacteria	Cultured	Gammaproteobacteria	Cultured	Oceanospirillales	Cultured	Litoricolaceae	Cultured	Litoricola	Cultured
Water	4c4340247a120294c45f3671d1433282	Proteobacteria	Cultured	Alphaproteobacteria	Cultured	Sphingomonadales	Cultured	Sphingomonadaceae	Cultured	Erythrobacter	Cultured
Water	4c7cfe4241528664e1710d16815ae206	Proteobacteria	Cultured	Gammaproteobacteria	Cultured	Oceanospirillales	Cultured	Pseudohongiellaceae	Cultured	Pseudohongiella	Cultured
Water	4cb8ca6c4f71a963321bc6d81e15f497	Proteobacteria	Cultured	Gammaproteobacteria	Cultured	Oceanospirillales	Cultured	Nitrincolaceae	Cultured	Marinobacterium	Cultured
Water	4cc087636f0db2f8cc377dfe49367ce1	Proteobacteria	Cultured	Gammaproteobacteria	Cultured	Oceanospirillales	Cultured	Oleiphilaceae	Cultured	Oleiphilus	Cultured
Water	4cc5d23c0f7bbdef3733176f027ab6db	Cyanobacteria	Cultured	Cyanobacteriia	Cultured	Cyanobacteriales	Cultured	Coleofasciculaceae	Cultured	Moorea	Cultured
Water	4d03fbe27b4617078a0f5959e6b6d23c	Proteobacteria	Cultured	Gammaproteobacteria	Cultured	Thiomicrospirales	Cultured	Thiomicrospiraceae	Cultured	Thiomicrorhabdus	Cultured
Water	4d19f03430be65a8b19cd0ac1d92389d	Proteobacteria	Cultured	Gammaproteobacteria	Cultured	Vibrionales	Cultured	Vibrionaceae	Cultured	Enterovibrio	Cultured
Water	4d49acc35a095c07f19950d1ae115f66	Proteobacteria	Cultured	Gammaproteobacteria	Cultured	Coxiellales	Cultured	Coxiellaceae	Cultured	Coxiella	Cultured
Water	4d883bd4557db7e8d0e5595051caf65b	Proteobacteria	Cultured	Gammaproteobacteria	Cultured	Pseudomonadales	Cultured	Moraxellaceae	Cultured	Acinetobacter	Cultured
Water	4dd48d1ed9b633be42442b74830c0890	Bacteroidota	Cultured	Bacteroidia	Cultured	Flavobacteriales	Cultured	Flavobacteriaceae	Cultured	Flavicella	Cultured
Water	4df074051e169bce60e249039b903a59	Proteobacteria	Cultured	Gammaproteobacteria	Cultured	Oceanospirillales	Cultured	Litoricolaceae	Cultured	Litoricola	Cultured
Water	4e4a0c25cd77b796e43d306e9483bc9c	Proteobacteria	Cultured	Gammaproteobacteria	Cultured	Alteromonadales	Cultured	Shewanellaceae	Cultured	Ferrimonas	Cultured
Water	4e63aff608653a91b0c7ef48ed4e1e6c	Bacteroidota	Cultured	Bacteroidia	Cultured	Chitinophagales	Cultured	Saprospiraceae	Cultured	Rubidimonas	Cultured
Water	4e7557a68cc9d4b6b9e533500cadfbe8	Campilobacterota	Cultured	Campylobacteria	Cultured	Campylobacterales	Cultured	Nitratiruptoraceae	Cultured	Nitratiruptor	Cultured
Water	4e755c3d5ab0097e148bba7cd0ed12be	Proteobacteria	Cultured	Alphaproteobacteria	Cultured	Caulobacterales	Cultured	Hyphomonadaceae	Cultured	Ponticaulis	Cultured
Water	4e8683ddf0480ac6fc72a43bab0a014e	Desulfobacterota	Cultured	Desulfovibrionia	Cultured	Desulfovibrionales	Cultured	Desulfomicrobiaceae	Cultured	Desulfomicrobium	Cultured
Water	4e952250ee7c0690d1f317a1bfb92fe6	Proteobacteria	Cultured	Gammaproteobacteria	Cultured	Cellvibrionales	Cultured	Cellvibrionaceae	Cultured	Aestuariicella	Cultured
Water	4ea09a117bb9e509856cb5b30f7315c7	Spirochaetota	Cultured	Spirochaetia	Cultured	Spirochaetales	Cultured	Spirochaetaceae	Cultured	Sediminispirochaeta	Cultured
Water	4ea73915691009457907dc8362e03c34	Proteobacteria	Cultured	Alphaproteobacteria	Cultured	Sphingomonadales	Cultured	Sphingomonadaceae	Cultured	Croceicoccus	Cultured
Water	4eec09cec4092d825af023764fa74c6c	Firmicutes	Cultured	Clostridia	Cultured	Peptostreptococcales-Tissierellales	Cultured	Fusibacteraceae	Cultured	Fusibacter	Cultured
Water	4ef36f22daca2b03563f8bf38ce8f599	Firmicutes	Cultured	Clostridia	Cultured	Lachnospirales	Cultured	Lachnospiraceae	Cultured	Agathobacter	Cultured
Water	4f0047a8820c5004a477e54e7342ffc0	Bacteroidota	Cultured	Bacteroidia	Cultured	Cytophagales	Cultured	Cyclobacteriaceae	Cultured	Ekhidna	Cultured
Water	4f3cad61fae5cc3a0f8bbdb96e65569d	Proteobacteria	Cultured	Gammaproteobacteria	Cultured	Alteromonadales	Cultured	Shewanellaceae	Cultured	Ferrimonas	Cultured
Water	4f5f32423e4d14235b9ecd02459b2d19	Proteobacteria	Cultured	Gammaproteobacteria	Cultured	Oceanospirillales	Cultured	Endozoicomonadaceae	Cultured	Endozoicomonas	Cultured
Water	4f75c29fbf6a00bf04e7b58719655133	Calditrichota	Cultured	Calditrichia	Cultured	Calditrichales	Cultured	Calditrichaceae	Cultured	Caldithrix	Cultured
Water	4f912dd28dc4a451536df4c6872ddd7c	Proteobacteria	Cultured	Gammaproteobacteria	Cultured	Oceanospirillales	Cultured	Marinomonadaceae	Cultured	Marinomonas	Cultured
Water	4f96cad89d3ff837749011fe57e1197e	Proteobacteria	Cultured	Gammaproteobacteria	Cultured	Oceanospirillales	Cultured	Marinomonadaceae	Cultured	Marinomonas	Cultured
Water	4f975f2043b1ecc59f4520a95d32d4c7	Proteobacteria	Cultured	Gammaproteobacteria	Cultured	Cellvibrionales	Cultured	Porticoccaceae	Cultured	Porticoccus	Cultured
Water	4f9b9bce101be1594886745a7b142531	Bacteroidota	Cultured	Bacteroidia	Cultured	Bacteroidales	Cultured	Prevotellaceae	Cultured	Prevotella	Cultured
Water	4fb0228f9273a15bf51be0de3e81069c	Proteobacteria	Cultured	Gammaproteobacteria	Cultured	Vibrionales	Cultured	Vibrionaceae	Cultured	Photobacterium	Cultured
Water	4fce9ce1c378b2bc59467afce944b03a	Desulfobacterota	Cultured	Desulfuromonadia	Cultured	Desulfuromonadia	Cultured	Geopsychrobacteraceae	Cultured	Desulfuromusa	Cultured
Water	4fd6ba235e42178d6205b5427a292282	Verrucomicrobiota	Cultured	Chlamydiae	Cultured	Chlamydiales	Cultured	Parachlamydiaceae	Cultured	Neochlamydia	Cultured
Water	4fda823c2d54dfb6fbec18cb89d1fef4	Proteobacteria	Cultured	Gammaproteobacteria	Cultured	Burkholderiales	Cultured	Oxalobacteraceae	Cultured	Noviherbaspirillum	Cultured
Water	502f08ee033971002ec612930228ce27	Bacteroidota	Cultured	Bacteroidia	Cultured	Flavobacteriales	Cultured	Crocinitomicaceae	Cultured	Fluviicola	Cultured
Water	5052b01a954b0d88f2379d9b697261c1	Spirochaetota	Cultured	Spirochaetia	Cultured	Spirochaetales	Cultured	Spirochaetaceae	Cultured	Salinispira	Cultured
Water	506bdac5b073e8bb723ffc2d96739f4f	Proteobacteria	Cultured	Gammaproteobacteria	Cultured	Oceanospirillales	Cultured	Litoricolaceae	Cultured	Litoricola	Cultured
Water	507bae8cd7acddb5a0215070aca3ba62	Proteobacteria	Cultured	Alphaproteobacteria	Cultured	Rhodobacterales	Cultured	Rhodobacteraceae	Cultured	Ruegeria	Cultured
Water	50981beadec5dbfc30c7462709fefc16	Proteobacteria	Cultured	Gammaproteobacteria	Cultured	Coxiellales	Cultured	Coxiellaceae	Cultured	Coxiella	Cultured
Water	50b17a4d6bc888d5473d622ce088116b	Proteobacteria	Cultured	Gammaproteobacteria	Cultured	Vibrionales	Cultured	Vibrionaceae	Cultured	Photobacterium	Cultured
Water	50c5461640bb611e418417a12717138e	Proteobacteria	Cultured	Alphaproteobacteria	Cultured	Rhodospirillales	Cultured	Rhodospirillaceae	Cultured	Haematospirillum	Cultured
Water	50d45acbe77fb3339b56bc49f9f776df	Proteobacteria	Cultured	Gammaproteobacteria	Cultured	Oceanospirillales	Cultured	Halomonadaceae	Cultured	Cobetia	Cultured
Water	515cc6d05cec0a2e6e1bae06cb11b358	Proteobacteria	Cultured	Gammaproteobacteria	Cultured	Coxiellales	Cultured	Coxiellaceae	Cultured	Coxiella	Cultured
Water	5162694d9c21e0e8c673639e442692dd	Bdellovibrionota	Cultured	Bdellovibrionia	Cultured	Bacteriovoracales	Cultured	Bacteriovoracaceae	Cultured	Halobacteriovorax	Cultured
Water	51818f2ac5140928f7bffcf7a2c12945	Proteobacteria	Cultured	Gammaproteobacteria	Cultured	Salinisphaerales	Cultured	Solimonadaceae	Cultured	Panacagrimonas	Cultured
Water	51b1843e2208fb6c9567459d66a652ca	Proteobacteria	Cultured	Gammaproteobacteria	Cultured	Vibrionales	Cultured	Vibrionaceae	Cultured	Thaumasiovibrio	Cultured
Water	51b259dffc28d44521bdad33bcbdb838	Bacteroidota	Cultured	Bacteroidia	Cultured	Chitinophagales	Cultured	Saprospiraceae	Cultured	Lewinella	Cultured
Water	51dbbd3d850b18c9243e999b63390852	Bacteroidota	Cultured	Bacteroidia	Cultured	Bacteroidales	Cultured	Prolixibacteraceae	Cultured	Roseimarinus	Cultured
Water	52253d6769324a224b9aa0d6f0135608	Bacteroidota	Cultured	Bacteroidia	Cultured	Cytophagales	Cultured	Cyclobacteriaceae	Cultured	Reichenbachiella	Cultured
Water	5228809c2ff624f4075c664b160750a9	Bacteroidota	Cultured	Bacteroidia	Cultured	Flavobacteriales	Cultured	Flavobacteriaceae	Cultured	Formosa	Cultured
Water	522be136a7a4df35286c5e9090f5118a	Proteobacteria	Cultured	Gammaproteobacteria	Cultured	Oceanospirillales	Cultured	Pseudohongiellaceae	Cultured	Pseudohongiella	Cultured
Water	522d47b60068f34f0cff5a11f5024541	Bacteroidota	Cultured	Bacteroidia	Cultured	Bacteroidales	Cultured	Paludibacteraceae	Cultured	Paludibacter	Cultured
Water	5233ef89077a6f3086ff7a626d6a0a7b	Bacteroidota	Cultured	Bacteroidia	Cultured	Flavobacteriales	Cultured	Flavobacteriaceae	Cultured	Mesonia	Cultured
Water	5250cb8781cb40500f885d1d712de464	Bdellovibrionota	Cultured	Bdellovibrionia	Cultured	Bacteriovoracales	Cultured	Bacteriovoracaceae	Cultured	Peredibacter	Cultured
Water	52516691103aa39e5071fff331f60e56	Proteobacteria	Cultured	Gammaproteobacteria	Cultured	Alteromonadales	Cultured	Alteromonadaceae	Cultured	Neiella	Cultured
Water	526e56e318c5671f5c828f0a653d6f95	Proteobacteria	Cultured	Gammaproteobacteria	Cultured	Oceanospirillales	Cultured	Saccharospirillaceae	Cultured	Saccharospirillum	Cultured
Water	52a3fd484e161f0b218cc4b4284c8352	Proteobacteria	Cultured	Gammaproteobacteria	Cultured	Alteromonadales	Cultured	Gallaecimonadaceae	Cultured	Gallaecimonas	Cultured
Water	52a4c6d3234b9f34d2eff15b94cd4ada	Proteobacteria	Cultured	Gammaproteobacteria	Cultured	Oceanospirillales	Cultured	Nitrincolaceae	Cultured	Neptuniibacter	Cultured
Water	52b880d8c31178a850f90a74754e43af	Bacteroidota	Cultured	Bacteroidia	Cultured	Chitinophagales	Cultured	Saprospiraceae	Cultured	Aureispira	Cultured
Water	52b9fb9ebbad7edbd898320971a22ed0	Bacteroidota	Cultured	Bacteroidia	Cultured	Bacteroidales	Cultured	Marinilabiliaceae	Cultured	Labilibacter	Cultured
Water	52c72647ce402134af0235e56594baee	Planctomycetota	Cultured	Planctomycetes	Cultured	Pirellulales	Cultured	Pirellulaceae	Cultured	Rhodopirellula	Cultured
Water	52e5ada1faf0d04801c5d8efb5f89ea9	Myxococcota	Cultured	Polyangia	Cultured	Nannocystales	Cultured	Nannocystaceae	Cultured	Nannocystis	Cultured
Water	52e8aa5fa3b06a8078155e5d93040b6e	Proteobacteria	Cultured	Gammaproteobacteria	Cultured	Coxiellales	Cultured	Coxiellaceae	Cultured	Coxiella	Cultured
Water	533059337704b9b9f64ca95e9306f51a	Desulfobacterota	Cultured	Desulfobulbia	Cultured	Desulfobulbales	Cultured	Desulfobulbaceae	Cultured	Desulfobulbus	Cultured
Water	533fddba814cc9145a7ca571cc77c932	Proteobacteria	Cultured	Gammaproteobacteria	Cultured	Oceanospirillales	Cultured	Saccharospirillaceae	Cultured	Reinekea	Cultured
Water	534a5cb967f9d7adcb58c2550a1edca0	Bacteroidota	Cultured	Rhodothermia	Cultured	Rhodothermales	Cultured	Rhodothermaceae	Cultured	Rubrivirga	Cultured
Water	5371d412192c5177e9879c6477a985ab	Bdellovibrionota	Cultured	Bdellovibrionia	Cultured	Bdellovibrionales	Cultured	Bdellovibrionaceae	Cultured	Bdellovibrio	Cultured
Water	53725010b069c2a2d2826657ea0db1a6	Planctomycetota	Cultured	Planctomycetes	Cultured	Pirellulales	Cultured	Pirellulaceae	Cultured	Blastopirellula	Cultured
Water	5383db632c90b3f082a083e631c76442	Actinobacteriota	Cultured	Actinobacteria	Cultured	Micromonosporales	Cultured	Micromonosporaceae	Cultured	Phytohabitans	Cultured
Water	538ec4a233753048654a06be9a553683	Bacteroidota	Cultured	Bacteroidia	Cultured	Bacteroidales	Cultured	Tannerellaceae	Cultured	Parabacteroides	Cultured
Water	53ad1d61b099e59ce84ba1cf1aa0498d	Bdellovibrionota	Cultured	Bdellovibrionia	Cultured	Bacteriovoracales	Cultured	Bacteriovoracaceae	Cultured	Peredibacter	Cultured
Water	53b6663685b7c3e589242d70cdac7b80	Bacteroidota	Cultured	Bacteroidia	Cultured	Chitinophagales	Cultured	Saprospiraceae	Cultured	Phaeodactylibacter	Cultured
Water	53defc83c5561aeb330823cbd0972cb1	Proteobacteria	Cultured	Gammaproteobacteria	Cultured	Oceanospirillales	Cultured	Marinomonadaceae	Cultured	Marinomonas	Cultured
Water	53f4d7119cad8e1d777440c85548bf21	Proteobacteria	Cultured	Magnetococcia	Cultured	Magnetococcales	Cultured	Magnetococcaceae	Cultured	Magnetococcus	Cultured
Water	5436f77efcc6936836319489aa9ed05e	Proteobacteria	Cultured	Alphaproteobacteria	Cultured	Rhodospirillales	Cultured	Terasakiellaceae	Cultured	Terasakiella	Cultured
Water	548327768c5e13346f5957ed4d378dd8	Proteobacteria	Cultured	Alphaproteobacteria	Cultured	Kiloniellales	Cultured	Kiloniellaceae	Cultured	Pelagibius	Cultured
Water	5483f2172e32acf3667d1f60a80f1102	Proteobacteria	Cultured	Gammaproteobacteria	Cultured	Vibrionales	Cultured	Vibrionaceae	Cultured	Enterovibrio	Cultured
Water	548cd09bd21b5315fa4a3972e7ce4497	Bdellovibrionota	Cultured	Bdellovibrionia	Cultured	Bacteriovoracales	Cultured	Bacteriovoracaceae	Cultured	Halobacteriovorax	Cultured
Water	5497b39c37aeae0161b013c530653628	Proteobacteria	Cultured	Alphaproteobacteria	Cultured	Kordiimonadales	Cultured	Kordiimonadaceae	Cultured	Kordiimonas	Cultured
Water	54a47753190a6cd5d367a29c04f125e0	Campilobacterota	Cultured	Campylobacteria	Cultured	Campylobacterales	Cultured	Sulfurimonadaceae	Cultured	Sulfurimonas	Cultured
Water	54c9cd9914d6613aef6f569c5967e69d	Bacteroidota	Cultured	Bacteroidia	Cultured	Flavobacteriales	Cultured	Crocinitomicaceae	Cultured	Fluviicola	Cultured
Water	54d3077b5cf244b8c34125de22d3bd4f	Proteobacteria	Cultured	Alphaproteobacteria	Cultured	Acetobacterales	Cultured	Acetobacteraceae	Cultured	Swaminathania	Cultured
Water	54e0958ab3046400c11bbcd970147e5c	Firmicutes	Cultured	Clostridia	Cultured	Peptostreptococcales-Tissierellales	Cultured	Fusibacteraceae	Cultured	Fusibacter	Cultured
Water	5505a2b46800ba314c695d02c257e019	Firmicutes	Cultured	Clostridia	Cultured	Peptostreptococcales-Tissierellales	Cultured	Thermotaleaceae	Cultured	Crassaminicella	Cultured
Water	552728c0d7a9a4dfe91eb36c572779a5	Proteobacteria	Cultured	Gammaproteobacteria	Cultured	Vibrionales	Cultured	Vibrionaceae	Cultured	Photobacterium	Cultured
Water	5528cf6aaa0a59fcd429952aae60049b	Bacteroidota	Cultured	Bacteroidia	Cultured	Flavobacteriales	Cultured	Flavobacteriaceae	Cultured	Aquimarina	Cultured
Water	553073cf798822eb9fe80afb75750cb5	Proteobacteria	Cultured	Gammaproteobacteria	Cultured	Oceanospirillales	Cultured	Kangiellaceae	Cultured	Kangiella	Cultured
Water	554f4e314ac700b422133b682db7d511	Desulfobacterota	Cultured	Desulfobulbia	Cultured	Desulfobulbales	Cultured	Desulfocapsaceae	Cultured	Desulfopila	Cultured
Water	5579e56e3d47cbd1048a7900576f669e	Bacteroidota	Cultured	Bacteroidia	Cultured	Flavobacteriales	Cultured	Flavobacteriaceae	Cultured	Actibacter	Cultured
Water	55bb3288ce0455e0aeebd0cd2575fefb	Firmicutes	Cultured	Clostridia	Cultured	Lachnospirales	Cultured	Lachnospiraceae	Cultured	Lachnoclostridium	Cultured
Water	55e9eec310b923ee32a4e9d2a29b0c84	Proteobacteria	Cultured	Alphaproteobacteria	Cultured	Rhizobiales	Cultured	Rhizobiales_Incertae_Sedis	Cultured	Nordella	Cultured
Water	56105bb4ad4995c2a6b2b1e5f8eff306	Spirochaetota	Cultured	Spirochaetia	Cultured	Spirochaetales	Cultured	Spirochaetaceae	Cultured	Sphaerochaeta	Cultured
Water	561744c81678dcb6d51991b8e4781a72	Bacteroidota	Cultured	Bacteroidia	Cultured	Chitinophagales	Cultured	Saprospiraceae	Cultured	Saprospira	Cultured
Water	561ce3ce655161fe64aab1f05085ee5d	Bdellovibrionota	Cultured	Bdellovibrionia	Cultured	Bacteriovoracales	Cultured	Bacteriovoracaceae	Cultured	Peredibacter	Cultured
Water	5670aa3ca425452b44f40c4b30af3ba3	Bdellovibrionota	Cultured	Bdellovibrionia	Cultured	Bacteriovoracales	Cultured	Bacteriovoracaceae	Cultured	Peredibacter	Cultured
Water	5691a12472ab57126cd4678e61e299c6	Bacteroidota	Cultured	Bacteroidia	Cultured	Flavobacteriales	Cultured	Crocinitomicaceae	Cultured	Salinirepens	Cultured
Water	56c19ff80a0caecc370ba0c7916bf718	Bacteroidota	Cultured	Bacteroidia	Cultured	Cytophagales	Cultured	Cyclobacteriaceae	Cultured	Fulvivirga	Cultured
Water	56f9184b1a0b1c3ebaec4a4ad4c6fe1e	Verrucomicrobiota	Cultured	Verrucomicrobiae	Cultured	Verrucomicrobiales	Cultured	Rubritaleaceae	Cultured	Rubritalea	Cultured
Water	571bc07008702ddbab6e71138ae38742	Bdellovibrionota	Cultured	Bdellovibrionia	Cultured	Bacteriovoracales	Cultured	Bacteriovoracaceae	Cultured	Peredibacter	Cultured
Water	5721d5a3f235aa4ec51e6a4b1b8aedd1	Deinococcota	Cultured	Deinococci	Cultured	Deinococcales	Cultured	Trueperaceae	Cultured	Truepera	Cultured
Water	572ad772fe938a687d714e6a918dd11c	Bdellovibrionota	Cultured	Bdellovibrionia	Cultured	Bacteriovoracales	Cultured	Bacteriovoracaceae	Cultured	Peredibacter	Cultured
Water	5747a432757dbe73535e2e4419a3adba	Myxococcota	Cultured	Polyangia	Cultured	Haliangiales	Cultured	Haliangiaceae	Cultured	Haliangium	Cultured
Water	574c162a234c8f4c0a9c51fa24f3bf45	Deferrisomatota	Cultured	Defferrisomatia	Cultured	Defferrisomatales	Cultured	Defferrisomataceae	Cultured	Deferrisoma	Cultured
Water	578fcefc2bb997d0084029613eb758de	Proteobacteria	Cultured	Alphaproteobacteria	Cultured	Rhizobiales	Cultured	Rhizobiales_Incertae_Sedis	Cultured	Anderseniella	Cultured
Water	5790174c9770ebb1ce38d2d6cb2e4b4a	Proteobacteria	Cultured	Alphaproteobacteria	Cultured	Sphingomonadales	Cultured	Sphingomonadaceae	Cultured	Altererythrobacter	Cultured
Water	579e5550aa63956dc0ce375b15edac5a	Bacteroidota	Cultured	Bacteroidia	Cultured	Chitinophagales	Cultured	Saprospiraceae	Cultured	Phaeodactylibacter	Cultured
Water	57f27a68ba10da340996d41ed59651a5	Firmicutes	Cultured	Clostridia	Cultured	Lachnospirales	Cultured	Lachnospiraceae	Cultured	Blautia	Cultured
Water	57f7f00d120772dfcbc4913544c5b472	Proteobacteria	Cultured	Alphaproteobacteria	Cultured	Reyranellales	Cultured	Reyranellaceae	Cultured	Reyranella	Cultured
Water	582ee9eb391551b74a7f1b67e8600fb8	Proteobacteria	Cultured	Gammaproteobacteria	Cultured	Pseudomonadales	Cultured	Pseudomonadaceae	Cultured	Pseudomonas	Cultured
Water	585f3fdc51138b37eb072128f21f55e7	Actinobacteriota	Cultured	Acidimicrobiia	Cultured	Microtrichales	Cultured	Ilumatobacteraceae	Cultured	Ilumatobacter	Cultured
Water	5861f2972577a1abaefc7f2a9fdf6ace	Proteobacteria	Cultured	Alphaproteobacteria	Cultured	Sphingomonadales	Cultured	Sphingomonadaceae	Cultured	Erythrobacter	Cultured
Water	5878feadb6fe976e0d91bd773651a5a4	Proteobacteria	Cultured	Gammaproteobacteria	Cultured	Alteromonadales	Cultured	Gallaecimonadaceae	Cultured	Gallaecimonas	Cultured
Water	589c3ebbae6ab6a7ecac05e1209fb263	Proteobacteria	Cultured	Gammaproteobacteria	Cultured	Oceanospirillales	Cultured	Endozoicomonadaceae	Cultured	Endozoicomonas	Cultured
Water	58ac1cf74f967bc3e492022e50ca5d0f	Bacteroidota	Cultured	Bacteroidia	Cultured	Sphingobacteriales	Cultured	Sphingobacteriaceae	Cultured	Olivibacter	Cultured
Water	58d55ae20ed81d38e8af42dae961c83a	Proteobacteria	Cultured	Gammaproteobacteria	Cultured	Oceanospirillales	Cultured	Endozoicomonadaceae	Cultured	Endozoicomonas	Cultured
Water	58dbbdf62ba6c51bae1b18282e634fc2	Bacteroidota	Cultured	Bacteroidia	Cultured	Flavobacteriales	Cultured	Flavobacteriaceae	Cultured	Lutibacter	Cultured
Water	58e3d27fe6032b2dee97c620169fd472	Bdellovibrionota	Cultured	Bdellovibrionia	Cultured	Bacteriovoracales	Cultured	Bacteriovoracaceae	Cultured	Peredibacter	Cultured
Water	58f2a14ae365170393200160916edfbd	Desulfobacterota	Cultured	Desulfobulbia	Cultured	Desulfobulbales	Cultured	Desulfocapsaceae	Cultured	Desulforhopalus	Cultured
Water	5910e6813977808829c62da63aa668c6	Proteobacteria	Cultured	Gammaproteobacteria	Cultured	Alteromonadales	Cultured	Shewanellaceae	Cultured	Shewanella	Cultured
Water	5936d875e44e6958069d852c091da799	Desulfobacterota	Cultured	Desulfobacteria	Cultured	Desulfobacterales	Cultured	Desulfobacteraceae	Cultured	Desulfobacter	Cultured
Water	596ad8fc56071daf83c432123fffe59a	Proteobacteria	Cultured	Alphaproteobacteria	Cultured	Rhodobacterales	Cultured	Rhodobacteraceae	Cultured	Tropicibacter	Cultured
Water	596cc6815c3bef8cd1f0d422a0200c95	Firmicutes	Cultured	Bacilli	Cultured	Izemoplasmatales	Cultured	Izemoplasmataceae	Cultured	Izimaplasma	Cultured
Water	598d2ce3b1a5ec8aeedd86a04bf75bce	Proteobacteria	Cultured	Gammaproteobacteria	Cultured	Coxiellales	Cultured	Coxiellaceae	Cultured	Coxiella	Cultured
Water	59eb1d86d31ca18283c4534888157fa9	Proteobacteria	Cultured	Gammaproteobacteria	Cultured	Coxiellales	Cultured	Coxiellaceae	Cultured	Coxiella	Cultured
Water	5a0511ce176517253a6da1b1e767306d	Firmicutes	Cultured	Clostridia	Cultured	Peptostreptococcales-Tissierellales	Cultured	Peptostreptococcales-Tissierellales	Cultured	Gallicola	Cultured
Water	5a0f242f596e3350569bea8ec1c7a29b	Campilobacterota	Cultured	Campylobacteria	Cultured	Campylobacterales	Cultured	Sulfurimonadaceae	Cultured	Sulfurimonas	Cultured
Water	5a5705fedd1d26448c431c17ef41cb76	Bacteroidota	Cultured	Bacteroidia	Cultured	Chitinophagales	Cultured	Saprospiraceae	Cultured	Phaeodactylibacter	Cultured
Water	5a573e64552236e6e2def351811a6354	Bacteroidota	Cultured	Bacteroidia	Cultured	Flavobacteriales	Cultured	Crocinitomicaceae	Cultured	Fluviicola	Cultured
Water	5a90203e342a116fb5f9855fa754096c	Desulfobacterota	Cultured	Desulfobacteria	Cultured	Desulfobacterales	Cultured	Desulfobacteraceae	Cultured	Desulfobacter	Cultured
Water	5a9813e56a0c6f4501085303c408befc	Proteobacteria	Cultured	Gammaproteobacteria	Cultured	Vibrionales	Cultured	Vibrionaceae	Cultured	Vibrio	Cultured
Water	5aa76ab87b44163f05a6defa45e65b6b	Proteobacteria	Cultured	Gammaproteobacteria	Cultured	Pseudomonadales	Cultured	Pseudomonadaceae	Cultured	Pseudomonas	Cultured
Water	5ad3fe253706cec53a7334d43383946a	Proteobacteria	Cultured	Alphaproteobacteria	Cultured	Sphingomonadales	Cultured	Sphingomonadaceae	Cultured	Erythrobacter	Cultured
Water	5ad4e251876393f16cb1f293fc7e9e04	Planctomycetota	Cultured	Planctomycetes	Cultured	Pirellulales	Cultured	Pirellulaceae	Cultured	Blastopirellula	Cultured
Water	5aee1d4924ed6b8a9d12fe4bca2f26ec	Proteobacteria	Cultured	Gammaproteobacteria	Cultured	Burkholderiales	Cultured	Rhodocyclaceae	Cultured	Zoogloea	Cultured
Water	5af329d37b88709fa4d8a463c26157b8	Bacteroidota	Cultured	Bacteroidia	Cultured	Cytophagales	Cultured	Cyclobacteriaceae	Cultured	Ekhidna	Cultured
Water	5b1d0e3b5b7d96815b1aa1c897b589ca	Proteobacteria	Cultured	Gammaproteobacteria	Cultured	Steroidobacterales	Cultured	Woeseiaceae	Cultured	Woeseia	Cultured
Water	5b5cf8ed8cbd6546429f9bdd2c3f1eec	Planctomycetota	Cultured	Planctomycetes	Cultured	Pirellulales	Cultured	Pirellulaceae	Cultured	Rhodopirellula	Cultured
Water	5b60e26d54fb723e5c2483d1a1327d9d	Proteobacteria	Cultured	Gammaproteobacteria	Cultured	Nitrosococcales	Cultured	Methylophagaceae	Cultured	Methylophaga	Cultured
Water	5b7c29c3697c9b91610f29bdca6c98ec	Firmicutes	Cultured	Clostridia	Cultured	Peptostreptococcales-Tissierellales	Cultured	Peptostreptococcales-Tissierellales	Cultured	Tissierella	Cultured
Water	5ba16183f570b969444d21b8d4cbaf71	Bacteroidota	Cultured	Bacteroidia	Cultured	Chitinophagales	Cultured	Saprospiraceae	Cultured	Portibacter	Cultured
Water	5ba2db7e6243db32629a1de345fbd18b	Proteobacteria	Cultured	Gammaproteobacteria	Cultured	Oceanospirillales	Cultured	Nitrincolaceae	Cultured	Marinobacterium	Cultured
Water	5bd8b0b31ac615a17181997349d0444c	Proteobacteria	Cultured	Alphaproteobacteria	Cultured	Kiloniellales	Cultured	Kiloniellaceae	Cultured	Pelagibius	Cultured
Water	5bebd5b8ea403e480b3a7e17359fb7e8	Bacteroidota	Cultured	Bacteroidia	Cultured	Chitinophagales	Cultured	Saprospiraceae	Cultured	Lewinella	Cultured
Water	5bf15bb00bfd3aa7b25c1615e2a2d4e1	Proteobacteria	Cultured	Gammaproteobacteria	Cultured	Burkholderiales	Cultured	Burkholderiaceae	Cultured	Polynucleobacter	Cultured
Water	5c23feb751448dd6b5e81cd8eb85df32	Spirochaetota	Cultured	Brachyspirae	Cultured	Brachyspirales	Cultured	Brachyspirales_Incertae_Sedis	Cultured	Exilispira	Cultured
Water	5c26e4b7a9398aaad85479eccbe791ef	Bdellovibrionota	Cultured	Bdellovibrionia	Cultured	Bacteriovoracales	Cultured	Bacteriovoracaceae	Cultured	Peredibacter	Cultured
Water	5c43c2784548c618e2268e75010d60c9	Verrucomicrobiota	Cultured	Verrucomicrobiae	Cultured	Verrucomicrobiales	Cultured	Rubritaleaceae	Cultured	Rubritalea	Cultured
Water	5c4a3085996edc3e34cd47a5bb412bfa	Proteobacteria	Cultured	Gammaproteobacteria	Cultured	Chromatiales	Cultured	Sedimenticolaceae	Cultured	Sedimenticola	Cultured
Water	5c5662b8a46760a4b798fcf49af56c75	Proteobacteria	Cultured	Alphaproteobacteria	Cultured	Sneathiellales	Cultured	Sneathiellaceae	Cultured	Sneathiella	Cultured
Water	5c851d6b65f538c032474ca568aa02ad	Bacteroidota	Cultured	Bacteroidia	Cultured	Cytophagales	Cultured	Cyclobacteriaceae	Cultured	Marinoscillum	Cultured
Water	5c9a720a5a4bfea1ea6d0c048636fdee	Verrucomicrobiota	Cultured	Verrucomicrobiae	Cultured	Verrucomicrobiales	Cultured	Rubritaleaceae	Cultured	Luteolibacter	Cultured
Water	5cc6bd70bacd66694fea0dbb7a95b6d5	Bacteroidota	Cultured	Bacteroidia	Cultured	Cytophagales	Cultured	Cyclobacteriaceae	Cultured	Marinoscillum	Cultured
Water	5cf9b2493dd20faa28e395ba1e1b2fbd	Proteobacteria	Cultured	Alphaproteobacteria	Cultured	Rhizobiales	Cultured	Hyphomicrobiaceae	Cultured	Filomicrobium	Cultured
Water	5d03cfa3f1b35547ef966eb546ddf50d	Desulfobacterota	Cultured	Desulfobacteria	Cultured	Desulfobacterales	Cultured	Desulfobacteraceae	Cultured	Desulfobacter	Cultured
Water	5d106e5ad4b5d2ae81f74485d6a4dab2	Proteobacteria	Cultured	Gammaproteobacteria	Cultured	Oceanospirillales	Cultured	Saccharospirillaceae	Cultured	Thalassolituus	Cultured
Water	5d16fb2704f843af4f5b40beeb8c9f35	Proteobacteria	Cultured	Alphaproteobacteria	Cultured	Caulobacterales	Cultured	Hyphomonadaceae	Cultured	Maricaulis	Cultured
Water	5d30f90aca1744fd1c74627614ca223a	Proteobacteria	Cultured	Gammaproteobacteria	Cultured	Oceanospirillales	Cultured	Endozoicomonadaceae	Cultured	Endozoicomonas	Cultured
Water	5d62f5f307ef1e11b3fff3108dd3fc55	Proteobacteria	Cultured	Gammaproteobacteria	Cultured	Coxiellales	Cultured	Coxiellaceae	Cultured	Coxiella	Cultured
Water	5d839f444d23cd9c9b5ddd74537824a1	Proteobacteria	Cultured	Gammaproteobacteria	Cultured	Steroidobacterales	Cultured	Woeseiaceae	Cultured	Woeseia	Cultured
Water	5d8c68c93ca3dd318d72d61d16f71797	Calditrichota	Cultured	Calditrichia	Cultured	Calditrichales	Cultured	Calditrichaceae	Cultured	Calorithrix	Cultured
Water	5dad919c09262135de53098097b9b506	Proteobacteria	Cultured	Gammaproteobacteria	Cultured	Oceanospirillales	Cultured	Kangiellaceae	Cultured	Aliikangiella	Cultured
Water	5dce8c6c27819a3fbc8e3668e3356f5a	Nitrospirota	Cultured	Nitrospiria	Cultured	Nitrospirales	Cultured	Nitrospiraceae	Cultured	Nitrospira	Cultured
Water	5dd9dac30b145eb9bcf459f9b8367e2f	Proteobacteria	Cultured	Gammaproteobacteria	Cultured	Coxiellales	Cultured	Coxiellaceae	Cultured	Coxiella	Cultured
Water	5de1b5f3afd4612a64795f4e95cc3e37	Firmicutes	Cultured	Clostridia	Cultured	Peptostreptococcales-Tissierellales	Cultured	Fusibacteraceae	Cultured	Fusibacter	Cultured
Water	5e0ba6c075c5b5d52a91c0e228c7bd1c	Spirochaetota	Cultured	Spirochaetia	Cultured	Spirochaetales	Cultured	Spirochaetaceae	Cultured	Sediminispirochaeta	Cultured
Water	5e1bba668cc9b98725efa00563f84081	Spirochaetota	Cultured	Spirochaetia	Cultured	Spirochaetales	Cultured	Spirochaetaceae	Cultured	Sediminispirochaeta	Cultured
Water	5e408a973f1fc277cb9b478c1da97e87	Proteobacteria	Cultured	Gammaproteobacteria	Cultured	Oceanospirillales	Cultured	Nitrincolaceae	Cultured	Marinobacterium	Cultured
Water	5e5662c05bf6831f1fe528adaa25ea2b	Campilobacterota	Cultured	Campylobacteria	Cultured	Campylobacterales	Cultured	Sulfurovaceae	Cultured	Sulfurovum	Cultured
Water	5e6faadf05a8917c5f4f0583616c213b	Planctomycetota	Cultured	Planctomycetes	Cultured	Isosphaerales	Cultured	Isosphaeraceae	Cultured	Tundrisphaera	Cultured
Water	5e7b0368ff7f3077098407ded50c7589	Desulfobacterota	Cultured	Desulfobacteria	Cultured	Desulfatiglandales	Cultured	Desulfatiglandaceae	Cultured	Desulfatiglans	Cultured
Water	5e8115b60ac9f622cbd9f2335b66a47c	Proteobacteria	Cultured	Gammaproteobacteria	Cultured	Oceanospirillales	Cultured	Pseudohongiellaceae	Cultured	Pseudohongiella	Cultured
Water	5e91dae673dc8388d286d44a2ba852e7	Planctomycetota	Cultured	Planctomycetes	Cultured	Pirellulales	Cultured	Pirellulaceae	Cultured	Pirellula	Cultured
Water	5e9f2bbf079d3f634278f15435d352d4	Proteobacteria	Cultured	Gammaproteobacteria	Cultured	Vibrionales	Cultured	Vibrionaceae	Cultured	Thaumasiovibrio	Cultured
Water	5eab7a7347071f182c66f0fc0edc9f2a	Bdellovibrionota	Cultured	Bdellovibrionia	Cultured	Bacteriovoracales	Cultured	Bacteriovoracaceae	Cultured	Peredibacter	Cultured
Water	5eb249ae370e2cb98755ab3875cba81f	Bdellovibrionota	Cultured	Oligoflexia	Cultured	Oligoflexales	Cultured	Oligoflexales	Cultured	Pseudobacteriovorax	Cultured
Water	5ebf7fc2fde757fc07565279be5b2e1d	Bacteroidota	Cultured	Bacteroidia	Cultured	Chitinophagales	Cultured	Saprospiraceae	Cultured	Lewinella	Cultured
Water	5ecb6cb600f8d2f25392e4f46d7b85a5	Proteobacteria	Cultured	Gammaproteobacteria	Cultured	Oceanospirillales	Cultured	Endozoicomonadaceae	Cultured	Endozoicomonas	Cultured
Water	5eddfb61423414cd646773b3a5b010cb	Spirochaetota	Cultured	Spirochaetia	Cultured	Spirochaetales	Cultured	Spirochaetaceae	Cultured	Sediminispirochaeta	Cultured
Water	5edeaf0c96b6e8630500380a2cc27cd3	Proteobacteria	Cultured	Gammaproteobacteria	Cultured	Oceanospirillales	Cultured	Pseudohongiellaceae	Cultured	Pseudohongiella	Cultured
Water	5ee16ba043164e316c51b1bc82ad420b	Acidobacteriota	Cultured	Holophagae	Cultured	Acanthopleuribacterales	Cultured	Acanthopleuribacteraceae	Cultured	Acanthopleuribacter	Cultured
Water	5ee5b7e2100e552607bd7204fddc4630	Campilobacterota	Cultured	Campylobacteria	Cultured	Campylobacterales	Cultured	Arcobacteraceae	Cultured	Halarcobacter	Cultured
Water	5ef559bbc0959bef4684d7079fb57c60	Proteobacteria	Cultured	Alphaproteobacteria	Cultured	Rhodobacterales	Cultured	Rhodobacteraceae	Cultured	Cognatishimia	Cultured
Water	5f123ab6a3b7b49bde226f0d1369ba37	Proteobacteria	Cultured	Gammaproteobacteria	Cultured	Coxiellales	Cultured	Coxiellaceae	Cultured	Coxiella	Cultured
Water	5f1a2706c0726f83e5d558a83baa14e1	Nitrospirota	Cultured	Nitrospiria	Cultured	Nitrospirales	Cultured	Nitrospiraceae	Cultured	Nitrospira	Cultured
Water	5f24ef09a1862f19c479d777eec263de	Bdellovibrionota	Cultured	Bdellovibrionia	Cultured	Bacteriovoracales	Cultured	Bacteriovoracaceae	Cultured	Peredibacter	Cultured
Water	5f5be836920d21a0a3b02e644e4bd3e0	Proteobacteria	Cultured	Gammaproteobacteria	Cultured	Oceanospirillales	Cultured	Saccharospirillaceae	Cultured	Reinekea	Cultured
Water	5f623bab93abffe28bda96048808f033	Bacteroidota	Cultured	Bacteroidia	Cultured	Cytophagales	Cultured	Cyclobacteriaceae	Cultured	Marinoscillum	Cultured
Water	5f6e38c54ad471807979ab5e63490206	Desulfobacterota	Cultured	Desulfobacteria	Cultured	Desulfobacterales	Cultured	Desulfosarcinaceae	Cultured	Desulfosarcina	Cultured
Water	5fc88ccaa9d124ff9b43a16ba7b9df90	Proteobacteria	Cultured	Gammaproteobacteria	Cultured	Steroidobacterales	Cultured	Woeseiaceae	Cultured	Woeseia	Cultured
Water	5fe2850f3aef7a54497c40b8c2423124	Firmicutes	Cultured	Bacilli	Cultured	Acholeplasmatales	Cultured	Acholeplasmataceae	Cultured	Acholeplasma	Cultured
Water	5ff8e060008727f6214d87f1e2fe19c0	Bacteroidota	Cultured	Bacteroidia	Cultured	Chitinophagales	Cultured	Saprospiraceae	Cultured	Lewinella	Cultured
Water	600172971add1e0238eb051255606ba8	Proteobacteria	Cultured	Gammaproteobacteria	Cultured	Cellvibrionales	Cultured	Cellvibrionaceae	Cultured	Agaribacterium	Cultured
Water	600268e78ea597a20ea601f58ea9cea7	Proteobacteria	Cultured	Gammaproteobacteria	Cultured	Burkholderiales	Cultured	Burkholderiaceae	Cultured	Polynucleobacter	Cultured
Water	6009790a4b9b4c1eb56034a1896338cf	Verrucomicrobiota	Cultured	Verrucomicrobiae	Cultured	Opitutales	Cultured	Puniceicoccaceae	Cultured	Lentimonas	Cultured
Water	601d7d2d6786eedbce129b324ebef7cd	Desulfobacterota	Cultured	Desulfobulbia	Cultured	Desulfobulbales	Cultured	Desulfurivibrionaceae	Cultured	Desulfurivibrio	Cultured
Water	6026900c7934cab19b92403375136ec0	Verrucomicrobiota	Cultured	Verrucomicrobiae	Cultured	Opitutales	Cultured	Puniceicoccaceae	Cultured	Pelagicoccus	Cultured
Water	602a00c1916ac6cbae9b9f1c40815b29	Bacteroidota	Cultured	Bacteroidia	Cultured	Flavobacteriales	Cultured	Crocinitomicaceae	Cultured	Crocinitomix	Cultured
Water	608a72b9da54898341b9869786ed097e	Proteobacteria	Cultured	Alphaproteobacteria	Cultured	Sphingomonadales	Cultured	Sphingomonadaceae	Cultured	Erythrobacter	Cultured
Water	60aeef674b0a947271876e953b3c09f3	Bacteroidota	Cultured	Bacteroidia	Cultured	Chitinophagales	Cultured	Saprospiraceae	Cultured	Rubidimonas	Cultured
Water	60df48e0f559816d29853336ee2642ba	Deferrisomatota	Cultured	Defferrisomatia	Cultured	Defferrisomatales	Cultured	Defferrisomataceae	Cultured	Deferrisoma	Cultured
Water	611d5c8ff99ca4bbe9fb0850ec6af0e8	Actinobacteriota	Cultured	Acidimicrobiia	Cultured	Microtrichales	Cultured	Ilumatobacteraceae	Cultured	Ilumatobacter	Cultured
Water	612693d3e4d6df9f31e65d09fb2118ce	Proteobacteria	Cultured	Gammaproteobacteria	Cultured	Oceanospirillales	Cultured	Saccharospirillaceae	Cultured	Reinekea	Cultured
Water	61530836a61c50edec13b1861ac78d92	Bacteroidota	Cultured	Bacteroidia	Cultured	Flavobacteriales	Cultured	Flavobacteriaceae	Cultured	Gramella	Cultured
Water	615543a27e8db4cbee48bae9d554ec0c	Proteobacteria	Cultured	Gammaproteobacteria	Cultured	Oceanospirillales	Cultured	Pseudohongiellaceae	Cultured	Pseudohongiella	Cultured
Water	6156ca96715bbc3712fd9ef3674b5d60	Proteobacteria	Cultured	Alphaproteobacteria	Cultured	Sphingomonadales	Cultured	Sphingomonadaceae	Cultured	Erythrobacter	Cultured
Water	6196fe3fcadb8bfdcbcd1349553b4d41	Proteobacteria	Cultured	Gammaproteobacteria	Cultured	Oceanospirillales	Cultured	Pseudohongiellaceae	Cultured	Pseudohongiella	Cultured
Water	61b99905f1d4e428ac52416be2a75299	Firmicutes	Cultured	Clostridia	Cultured	Peptostreptococcales-Tissierellales	Cultured	Peptostreptococcales-Tissierellales	Cultured	Gottschalkia	Cultured
Water	61deff5a009d99d893a62b9783124db7	Proteobacteria	Cultured	Gammaproteobacteria	Cultured	Coxiellales	Cultured	Coxiellaceae	Cultured	Coxiella	Cultured
Water	6232b5c0827259a750cc02b71bfcf892	Bdellovibrionota	Cultured	Bdellovibrionia	Cultured	Bacteriovoracales	Cultured	Bacteriovoracaceae	Cultured	Peredibacter	Cultured
Water	623dd8c083a4701224b9c7e1f7f24320	Myxococcota	Cultured	Polyangia	Cultured	Haliangiales	Cultured	Haliangiaceae	Cultured	Haliangium	Cultured
Water	6246c23841c15094e7f5ec9c5a33642c	Proteobacteria	Cultured	Alphaproteobacteria	Cultured	Rhodobacterales	Cultured	Rhodobacteraceae	Cultured	Limibaculum	Cultured
Water	62729c56736a89d471dac8112757d838	Proteobacteria	Cultured	Gammaproteobacteria	Cultured	Oceanospirillales	Cultured	Marinomonadaceae	Cultured	Marinomonas	Cultured
Water	62856c4b1e0806a8cefdea4e61d08c97	Firmicutes	Cultured	Clostridia	Cultured	Clostridia	Cultured	Hungateiclostridiaceae	Cultured	Fastidiosipila	Cultured
Water	62950fa39d8e22945dfc2e1910028f97	Bacteroidota	Cultured	Bacteroidia	Cultured	Flavobacteriales	Cultured	Cryomorphaceae	Cultured	Phaeocystidibacter	Cultured
Water	629f29c70d4b111116adc323defbce65	Planctomycetota	Cultured	Planctomycetes	Cultured	Pirellulales	Cultured	Pirellulaceae	Cultured	Rhodopirellula	Cultured
Water	62cd3c017b3dc51a898bbf8dcf6c9d14	Proteobacteria	Cultured	Gammaproteobacteria	Cultured	Vibrionales	Cultured	Vibrionaceae	Cultured	Vibrio	Cultured
Water	63342f8e7c3d16de8e67c6890ff6c250	Bacteroidota	Cultured	Bacteroidia	Cultured	Cytophagales	Cultured	Flammeovirgaceae	Cultured	Luteivirga	Cultured
Water	6336c53f3c044d633e2b6dda29a30c32	Bdellovibrionota	Cultured	Bdellovibrionia	Cultured	Bacteriovoracales	Cultured	Bacteriovoracaceae	Cultured	Halobacteriovorax	Cultured
Water	63682ddbbed8fe87a194de2e4e2556bf	Campilobacterota	Cultured	Campylobacteria	Cultured	Campylobacterales	Cultured	Arcobacteraceae	Cultured	Halarcobacter	Cultured
Water	639d9a6fe2f9f3d06dfb0665295b816a	Bacteroidota	Cultured	Bacteroidia	Cultured	Cytophagales	Cultured	Cyclobacteriaceae	Cultured	Marinoscillum	Cultured
Water	63a8359d84b7397db2897c89ece2106d	Proteobacteria	Cultured	Gammaproteobacteria	Cultured	Burkholderiales	Cultured	Rhodocyclaceae	Cultured	Dechloromonas	Cultured
Water	63b491ff98deea42c4b872785d87cf93	Proteobacteria	Cultured	Alphaproteobacteria	Cultured	Rhizobiales	Cultured	Hyphomicrobiaceae	Cultured	Hyphomicrobium	Cultured
Water	64045f134314223e6976113d17ad5b7f	Planctomycetota	Cultured	Planctomycetes	Cultured	Pirellulales	Cultured	Pirellulaceae	Cultured	Pirellula	Cultured
Water	64859f438a06a6d91664355edc7ccaa4	Proteobacteria	Cultured	Gammaproteobacteria	Cultured	Ectothiorhodospirales	Cultured	Acidihalobacteraceae	Cultured	Acidihalobacter	Cultured
Water	6486830317d0021af4083cda334133a6	Proteobacteria	Cultured	Alphaproteobacteria	Cultured	Rhizobiales	Cultured	Beijerinckiaceae	Cultured	Methylobacterium-Methylorubrum	Cultured
Water	64a643c3ccd58c2ccc91215b1452162a	Bacteroidota	Cultured	Bacteroidia	Cultured	Chitinophagales	Cultured	Saprospiraceae	Cultured	Haliscomenobacter	Cultured
Water	64a913aedaa76caef214fff748cc5ec5	Proteobacteria	Cultured	Alphaproteobacteria	Cultured	Rhizobiales	Cultured	Rhizobiales_Incertae_Sedis	Cultured	Bauldia	Cultured
Water	64abeda8707e0ee75632a2579ef2efda	Campilobacterota	Cultured	Campylobacteria	Cultured	Campylobacterales	Cultured	Sulfurovaceae	Cultured	Sulfurovum	Cultured
Water	64b83056cc18e89a90831c8190142063	Proteobacteria	Cultured	Gammaproteobacteria	Cultured	Thiotrichales	Cultured	Thiotrichaceae	Cultured	Leucothrix	Cultured
Water	64cbc249b42be4b81b91b07c531a6720	Proteobacteria	Cultured	Gammaproteobacteria	Cultured	Coxiellales	Cultured	Coxiellaceae	Cultured	Coxiella	Cultured
Water	64f440351ea327057508e75c0db3b566	Proteobacteria	Cultured	Gammaproteobacteria	Cultured	Steroidobacterales	Cultured	Woeseiaceae	Cultured	Woeseia	Cultured
Water	64f85d2947efcd097894c3893ae9bf56	Desulfobacterota	Cultured	Desulfovibrionia	Cultured	Desulfovibrionales	Cultured	Desulfovibrionaceae	Cultured	Desulfovibrio	Cultured
Water	650a3114153465d0a9cf31950836ed81	Planctomycetota	Cultured	Planctomycetes	Cultured	Pirellulales	Cultured	Pirellulaceae	Cultured	Rhodopirellula	Cultured
Water	6540fbf942713a98c3f765286917c13f	Bacteroidota	Cultured	Bacteroidia	Cultured	Bacteroidales	Cultured	Prolixibacteraceae	Cultured	Draconibacterium	Cultured
Water	6576ceeb6046bd7576e6b2e42f8fa2dc	Bacteroidota	Cultured	Bacteroidia	Cultured	Cytophagales	Cultured	Cyclobacteriaceae	Cultured	Marinoscillum	Cultured
Water	657b0c047e290d8d605125fad9b5d7a3	Proteobacteria	Cultured	Gammaproteobacteria	Cultured	Alteromonadales	Cultured	Alteromonadaceae	Cultured	Aliiglaciecola	Cultured
Water	6584261ecdbde9d1b201a69869273812	Firmicutes	Cultured	Clostridia	Cultured	Peptostreptococcales-Tissierellales	Cultured	Peptostreptococcaceae	Cultured	Terrisporobacter	Cultured
Water	658bd713b87d3ed89ad40dbfeceabd58	Proteobacteria	Cultured	Gammaproteobacteria	Cultured	Vibrionales	Cultured	Vibrionaceae	Cultured	Vibrio	Cultured
Water	6595ecb4ca4da941a475c0bf51c85ffa	Proteobacteria	Cultured	Alphaproteobacteria	Cultured	Rhizobiales	Cultured	Beijerinckiaceae	Cultured	Methylorosula	Cultured
Water	65af43d003ff260cd0f8aaf428dac342	Campilobacterota	Cultured	Campylobacteria	Cultured	Campylobacterales	Cultured	Sulfurimonadaceae	Cultured	Sulfurimonas	Cultured
Water	65b876a719f994bb536a711f68d6f9b5	Planctomycetota	Cultured	Planctomycetes	Cultured	Pirellulales	Cultured	Pirellulaceae	Cultured	Rubripirellula	Cultured
Water	65c2db52a555e6f2f079b0d572ad14b5	Bdellovibrionota	Cultured	Bdellovibrionia	Cultured	Bdellovibrionales	Cultured	Bdellovibrionaceae	Cultured	Bdellovibrio	Cultured
Water	65d2ed4dc56f38bdd73017fa3a29edbb	Verrucomicrobiota	Cultured	Verrucomicrobiae	Cultured	Verrucomicrobiales	Cultured	Rubritaleaceae	Cultured	Roseibacillus	Cultured
Water	65e439716acca76b880931e222d34f6d	Proteobacteria	Cultured	Gammaproteobacteria	Cultured	Steroidobacterales	Cultured	Woeseiaceae	Cultured	Woeseia	Cultured
Water	65e7dcaa25c24d38fa74f5a15bda4082	Desulfobacterota	Cultured	Desulfobacteria	Cultured	Desulfatiglandales	Cultured	Desulfatiglandaceae	Cultured	Desulfatiglans	Cultured
Water	66006cb9bcd6454e7d2f5e37bfb9e516	Proteobacteria	Cultured	Gammaproteobacteria	Cultured	Chromatiales	Cultured	Chromatiaceae	Cultured	Thiorhodococcus	Cultured
Water	66166226efc96f81aec0ca92f220e92a	Bacteroidota	Cultured	Bacteroidia	Cultured	Flavobacteriales	Cultured	Crocinitomicaceae	Cultured	Fluviicola	Cultured
Water	662012c05a1d5cde5e8ea55cd5c47e4d	Proteobacteria	Cultured	Gammaproteobacteria	Cultured	Oceanospirillales	Cultured	Pseudohongiellaceae	Cultured	Pseudohongiella	Cultured
Water	6625a251d0a301e5f6239401493d55dd	Nitrospirota	Cultured	Nitrospiria	Cultured	Nitrospirales	Cultured	Nitrospiraceae	Cultured	Nitrospira	Cultured
Water	6668d170feedff110783cbd0585c8e5a	Bacteroidota	Cultured	Bacteroidia	Cultured	Cytophagales	Cultured	Cyclobacteriaceae	Cultured	Fulvivirga	Cultured
Water	66814dde6c5717bd42673d72e49dade8	Proteobacteria	Cultured	Alphaproteobacteria	Cultured	Rickettsiales	Cultured	Rickettsiaceae	Cultured	Orientia	Cultured
Water	66c7223fc85dab5ce441cb4fbfb70239	Proteobacteria	Cultured	Gammaproteobacteria	Cultured	Ectothiorhodospirales	Cultured	Ectothiorhodospiraceae	Cultured	Thiogranum	Cultured
Water	66d4dfc05b2a29f8d32f93328f033ed4	Proteobacteria	Cultured	Alphaproteobacteria	Cultured	Rhizobiales	Cultured	Rhizobiaceae	Cultured	Hoeflea	Cultured
Water	673148d8723ea0bee0a2a4a7b3d91ea4	Bacteroidota	Cultured	Bacteroidia	Cultured	Flavobacteriales	Cultured	Flavobacteriaceae	Cultured	Flavimarina	Cultured
Water	673b9c52c954b890762410d7c69e47b3	Desulfobacterota	Cultured	Desulfovibrionia	Cultured	Desulfovibrionales	Cultured	Desulfovibrionaceae	Cultured	Desulfovibrio	Cultured
Water	6781f9e0d52dc6b21e799c1414500099	Proteobacteria	Cultured	Gammaproteobacteria	Cultured	Alteromonadales	Cultured	Shewanellaceae	Cultured	Shewanella	Cultured
Water	6783838ac387f2ce1d458057101a08d8	Bdellovibrionota	Cultured	Bdellovibrionia	Cultured	Bacteriovoracales	Cultured	Bacteriovoracaceae	Cultured	Peredibacter	Cultured
Water	6799fba90191a47608752121326ebe89	Planctomycetota	Cultured	Planctomycetes	Cultured	Pirellulales	Cultured	Pirellulaceae	Cultured	Blastopirellula	Cultured
Water	67a5d46f119c2a4b7525efcdf4499607	Proteobacteria	Cultured	Alphaproteobacteria	Cultured	Rhodospirillales	Cultured	Rhodospirillaceae	Cultured	Haematospirillum	Cultured
Water	681f08730baa200cca2b875b21e57e10	Proteobacteria	Cultured	Gammaproteobacteria	Cultured	Xanthomonadales	Cultured	Rhodanobacteraceae	Cultured	Oleiagrimonas	Cultured
Water	68362339468a2d1deee90b7576d5463c	Desulfobacterota	Cultured	Desulfovibrionia	Cultured	Desulfovibrionales	Cultured	Desulfovibrionaceae	Cultured	Desulfovibrio	Cultured
Water	683d4cb2b21c4ecf68c463be5bea7543	Actinobacteriota	Cultured	Actinobacteria	Cultured	Corynebacteriales	Cultured	Corynebacteriaceae	Cultured	Corynebacterium	Cultured
Water	68493d2af00c3d08157eea2af771aff8	Proteobacteria	Cultured	Gammaproteobacteria	Cultured	Oceanospirillales	Cultured	Oleiphilaceae	Cultured	Oleiphilus	Cultured
Water	6851e19ff89dde810ff5da7d25944d17	Firmicutes	Cultured	Clostridia	Cultured	Peptostreptococcales-Tissierellales	Cultured	Fusibacteraceae	Cultured	Fusibacter	Cultured
Water	6853cc1fd0e380bb0808ca227b063be6	Campilobacterota	Cultured	Campylobacteria	Cultured	Campylobacterales	Cultured	Sulfurimonadaceae	Cultured	Sulfurimonas	Cultured
Water	6891ffbf6a060a3ace606cc6daca599a	Bdellovibrionota	Cultured	Bdellovibrionia	Cultured	Bdellovibrionales	Cultured	Bdellovibrionaceae	Cultured	Bdellovibrio	Cultured
Water	6895e26c96fa71b532329add673ec20e	Myxococcota	Cultured	Polyangia	Cultured	Polyangiales	Cultured	Sandaracinaceae	Cultured	Sandaracinus	Cultured
Water	68af4bde7aff803eb80d38ca2b0fda40	Proteobacteria	Cultured	Gammaproteobacteria	Cultured	Oceanospirillales	Cultured	Alcanivoracaceae	Cultured	Ketobacter	Cultured
Water	68fb21a3bb0e6a960f8cb5b2923ee69e	Proteobacteria	Cultured	Gammaproteobacteria	Cultured	Oceanospirillales	Cultured	Kangiellaceae	Cultured	Kangiella	Cultured
Water	6903cc5168c6dd82a1b35e807d8ae599	Proteobacteria	Cultured	Alphaproteobacteria	Cultured	Caulobacterales	Cultured	Hyphomonadaceae	Cultured	Maricaulis	Cultured
Water	6905eb8ff296e045153d1e67eac50f96	Firmicutes	Cultured	Negativicutes	Cultured	Veillonellales-Selenomonadales	Cultured	Veillonellaceae	Cultured	Megasphaera	Cultured
Water	69093c1842de95f7dc01619c11ef3d98	Proteobacteria	Cultured	Alphaproteobacteria	Cultured	Rhodospirillales	Cultured	Terasakiellaceae	Cultured	Terasakiella	Cultured
Water	69640bdbefcd167f9390e5ee5b034d26	Myxococcota	Cultured	Polyangia	Cultured	Haliangiales	Cultured	Haliangiaceae	Cultured	Haliangium	Cultured
Water	6967e4c36a50b5331d1e2b287181902e	Proteobacteria	Cultured	Gammaproteobacteria	Cultured	Alteromonadales	Cultured	Colwelliaceae	Cultured	Thalassotalea	Cultured
Water	69a9939168adadf916d2bb3b2b01181f	Proteobacteria	Cultured	Gammaproteobacteria	Cultured	Alteromonadales	Cultured	Marinobacteraceae	Cultured	Marinobacter	Cultured
Water	69aa2b992e80772e5fcf32c60ae0ee29	Acidobacteriota	Cultured	Holophagae	Cultured	Acanthopleuribacterales	Cultured	Acanthopleuribacteraceae	Cultured	Acanthopleuribacter	Cultured
Water	69ae06761055c6063b3664be35b82a04	Proteobacteria	Cultured	Gammaproteobacteria	Cultured	Burkholderiales	Cultured	Burkholderiaceae	Cultured	Limnobacter	Cultured
Water	69b7947961d626eff99a3356834078f3	Actinobacteriota	Cultured	Thermoleophilia	Cultured	Solirubrobacterales	Cultured	Solirubrobacteraceae	Cultured	Conexibacter	Cultured
Water	69e534149016dbd52dff267f6a329870	Bacteroidota	Cultured	Bacteroidia	Cultured	Bacteroidales	Cultured	Marinifilaceae	Cultured	Marinifilum	Cultured
Water	6a291dad0798030d9f5f1ddfad585807	Proteobacteria	Cultured	Gammaproteobacteria	Cultured	Vibrionales	Cultured	Vibrionaceae	Cultured	Vibrio	Cultured
Water	6a55e03d35accb01cfa958ae078de1f6	Proteobacteria	Cultured	Gammaproteobacteria	Cultured	Cellvibrionales	Cultured	Cellvibrionaceae	Cultured	Aestuariicella	Cultured
Water	6a564015d6cf0d230bd06e4649e9cde4	Proteobacteria	Cultured	Gammaproteobacteria	Cultured	Oceanospirillales	Cultured	Alcanivoracaceae	Cultured	Ketobacter	Cultured
Water	6ac4b9965c883d20e745effd288dfd56	Proteobacteria	Cultured	Alphaproteobacteria	Cultured	Rhodospirillales	Cultured	Rhodospirillaceae	Cultured	Haematospirillum	Cultured
Water	6af7eb606c380c19414c41981797d944	Firmicutes	Cultured	Clostridia	Cultured	Peptostreptococcales-Tissierellales	Cultured	Peptostreptococcales-Tissierellales	Cultured	Guggenheimella	Cultured
Water	6b18dc709700cdc517f5d8693322cc92	Proteobacteria	Cultured	Gammaproteobacteria	Cultured	Alteromonadales	Cultured	Marinobacteraceae	Cultured	Marinobacter	Cultured
Water	6b60dee031d36b825059c20f4933b9fc	Bacteroidota	Cultured	Bacteroidia	Cultured	Flavobacteriales	Cultured	Flavobacteriaceae	Cultured	Flavobacterium	Cultured
Water	6b64bca1b2ae70f24384102dbf0a05f5	Bdellovibrionota	Cultured	Oligoflexia	Cultured	Silvanigrellales	Cultured	Silvanigrellaceae	Cultured	Silvanigrella	Cultured
Water	6ba49ed2f30664a688dba704de9fd74f	Proteobacteria	Cultured	Gammaproteobacteria	Cultured	Ectothiorhodospirales	Cultured	Thioalkalispiraceae	Cultured	Thioalkalispira-Sulfurivermis	Cultured
Water	6bcfebcd70b71256c40165b2d47d831d	Proteobacteria	Cultured	Gammaproteobacteria	Cultured	Oceanospirillales	Cultured	Pseudohongiellaceae	Cultured	Pseudohongiella	Cultured
Water	6bd1bd2976ad6d7ed71b5e3fcb475bda	Proteobacteria	Cultured	Alphaproteobacteria	Cultured	Rhizobiales	Cultured	Hyphomicrobiaceae	Cultured	Filomicrobium	Cultured
Water	6c244d303f234e303e381672eada46b8	Proteobacteria	Cultured	Gammaproteobacteria	Cultured	Oceanospirillales	Cultured	Oleiphilaceae	Cultured	Oleiphilus	Cultured
[truncated: 27,127 more rows]
