# Supplementary material for: The intestinal digesta microbiota of tropical marine fish is largely uncultured and distinct from surrounding water microbiota
Source: NPJ Biofilms Microbiomes. 2024 Feb 19;10:11. doi: 10.1038/s41522-024-00484-x (PMC10876542; doi:10.1038/s41522-024-00484-x)
Supplement: Supplementary file 5 — Supporting Table S4 [file 41522_2024_484_MOESM5_ESM.xlsx]

## Sheet: Sheet1
α-diversity
Samples involved	Diversity index	Alpha significance level	Total observations	Power	Variable
Wild and water	Shannon	0.01	350	1	Sampling strait and sample type
		0.05	350	1	Sampling strait and sample type
		0.1	350	1	Sampling strait and sample type
		0.01	400	1	Sampling strait and sample type
		0.05	400	1	Sampling strait and sample type
		0.1	400	1	Sampling strait and sample type
Wild and water without juveniles	Simpson	0.01	350	0.999984	Rounded trophic level
		0.05	350	0.999999	Rounded trophic level
		0.1	350	1	Rounded trophic level
		0.01	400	0.999999	Rounded trophic level
		0.05	400	1	Rounded trophic level
		0.1	400	1	Rounded trophic level
Wild and water without juveniles	Shannon	0.01	350	1	Rounded trophic level
		0.05	350	1	Rounded trophic level
		0.1	350	1	Rounded trophic level
		0.01	400	1	Rounded trophic level
		0.05	400	1	Rounded trophic level
		0.1	400	1	Rounded trophic level
Wild and farmed	Shannon	0.01	300	1	Domestication status
		0.05	300	1	Domestication status
		0.1	300	1	Domestication status
		0.01	350	1	Domestication status
		0.05	350	1	Domestication status
		0.1	350	1	Domestication status
Wild and farmed	Chao1	0.01	300	1	Domestication status
		0.05	300	1	Domestication status
		0.1	300	1	Domestication status
		0.01	350	1	Domestication status
		0.05	350	1	Domestication status
		0.1	350	1	Domestication status
β-diversity
Wild and water without juveniles	Weighted Unifrac	0.01	350	1	Rounded trophic level
		0.05	350	1	Rounded trophic level
		0.1	350	1	Rounded trophic level
		0.01	400	1	Rounded trophic level
		0.05	400	1	Rounded trophic level
		0.1	400	1	Rounded trophic level
Wild and water without juveniles	Bray-Curtis	0.01	350	1	Rounded trophic level
		0.05	350	1	Rounded trophic level
		0.1	350	1	Rounded trophic level
		0.01	400	1	Rounded trophic level
		0.05	400	1	Rounded trophic level
		0.1	400	1	Rounded trophic level
Wild and farmed	Bray-Curtis	0.01	300	0.168635	Pattern of parental care
		0.05	300	0.36763	Pattern of parental care
		0.1	300	0.494951	Pattern of parental care
		0.01	350	0.209308	Pattern of parental care
		0.05	350	0.424658	Pattern of parental care
		0.1	350	0.553227	Pattern of parental care
Wild and farmed	Bray-Curtis	0.01	300	0.206736	Type of parental care
		0.05	300	0.421213	Type of parental care
		0.1	300	0.548991	Type of parental care
		0.01	350	0.253935	Type of parental care
		0.05	350	0.482054	Type of parental care
		0.1	350	0.608607	Type of parental care
Wild and farmed	Bray-Curtis	0.01	300	0.95687	Feeding path
		0.05	300	0.990396	Feeding path
		0.1	300	0.996101	Feeding path
		0.01	350	0.980446	Feeding path
		0.05	350	0.996409	Feeding path
		0.1	350	0.998682	Feeding path
Wild and farmed	Bray-Curtis	0.01	300	0.762148	Domestication status
		0.05	300	0.909363	Domestication status
		0.1	300	0.951049	Domestication status
		0.01	350	0.836362	Domestication status
		0.05	350	0.945494	Domestication status
		0.1	350	0.972614	Domestication status
Wild and farmed	Bray-Curtis	0.01	300	NA	Host species
		0.05	300	NA	Host species
		0.1	300	NA	Host species
		0.01	350	NA	Host species
		0.05	350	NA	Host species
		0.1	350	NA	Host species
Wild and farmed	Bray-Curtis	0.01	300	NA	Sampling location
		0.05	300	NA	Sampling location
		0.1	300	NA	Sampling location
		0.01	350	NA	Sampling location
		0.05	350	NA	Sampling location
		0.1	350	NA	Sampling location
