# Supplementary material for: The intestinal digesta microbiota of tropical marine fish is largely uncultured and distinct from surrounding water microbiota
Source: NPJ Biofilms Microbiomes. 2024 Feb 19;10:11. doi: 10.1038/s41522-024-00484-x (PMC10876542; doi:10.1038/s41522-024-00484-x)
Supplement: Supplementary file 6 — Supporting Table S5 [file 41522_2024_484_MOESM6_ESM.xlsx]

## Sheet: S_Table_3
Pathway	ASV Count
3-HYDROXYPHENYLACETATE-DEGRADATION-PWY	19820
CHLOROPHYLL-SYN	29972
CRNFORCAT-PWY	10995
GALLATE-DEGRADATION-I-PWY	782
GALLATE-DEGRADATION-II-PWY	779
HEXITOLDEGSUPER-PWY	34417
METHYLGALLATE-DEGRADATION-PWY	15462
NADSYN-PWY	34545
P184-PWY	15363
P261-PWY	7480
PWY-1501	422
PWY-2941	34750
PWY-3801	32303
PWY-3941	4826
PWY-4361	16451
PWY-4722	8474
PWY-5178	7600
PWY-5265	17835
PWY-5392	29080
PWY-5419	5886
PWY-5420	9985
PWY-5430	9329
PWY-5529	33432
PWY-5531	29972
PWY-5647	1465
PWY-5651	7812
PWY-5654	1194
PWY-5655	11654
PWY-5743	28175
PWY-5744	27440
PWY-6107	2163
PWY-6210	953
PWY-6338	15083
PWY-6339	14072
PWY-6404	22033
PWY-6505	11177
PWY-6581	549
PWY-7013	18436
PWY-7024	28053
PWY-7046	22106
PWY-7090	8724
PWY-7097	15083
PWY-7098	15386
PWY-7159	29972
PWY-7295	6938
PWY-7377	32063
PWY-7527	27455
PWY0-1277	5955
PWY1G-0	4429
VALDEG-PWY	26692
