# Supplementary material for: The intestinal digesta microbiota of tropical marine fish is largely uncultured and distinct from surrounding water microbiota
Source: NPJ Biofilms Microbiomes. 2024 Feb 19;10:11. doi: 10.1038/s41522-024-00484-x (PMC10876542; doi:10.1038/s41522-024-00484-x)
Supplement: Supplementary file 7 — Supporting Table S6 [file 41522_2024_484_MOESM7_ESM.xlsx]

## Sheet: S_Table_4
ASV	Pathway	Order	Family	Genus	Species
0000bf6dc28df311c949c7d690ba6ee7	PWY-7377	Oscillospirales	Ruminococcaceae	uncultured	uncultured_bacterium
0000bf6dc28df311c949c7d690ba6ee7	PWY-2941	Oscillospirales	Ruminococcaceae	uncultured	uncultured_bacterium
0000bf6dc28df311c949c7d690ba6ee7	PWY-5265	Oscillospirales	Ruminococcaceae	uncultured	uncultured_bacterium
0000bf6dc28df311c949c7d690ba6ee7	HEXITOLDEGSUPER-PWY	Oscillospirales	Ruminococcaceae	uncultured	uncultured_bacterium
0000bf6dc28df311c949c7d690ba6ee7	PWY-5178	Oscillospirales	Ruminococcaceae	uncultured	uncultured_bacterium
0000bf6dc28df311c949c7d690ba6ee7	PWY-5529	Oscillospirales	Ruminococcaceae	uncultured	uncultured_bacterium
0000bf6dc28df311c949c7d690ba6ee7	NADSYN-PWY	Oscillospirales	Ruminococcaceae	uncultured	uncultured_bacterium
0002b9ae9c8af913da6a66f89aac5bee	PWY-5392	Thermoactinomycetales	Thermoactinomycetaceae	Lihuaxuella	Lihuaxuella_thermophila
0002b9ae9c8af913da6a66f89aac5bee	P184-PWY	Thermoactinomycetales	Thermoactinomycetaceae	Lihuaxuella	Lihuaxuella_thermophila
0002b9ae9c8af913da6a66f89aac5bee	CRNFORCAT-PWY	Thermoactinomycetales	Thermoactinomycetaceae	Lihuaxuella	Lihuaxuella_thermophila
0002b9ae9c8af913da6a66f89aac5bee	VALDEG-PWY	Thermoactinomycetales	Thermoactinomycetaceae	Lihuaxuella	Lihuaxuella_thermophila
0002b9ae9c8af913da6a66f89aac5bee	PWY-5655	Thermoactinomycetales	Thermoactinomycetaceae	Lihuaxuella	Lihuaxuella_thermophila
0002b9ae9c8af913da6a66f89aac5bee	P261-PWY	Thermoactinomycetales	Thermoactinomycetaceae	Lihuaxuella	Lihuaxuella_thermophila
0002b9ae9c8af913da6a66f89aac5bee	PWY-7098	Thermoactinomycetales	Thermoactinomycetaceae	Lihuaxuella	Lihuaxuella_thermophila
0002b9ae9c8af913da6a66f89aac5bee	PWY-6404	Thermoactinomycetales	Thermoactinomycetaceae	Lihuaxuella	Lihuaxuella_thermophila
0002b9ae9c8af913da6a66f89aac5bee	PWY-5531	Thermoactinomycetales	Thermoactinomycetaceae	Lihuaxuella	Lihuaxuella_thermophila
0002b9ae9c8af913da6a66f89aac5bee	PWY-5529	Thermoactinomycetales	Thermoactinomycetaceae	Lihuaxuella	Lihuaxuella_thermophila
0002b9ae9c8af913da6a66f89aac5bee	PWY-5743	Thermoactinomycetales	Thermoactinomycetaceae	Lihuaxuella	Lihuaxuella_thermophila
0002b9ae9c8af913da6a66f89aac5bee	3-HYDROXYPHENYLACETATE-DEGRADATION-PWY	Thermoactinomycetales	Thermoactinomycetaceae	Lihuaxuella	Lihuaxuella_thermophila
0002b9ae9c8af913da6a66f89aac5bee	PWY-7090	Thermoactinomycetales	Thermoactinomycetaceae	Lihuaxuella	Lihuaxuella_thermophila
0002b9ae9c8af913da6a66f89aac5bee	PWY-3801	Thermoactinomycetales	Thermoactinomycetaceae	Lihuaxuella	Lihuaxuella_thermophila
0002b9ae9c8af913da6a66f89aac5bee	PWY-5651	Thermoactinomycetales	Thermoactinomycetaceae	Lihuaxuella	Lihuaxuella_thermophila
0002b9ae9c8af913da6a66f89aac5bee	PWY-5744	Thermoactinomycetales	Thermoactinomycetaceae	Lihuaxuella	Lihuaxuella_thermophila
0002b9ae9c8af913da6a66f89aac5bee	CHLOROPHYLL-SYN	Thermoactinomycetales	Thermoactinomycetaceae	Lihuaxuella	Lihuaxuella_thermophila
0002b9ae9c8af913da6a66f89aac5bee	PWY-6338	Thermoactinomycetales	Thermoactinomycetaceae	Lihuaxuella	Lihuaxuella_thermophila
0002b9ae9c8af913da6a66f89aac5bee	PWY-2941	Thermoactinomycetales	Thermoactinomycetaceae	Lihuaxuella	Lihuaxuella_thermophila
0002b9ae9c8af913da6a66f89aac5bee	PWY-4361	Thermoactinomycetales	Thermoactinomycetaceae	Lihuaxuella	Lihuaxuella_thermophila
0002b9ae9c8af913da6a66f89aac5bee	PWY-7527	Thermoactinomycetales	Thermoactinomycetaceae	Lihuaxuella	Lihuaxuella_thermophila
0002b9ae9c8af913da6a66f89aac5bee	PWY-7097	Thermoactinomycetales	Thermoactinomycetaceae	Lihuaxuella	Lihuaxuella_thermophila
0002b9ae9c8af913da6a66f89aac5bee	PWY-7046	Thermoactinomycetales	Thermoactinomycetaceae	Lihuaxuella	Lihuaxuella_thermophila
0002b9ae9c8af913da6a66f89aac5bee	NADSYN-PWY	Thermoactinomycetales	Thermoactinomycetaceae	Lihuaxuella	Lihuaxuella_thermophila
0002b9ae9c8af913da6a66f89aac5bee	PWY-7377	Thermoactinomycetales	Thermoactinomycetaceae	Lihuaxuella	Lihuaxuella_thermophila
0002b9ae9c8af913da6a66f89aac5bee	PWY-7024	Thermoactinomycetales	Thermoactinomycetaceae	Lihuaxuella	Lihuaxuella_thermophila
0002b9ae9c8af913da6a66f89aac5bee	METHYLGALLATE-DEGRADATION-PWY	Thermoactinomycetales	Thermoactinomycetaceae	Lihuaxuella	Lihuaxuella_thermophila
0002b9ae9c8af913da6a66f89aac5bee	PWY-7159	Thermoactinomycetales	Thermoactinomycetaceae	Lihuaxuella	Lihuaxuella_thermophila
0002b9ae9c8af913da6a66f89aac5bee	PWY-6505	Thermoactinomycetales	Thermoactinomycetaceae	Lihuaxuella	Lihuaxuella_thermophila
0002b9ae9c8af913da6a66f89aac5bee	HEXITOLDEGSUPER-PWY	Thermoactinomycetales	Thermoactinomycetaceae	Lihuaxuella	Lihuaxuella_thermophila
0005d5c3b076f987ef6b13f8f828bb7e	PWY-6339	pItb-vmat-80	pItb-vmat-80	pItb-vmat-80
0005d5c3b076f987ef6b13f8f828bb7e	PWY-7024	pItb-vmat-80	pItb-vmat-80	pItb-vmat-80
0005d5c3b076f987ef6b13f8f828bb7e	NADSYN-PWY	pItb-vmat-80	pItb-vmat-80	pItb-vmat-80
0005d5c3b076f987ef6b13f8f828bb7e	PWY-6404	pItb-vmat-80	pItb-vmat-80	pItb-vmat-80
0005d5c3b076f987ef6b13f8f828bb7e	PWY-7046	pItb-vmat-80	pItb-vmat-80	pItb-vmat-80
0005d5c3b076f987ef6b13f8f828bb7e	PWY-2941	pItb-vmat-80	pItb-vmat-80	pItb-vmat-80
0005d5c3b076f987ef6b13f8f828bb7e	P184-PWY	pItb-vmat-80	pItb-vmat-80	pItb-vmat-80
0005d5c3b076f987ef6b13f8f828bb7e	PWY-5744	pItb-vmat-80	pItb-vmat-80	pItb-vmat-80
0005d5c3b076f987ef6b13f8f828bb7e	PWY-7295	pItb-vmat-80	pItb-vmat-80	pItb-vmat-80
0005d5c3b076f987ef6b13f8f828bb7e	PWY-7377	pItb-vmat-80	pItb-vmat-80	pItb-vmat-80
0005d5c3b076f987ef6b13f8f828bb7e	PWY-6338	pItb-vmat-80	pItb-vmat-80	pItb-vmat-80
0005d5c3b076f987ef6b13f8f828bb7e	HEXITOLDEGSUPER-PWY	pItb-vmat-80	pItb-vmat-80	pItb-vmat-80
0005d5c3b076f987ef6b13f8f828bb7e	PWY-3801	pItb-vmat-80	pItb-vmat-80	pItb-vmat-80
0005d5c3b076f987ef6b13f8f828bb7e	PWY-5419	pItb-vmat-80	pItb-vmat-80	pItb-vmat-80
0005d5c3b076f987ef6b13f8f828bb7e	PWY-7098	pItb-vmat-80	pItb-vmat-80	pItb-vmat-80
0005d5c3b076f987ef6b13f8f828bb7e	PWY-5743	pItb-vmat-80	pItb-vmat-80	pItb-vmat-80
0005d5c3b076f987ef6b13f8f828bb7e	METHYLGALLATE-DEGRADATION-PWY	pItb-vmat-80	pItb-vmat-80	pItb-vmat-80
0005d5c3b076f987ef6b13f8f828bb7e	PWY-5420	pItb-vmat-80	pItb-vmat-80	pItb-vmat-80
0005d5c3b076f987ef6b13f8f828bb7e	PWY-7097	pItb-vmat-80	pItb-vmat-80	pItb-vmat-80
0005d5c3b076f987ef6b13f8f828bb7e	PWY-5430	pItb-vmat-80	pItb-vmat-80	pItb-vmat-80
0005d5c3b076f987ef6b13f8f828bb7e	PWY-7159	pItb-vmat-80	pItb-vmat-80	pItb-vmat-80
0005d5c3b076f987ef6b13f8f828bb7e	CHLOROPHYLL-SYN	pItb-vmat-80	pItb-vmat-80	pItb-vmat-80
0005d5c3b076f987ef6b13f8f828bb7e	3-HYDROXYPHENYLACETATE-DEGRADATION-PWY	pItb-vmat-80	pItb-vmat-80	pItb-vmat-80
0005d5c3b076f987ef6b13f8f828bb7e	PWY-5531	pItb-vmat-80	pItb-vmat-80	pItb-vmat-80
0005d5c3b076f987ef6b13f8f828bb7e	PWY-5529	pItb-vmat-80	pItb-vmat-80	pItb-vmat-80
0005d5c3b076f987ef6b13f8f828bb7e	PWY-5265	pItb-vmat-80	pItb-vmat-80	pItb-vmat-80
0007ea9d55055203d3a9c0d600982e4b	3-HYDROXYPHENYLACETATE-DEGRADATION-PWY
0007ea9d55055203d3a9c0d600982e4b	PWY-5265
0007ea9d55055203d3a9c0d600982e4b	NADSYN-PWY
0007ea9d55055203d3a9c0d600982e4b	HEXITOLDEGSUPER-PWY
0007ea9d55055203d3a9c0d600982e4b	PWY-2941
0007ea9d55055203d3a9c0d600982e4b	PWY-7159
0007ea9d55055203d3a9c0d600982e4b	PWY1G-0
0007ea9d55055203d3a9c0d600982e4b	CRNFORCAT-PWY
0007ea9d55055203d3a9c0d600982e4b	PWY-5392
0007ea9d55055203d3a9c0d600982e4b	PWY-3801
0007ea9d55055203d3a9c0d600982e4b	PWY-5529
0007ea9d55055203d3a9c0d600982e4b	PWY-5531
0007ea9d55055203d3a9c0d600982e4b	PWY-4722
0007ea9d55055203d3a9c0d600982e4b	PWY-7527
0007ea9d55055203d3a9c0d600982e4b	PWY-6404
0007ea9d55055203d3a9c0d600982e4b	PWY-7377
0007ea9d55055203d3a9c0d600982e4b	PWY-7046
0007ea9d55055203d3a9c0d600982e4b	CHLOROPHYLL-SYN
0007ea9d55055203d3a9c0d600982e4b	PWY-4361
000cb58610943594a1a9dfc85c18265f	PWY-3801	Rhodobacterales	Rhodobacteraceae
000cb58610943594a1a9dfc85c18265f	PWY-6107	Rhodobacterales	Rhodobacteraceae
000cb58610943594a1a9dfc85c18265f	PWY-7046	Rhodobacterales	Rhodobacteraceae
000cb58610943594a1a9dfc85c18265f	PWY-6339	Rhodobacterales	Rhodobacteraceae
000cb58610943594a1a9dfc85c18265f	PWY-5743	Rhodobacterales	Rhodobacteraceae
000cb58610943594a1a9dfc85c18265f	PWY-6404	Rhodobacterales	Rhodobacteraceae
000cb58610943594a1a9dfc85c18265f	PWY-4722	Rhodobacterales	Rhodobacteraceae
000cb58610943594a1a9dfc85c18265f	PWY-7377	Rhodobacterales	Rhodobacteraceae
000cb58610943594a1a9dfc85c18265f	PWY-7098	Rhodobacterales	Rhodobacteraceae
000cb58610943594a1a9dfc85c18265f	3-HYDROXYPHENYLACETATE-DEGRADATION-PWY	Rhodobacterales	Rhodobacteraceae
000cb58610943594a1a9dfc85c18265f	PWY-5392	Rhodobacterales	Rhodobacteraceae
000cb58610943594a1a9dfc85c18265f	PWY-3941	Rhodobacterales	Rhodobacteraceae
000cb58610943594a1a9dfc85c18265f	VALDEG-PWY	Rhodobacterales	Rhodobacteraceae
000cb58610943594a1a9dfc85c18265f	PWY-7527	Rhodobacterales	Rhodobacteraceae
000cb58610943594a1a9dfc85c18265f	CHLOROPHYLL-SYN	Rhodobacterales	Rhodobacteraceae
000cb58610943594a1a9dfc85c18265f	PWY-6338	Rhodobacterales	Rhodobacteraceae
000cb58610943594a1a9dfc85c18265f	PWY-2941	Rhodobacterales	Rhodobacteraceae
000cb58610943594a1a9dfc85c18265f	PWY-7024	Rhodobacterales	Rhodobacteraceae
000cb58610943594a1a9dfc85c18265f	NADSYN-PWY	Rhodobacterales	Rhodobacteraceae
000cb58610943594a1a9dfc85c18265f	PWY-7295	Rhodobacterales	Rhodobacteraceae
000cb58610943594a1a9dfc85c18265f	PWY-5531	Rhodobacterales	Rhodobacteraceae
000cb58610943594a1a9dfc85c18265f	PWY-7159	Rhodobacterales	Rhodobacteraceae
000cb58610943594a1a9dfc85c18265f	CRNFORCAT-PWY	Rhodobacterales	Rhodobacteraceae
000cb58610943594a1a9dfc85c18265f	HEXITOLDEGSUPER-PWY	Rhodobacterales	Rhodobacteraceae
000cb58610943594a1a9dfc85c18265f	P184-PWY	Rhodobacterales	Rhodobacteraceae
000cb58610943594a1a9dfc85c18265f	PWY-5744	Rhodobacterales	Rhodobacteraceae
000cb58610943594a1a9dfc85c18265f	PWY-7097	Rhodobacterales	Rhodobacteraceae
000cb58610943594a1a9dfc85c18265f	METHYLGALLATE-DEGRADATION-PWY	Rhodobacterales	Rhodobacteraceae
000cb58610943594a1a9dfc85c18265f	PWY-5529	Rhodobacterales	Rhodobacteraceae
000d35c5d13123abcf08c9f427fe145d	PWY-7024	SAR324_clade(Marine_group_B)	SAR324_clade(Marine_group_B)	SAR324_clade(Marine_group_B)	uncultured_bacterium
000d35c5d13123abcf08c9f427fe145d	PWY-5529	SAR324_clade(Marine_group_B)	SAR324_clade(Marine_group_B)	SAR324_clade(Marine_group_B)	uncultured_bacterium
000d35c5d13123abcf08c9f427fe145d	NADSYN-PWY	SAR324_clade(Marine_group_B)	SAR324_clade(Marine_group_B)	SAR324_clade(Marine_group_B)	uncultured_bacterium
000d35c5d13123abcf08c9f427fe145d	PWY-5392	SAR324_clade(Marine_group_B)	SAR324_clade(Marine_group_B)	SAR324_clade(Marine_group_B)	uncultured_bacterium
000d35c5d13123abcf08c9f427fe145d	PWY-7046	SAR324_clade(Marine_group_B)	SAR324_clade(Marine_group_B)	SAR324_clade(Marine_group_B)	uncultured_bacterium
000d35c5d13123abcf08c9f427fe145d	CHLOROPHYLL-SYN	SAR324_clade(Marine_group_B)	SAR324_clade(Marine_group_B)	SAR324_clade(Marine_group_B)	uncultured_bacterium
000d35c5d13123abcf08c9f427fe145d	PWY-7013	SAR324_clade(Marine_group_B)	SAR324_clade(Marine_group_B)	SAR324_clade(Marine_group_B)	uncultured_bacterium
000d35c5d13123abcf08c9f427fe145d	PWY-7377	SAR324_clade(Marine_group_B)	SAR324_clade(Marine_group_B)	SAR324_clade(Marine_group_B)	uncultured_bacterium
000d35c5d13123abcf08c9f427fe145d	PWY-4361	SAR324_clade(Marine_group_B)	SAR324_clade(Marine_group_B)	SAR324_clade(Marine_group_B)	uncultured_bacterium
000d35c5d13123abcf08c9f427fe145d	PWY-2941	SAR324_clade(Marine_group_B)	SAR324_clade(Marine_group_B)	SAR324_clade(Marine_group_B)	uncultured_bacterium
000d35c5d13123abcf08c9f427fe145d	HEXITOLDEGSUPER-PWY	SAR324_clade(Marine_group_B)	SAR324_clade(Marine_group_B)	SAR324_clade(Marine_group_B)	uncultured_bacterium
000d35c5d13123abcf08c9f427fe145d	PWY-6404	SAR324_clade(Marine_group_B)	SAR324_clade(Marine_group_B)	SAR324_clade(Marine_group_B)	uncultured_bacterium
000d35c5d13123abcf08c9f427fe145d	PWY-5531	SAR324_clade(Marine_group_B)	SAR324_clade(Marine_group_B)	SAR324_clade(Marine_group_B)	uncultured_bacterium
000d35c5d13123abcf08c9f427fe145d	PWY-5744	SAR324_clade(Marine_group_B)	SAR324_clade(Marine_group_B)	SAR324_clade(Marine_group_B)	uncultured_bacterium
000d35c5d13123abcf08c9f427fe145d	PWY-3801	SAR324_clade(Marine_group_B)	SAR324_clade(Marine_group_B)	SAR324_clade(Marine_group_B)	uncultured_bacterium
000d35c5d13123abcf08c9f427fe145d	3-HYDROXYPHENYLACETATE-DEGRADATION-PWY	SAR324_clade(Marine_group_B)	SAR324_clade(Marine_group_B)	SAR324_clade(Marine_group_B)	uncultured_bacterium
000d35c5d13123abcf08c9f427fe145d	PWY-7159	SAR324_clade(Marine_group_B)	SAR324_clade(Marine_group_B)	SAR324_clade(Marine_group_B)	uncultured_bacterium
000d35c5d13123abcf08c9f427fe145d	PWY-7527	SAR324_clade(Marine_group_B)	SAR324_clade(Marine_group_B)	SAR324_clade(Marine_group_B)	uncultured_bacterium
000d35c5d13123abcf08c9f427fe145d	PWY-5743	SAR324_clade(Marine_group_B)	SAR324_clade(Marine_group_B)	SAR324_clade(Marine_group_B)	uncultured_bacterium
0010c59cbc060d68c83a0d3837a59107	PWY-7159	NB1-j	NB1-j	NB1-j	uncultured_bacterium
0010c59cbc060d68c83a0d3837a59107	PWY-5744	NB1-j	NB1-j	NB1-j	uncultured_bacterium
0010c59cbc060d68c83a0d3837a59107	PWY-5392	NB1-j	NB1-j	NB1-j	uncultured_bacterium
0010c59cbc060d68c83a0d3837a59107	PWY-3801	NB1-j	NB1-j	NB1-j	uncultured_bacterium
0010c59cbc060d68c83a0d3837a59107	3-HYDROXYPHENYLACETATE-DEGRADATION-PWY	NB1-j	NB1-j	NB1-j	uncultured_bacterium
0010c59cbc060d68c83a0d3837a59107	PWY-7527	NB1-j	NB1-j	NB1-j	uncultured_bacterium
0010c59cbc060d68c83a0d3837a59107	PWY-7377	NB1-j	NB1-j	NB1-j	uncultured_bacterium
0010c59cbc060d68c83a0d3837a59107	PWY-5743	NB1-j	NB1-j	NB1-j	uncultured_bacterium
0010c59cbc060d68c83a0d3837a59107	PWY-2941	NB1-j	NB1-j	NB1-j	uncultured_bacterium
0010c59cbc060d68c83a0d3837a59107	PWY1G-0	NB1-j	NB1-j	NB1-j	uncultured_bacterium
0010c59cbc060d68c83a0d3837a59107	NADSYN-PWY	NB1-j	NB1-j	NB1-j	uncultured_bacterium
0010c59cbc060d68c83a0d3837a59107	CHLOROPHYLL-SYN	NB1-j	NB1-j	NB1-j	uncultured_bacterium
0010c59cbc060d68c83a0d3837a59107	PWY-4361	NB1-j	NB1-j	NB1-j	uncultured_bacterium
0010c59cbc060d68c83a0d3837a59107	VALDEG-PWY	NB1-j	NB1-j	NB1-j	uncultured_bacterium
0010c59cbc060d68c83a0d3837a59107	PWY-7024	NB1-j	NB1-j	NB1-j	uncultured_bacterium
0010c59cbc060d68c83a0d3837a59107	PWY-5529	NB1-j	NB1-j	NB1-j	uncultured_bacterium
0010c59cbc060d68c83a0d3837a59107	PWY-5531	NB1-j	NB1-j	NB1-j	uncultured_bacterium
0010c59cbc060d68c83a0d3837a59107	HEXITOLDEGSUPER-PWY	NB1-j	NB1-j	NB1-j	uncultured_bacterium
0010c59cbc060d68c83a0d3837a59107	PWY-7046	NB1-j	NB1-j	NB1-j	uncultured_bacterium
001596f8d165e8d44eed4687d8dc6af2	PWY-5744	Ectothiorhodospirales	Ectothiorhodospiraceae	uncultured	marine_metagenome
001596f8d165e8d44eed4687d8dc6af2	PWY-7046	Ectothiorhodospirales	Ectothiorhodospiraceae	uncultured	marine_metagenome
001596f8d165e8d44eed4687d8dc6af2	NADSYN-PWY	Ectothiorhodospirales	Ectothiorhodospiraceae	uncultured	marine_metagenome
001596f8d165e8d44eed4687d8dc6af2	PWY-6404	Ectothiorhodospirales	Ectothiorhodospiraceae	uncultured	marine_metagenome
001596f8d165e8d44eed4687d8dc6af2	VALDEG-PWY	Ectothiorhodospirales	Ectothiorhodospiraceae	uncultured	marine_metagenome
001596f8d165e8d44eed4687d8dc6af2	PWY-5265	Ectothiorhodospirales	Ectothiorhodospiraceae	uncultured	marine_metagenome
001596f8d165e8d44eed4687d8dc6af2	PWY-5743	Ectothiorhodospirales	Ectothiorhodospiraceae	uncultured	marine_metagenome
001596f8d165e8d44eed4687d8dc6af2	PWY-7527	Ectothiorhodospirales	Ectothiorhodospiraceae	uncultured	marine_metagenome
001596f8d165e8d44eed4687d8dc6af2	HEXITOLDEGSUPER-PWY	Ectothiorhodospirales	Ectothiorhodospiraceae	uncultured	marine_metagenome
001596f8d165e8d44eed4687d8dc6af2	PWY-3801	Ectothiorhodospirales	Ectothiorhodospiraceae	uncultured	marine_metagenome
001596f8d165e8d44eed4687d8dc6af2	PWY-7024	Ectothiorhodospirales	Ectothiorhodospiraceae	uncultured	marine_metagenome
001596f8d165e8d44eed4687d8dc6af2	PWY-5529	Ectothiorhodospirales	Ectothiorhodospiraceae	uncultured	marine_metagenome
001596f8d165e8d44eed4687d8dc6af2	3-HYDROXYPHENYLACETATE-DEGRADATION-PWY	Ectothiorhodospirales	Ectothiorhodospiraceae	uncultured	marine_metagenome
001596f8d165e8d44eed4687d8dc6af2	PWY-7159	Ectothiorhodospirales	Ectothiorhodospiraceae	uncultured	marine_metagenome
001596f8d165e8d44eed4687d8dc6af2	PWY-7377	Ectothiorhodospirales	Ectothiorhodospiraceae	uncultured	marine_metagenome
001596f8d165e8d44eed4687d8dc6af2	PWY-7013	Ectothiorhodospirales	Ectothiorhodospiraceae	uncultured	marine_metagenome
001596f8d165e8d44eed4687d8dc6af2	PWY-2941	Ectothiorhodospirales	Ectothiorhodospiraceae	uncultured	marine_metagenome
001596f8d165e8d44eed4687d8dc6af2	PWY-5531	Ectothiorhodospirales	Ectothiorhodospiraceae	uncultured	marine_metagenome
001596f8d165e8d44eed4687d8dc6af2	CHLOROPHYLL-SYN	Ectothiorhodospirales	Ectothiorhodospiraceae	uncultured	marine_metagenome
001596f8d165e8d44eed4687d8dc6af2	PWY-4361	Ectothiorhodospirales	Ectothiorhodospiraceae	uncultured	marine_metagenome
001596f8d165e8d44eed4687d8dc6af2	PWY-5392	Ectothiorhodospirales	Ectothiorhodospiraceae	uncultured	marine_metagenome
00175b924f1a59b8caa41b2b959234a1	PWY-5392	Mycoplasmatales	Mycoplasmataceae	Mycoplasma	uncultured_organism
00175b924f1a59b8caa41b2b959234a1	HEXITOLDEGSUPER-PWY	Mycoplasmatales	Mycoplasmataceae	Mycoplasma	uncultured_organism
00175b924f1a59b8caa41b2b959234a1	PWY-7024	Mycoplasmatales	Mycoplasmataceae	Mycoplasma	uncultured_organism
00175b924f1a59b8caa41b2b959234a1	PWY-5744	Mycoplasmatales	Mycoplasmataceae	Mycoplasma	uncultured_organism
00175b924f1a59b8caa41b2b959234a1	PWY-6338	Mycoplasmatales	Mycoplasmataceae	Mycoplasma	uncultured_organism
00175b924f1a59b8caa41b2b959234a1	PWY-5430	Mycoplasmatales	Mycoplasmataceae	Mycoplasma	uncultured_organism
00175b924f1a59b8caa41b2b959234a1	PWY-5743	Mycoplasmatales	Mycoplasmataceae	Mycoplasma	uncultured_organism
00175b924f1a59b8caa41b2b959234a1	PWY-6339	Mycoplasmatales	Mycoplasmataceae	Mycoplasma	uncultured_organism
00175b924f1a59b8caa41b2b959234a1	NADSYN-PWY	Mycoplasmatales	Mycoplasmataceae	Mycoplasma	uncultured_organism
00175b924f1a59b8caa41b2b959234a1	PWY-7097	Mycoplasmatales	Mycoplasmataceae	Mycoplasma	uncultured_organism
00175b924f1a59b8caa41b2b959234a1	PWY-5178	Mycoplasmatales	Mycoplasmataceae	Mycoplasma	uncultured_organism
00175b924f1a59b8caa41b2b959234a1	PWY-2941	Mycoplasmatales	Mycoplasmataceae	Mycoplasma	uncultured_organism
00175b924f1a59b8caa41b2b959234a1	PWY-7098	Mycoplasmatales	Mycoplasmataceae	Mycoplasma	uncultured_organism
00175b924f1a59b8caa41b2b959234a1	P184-PWY	Mycoplasmatales	Mycoplasmataceae	Mycoplasma	uncultured_organism
00175b924f1a59b8caa41b2b959234a1	PWY-5655	Mycoplasmatales	Mycoplasmataceae	Mycoplasma	uncultured_organism
00175b924f1a59b8caa41b2b959234a1	PWY-3801	Mycoplasmatales	Mycoplasmataceae	Mycoplasma	uncultured_organism
00175b924f1a59b8caa41b2b959234a1	METHYLGALLATE-DEGRADATION-PWY	Mycoplasmatales	Mycoplasmataceae	Mycoplasma	uncultured_organism
00175b924f1a59b8caa41b2b959234a1	PWY-6505	Mycoplasmatales	Mycoplasmataceae	Mycoplasma	uncultured_organism
00175b924f1a59b8caa41b2b959234a1	PWY-7527	Mycoplasmatales	Mycoplasmataceae	Mycoplasma	uncultured_organism
00175b924f1a59b8caa41b2b959234a1	VALDEG-PWY	Mycoplasmatales	Mycoplasmataceae	Mycoplasma	uncultured_organism
00175b924f1a59b8caa41b2b959234a1	PWY-5420	Mycoplasmatales	Mycoplasmataceae	Mycoplasma	uncultured_organism
0017a6963caaf18dec00d3e556eb07ab	PWY-3801	Chitinophagales	Saprospiraceae	uncultured	uncultured_Sphingobacteriales
0017a6963caaf18dec00d3e556eb07ab	PWY-2941	Chitinophagales	Saprospiraceae	uncultured	uncultured_Sphingobacteriales
0017a6963caaf18dec00d3e556eb07ab	PWY-5743	Chitinophagales	Saprospiraceae	uncultured	uncultured_Sphingobacteriales
0017a6963caaf18dec00d3e556eb07ab	CHLOROPHYLL-SYN	Chitinophagales	Saprospiraceae	uncultured	uncultured_Sphingobacteriales
0017a6963caaf18dec00d3e556eb07ab	PWY-5392	Chitinophagales	Saprospiraceae	uncultured	uncultured_Sphingobacteriales
0017a6963caaf18dec00d3e556eb07ab	PWY-5529	Chitinophagales	Saprospiraceae	uncultured	uncultured_Sphingobacteriales
0017a6963caaf18dec00d3e556eb07ab	3-HYDROXYPHENYLACETATE-DEGRADATION-PWY	Chitinophagales	Saprospiraceae	uncultured	uncultured_Sphingobacteriales
0017a6963caaf18dec00d3e556eb07ab	PWY-5655	Chitinophagales	Saprospiraceae	uncultured	uncultured_Sphingobacteriales
0017a6963caaf18dec00d3e556eb07ab	PWY-6505	Chitinophagales	Saprospiraceae	uncultured	uncultured_Sphingobacteriales
0017a6963caaf18dec00d3e556eb07ab	PWY-7046	Chitinophagales	Saprospiraceae	uncultured	uncultured_Sphingobacteriales
0017a6963caaf18dec00d3e556eb07ab	PWY-5744	Chitinophagales	Saprospiraceae	uncultured	uncultured_Sphingobacteriales
0017a6963caaf18dec00d3e556eb07ab	PWY-7090	Chitinophagales	Saprospiraceae	uncultured	uncultured_Sphingobacteriales
0017a6963caaf18dec00d3e556eb07ab	PWY-5531	Chitinophagales	Saprospiraceae	uncultured	uncultured_Sphingobacteriales
0017a6963caaf18dec00d3e556eb07ab	VALDEG-PWY	Chitinophagales	Saprospiraceae	uncultured	uncultured_Sphingobacteriales
0017a6963caaf18dec00d3e556eb07ab	HEXITOLDEGSUPER-PWY	Chitinophagales	Saprospiraceae	uncultured	uncultured_Sphingobacteriales
0017a6963caaf18dec00d3e556eb07ab	PWY-7024	Chitinophagales	Saprospiraceae	uncultured	uncultured_Sphingobacteriales
0017a6963caaf18dec00d3e556eb07ab	PWY-7013	Chitinophagales	Saprospiraceae	uncultured	uncultured_Sphingobacteriales
0017a6963caaf18dec00d3e556eb07ab	PWY-7377	Chitinophagales	Saprospiraceae	uncultured	uncultured_Sphingobacteriales
0017a6963caaf18dec00d3e556eb07ab	NADSYN-PWY	Chitinophagales	Saprospiraceae	uncultured	uncultured_Sphingobacteriales
0017a6963caaf18dec00d3e556eb07ab	PWY-7159	Chitinophagales	Saprospiraceae	uncultured	uncultured_Sphingobacteriales
0017a6963caaf18dec00d3e556eb07ab	PWY-5651	Chitinophagales	Saprospiraceae	uncultured	uncultured_Sphingobacteriales
001a98769b669498fcb1ee6c76b969ac	NADSYN-PWY	Peptostreptococcales-Tissierellales	Thermotaleaceae	Crassaminicella
001a98769b669498fcb1ee6c76b969ac	VALDEG-PWY	Peptostreptococcales-Tissierellales	Thermotaleaceae	Crassaminicella
001a98769b669498fcb1ee6c76b969ac	PWY-5655	Peptostreptococcales-Tissierellales	Thermotaleaceae	Crassaminicella
001a98769b669498fcb1ee6c76b969ac	PWY-7024	Peptostreptococcales-Tissierellales	Thermotaleaceae	Crassaminicella
001a98769b669498fcb1ee6c76b969ac	PWY-5420	Peptostreptococcales-Tissierellales	Thermotaleaceae	Crassaminicella
001a98769b669498fcb1ee6c76b969ac	PWY-7098	Peptostreptococcales-Tissierellales	Thermotaleaceae	Crassaminicella
001a98769b669498fcb1ee6c76b969ac	PWY-7090	Peptostreptococcales-Tissierellales	Thermotaleaceae	Crassaminicella
001a98769b669498fcb1ee6c76b969ac	PWY-5430	Peptostreptococcales-Tissierellales	Thermotaleaceae	Crassaminicella
001a98769b669498fcb1ee6c76b969ac	PWY-5651	Peptostreptococcales-Tissierellales	Thermotaleaceae	Crassaminicella
001a98769b669498fcb1ee6c76b969ac	PWY-7159	Peptostreptococcales-Tissierellales	Thermotaleaceae	Crassaminicella
001a98769b669498fcb1ee6c76b969ac	PWY-7377	Peptostreptococcales-Tissierellales	Thermotaleaceae	Crassaminicella
001a98769b669498fcb1ee6c76b969ac	PWY-5419	Peptostreptococcales-Tissierellales	Thermotaleaceae	Crassaminicella
001a98769b669498fcb1ee6c76b969ac	PWY-5529	Peptostreptococcales-Tissierellales	Thermotaleaceae	Crassaminicella
001a98769b669498fcb1ee6c76b969ac	PWY-5531	Peptostreptococcales-Tissierellales	Thermotaleaceae	Crassaminicella
001a98769b669498fcb1ee6c76b969ac	PWY-7097	Peptostreptococcales-Tissierellales	Thermotaleaceae	Crassaminicella
001a98769b669498fcb1ee6c76b969ac	PWY-7527	Peptostreptococcales-Tissierellales	Thermotaleaceae	Crassaminicella
001a98769b669498fcb1ee6c76b969ac	CHLOROPHYLL-SYN	Peptostreptococcales-Tissierellales	Thermotaleaceae	Crassaminicella
001a98769b669498fcb1ee6c76b969ac	PWY-2941	Peptostreptococcales-Tissierellales	Thermotaleaceae	Crassaminicella
001a98769b669498fcb1ee6c76b969ac	PWY-5265	Peptostreptococcales-Tissierellales	Thermotaleaceae	Crassaminicella
001a98769b669498fcb1ee6c76b969ac	CRNFORCAT-PWY	Peptostreptococcales-Tissierellales	Thermotaleaceae	Crassaminicella
001a98769b669498fcb1ee6c76b969ac	PWY-6338	Peptostreptococcales-Tissierellales	Thermotaleaceae	Crassaminicella
001a98769b669498fcb1ee6c76b969ac	P184-PWY	Peptostreptococcales-Tissierellales	Thermotaleaceae	Crassaminicella
001a98769b669498fcb1ee6c76b969ac	PWY-4722	Peptostreptococcales-Tissierellales	Thermotaleaceae	Crassaminicella
001a98769b669498fcb1ee6c76b969ac	PWY-6505	Peptostreptococcales-Tissierellales	Thermotaleaceae	Crassaminicella
001a98769b669498fcb1ee6c76b969ac	HEXITOLDEGSUPER-PWY	Peptostreptococcales-Tissierellales	Thermotaleaceae	Crassaminicella
001a98769b669498fcb1ee6c76b969ac	PWY-6404	Peptostreptococcales-Tissierellales	Thermotaleaceae	Crassaminicella
001a98769b669498fcb1ee6c76b969ac	PWY-6339	Peptostreptococcales-Tissierellales	Thermotaleaceae	Crassaminicella
001a98769b669498fcb1ee6c76b969ac	PWY-3801	Peptostreptococcales-Tissierellales	Thermotaleaceae	Crassaminicella
001a98769b669498fcb1ee6c76b969ac	METHYLGALLATE-DEGRADATION-PWY	Peptostreptococcales-Tissierellales	Thermotaleaceae	Crassaminicella
001a98769b669498fcb1ee6c76b969ac	PWY-5743	Peptostreptococcales-Tissierellales	Thermotaleaceae	Crassaminicella
001a98769b669498fcb1ee6c76b969ac	PWY-5392	Peptostreptococcales-Tissierellales	Thermotaleaceae	Crassaminicella
001a98769b669498fcb1ee6c76b969ac	PWY-7013	Peptostreptococcales-Tissierellales	Thermotaleaceae	Crassaminicella
001f11d2252455be88c11be0a6e8401e	PWY-2941	Pirellulales	Pirellulaceae	Rhodopirellula
001f11d2252455be88c11be0a6e8401e	NADSYN-PWY	Pirellulales	Pirellulaceae	Rhodopirellula
001f11d2252455be88c11be0a6e8401e	3-HYDROXYPHENYLACETATE-DEGRADATION-PWY	Pirellulales	Pirellulaceae	Rhodopirellula
001f11d2252455be88c11be0a6e8401e	PWY-5529	Pirellulales	Pirellulaceae	Rhodopirellula
001f11d2252455be88c11be0a6e8401e	CHLOROPHYLL-SYN	Pirellulales	Pirellulaceae	Rhodopirellula
001f11d2252455be88c11be0a6e8401e	PWY-7377	Pirellulales	Pirellulaceae	Rhodopirellula
001f11d2252455be88c11be0a6e8401e	HEXITOLDEGSUPER-PWY	Pirellulales	Pirellulaceae	Rhodopirellula
001f11d2252455be88c11be0a6e8401e	PWY-6404	Pirellulales	Pirellulaceae	Rhodopirellula
001f11d2252455be88c11be0a6e8401e	P261-PWY	Pirellulales	Pirellulaceae	Rhodopirellula
001f11d2252455be88c11be0a6e8401e	PWY-7159	Pirellulales	Pirellulaceae	Rhodopirellula
001f11d2252455be88c11be0a6e8401e	PWY-5265	Pirellulales	Pirellulaceae	Rhodopirellula
001f11d2252455be88c11be0a6e8401e	PWY-7090	Pirellulales	Pirellulaceae	Rhodopirellula
001f11d2252455be88c11be0a6e8401e	PWY-7046	Pirellulales	Pirellulaceae	Rhodopirellula
001f11d2252455be88c11be0a6e8401e	PWY-5531	Pirellulales	Pirellulaceae	Rhodopirellula
001f11d2252455be88c11be0a6e8401e	PWY-3801	Pirellulales	Pirellulaceae	Rhodopirellula
0021352be48764e1eca2075bc79768b8	METHYLGALLATE-DEGRADATION-PWY	Saccharimonadales	Saccharimonadales	Saccharimonadales	uncultured_bacterium
0021352be48764e1eca2075bc79768b8	NADSYN-PWY	Saccharimonadales	Saccharimonadales	Saccharimonadales	uncultured_bacterium
0021352be48764e1eca2075bc79768b8	PWY-5744	Saccharimonadales	Saccharimonadales	Saccharimonadales	uncultured_bacterium
0021352be48764e1eca2075bc79768b8	PWY-5178	Saccharimonadales	Saccharimonadales	Saccharimonadales	uncultured_bacterium
0021352be48764e1eca2075bc79768b8	PWY-6339	Saccharimonadales	Saccharimonadales	Saccharimonadales	uncultured_bacterium
0021352be48764e1eca2075bc79768b8	PWY-5430	Saccharimonadales	Saccharimonadales	Saccharimonadales	uncultured_bacterium
0021352be48764e1eca2075bc79768b8	P184-PWY	Saccharimonadales	Saccharimonadales	Saccharimonadales	uncultured_bacterium
0021352be48764e1eca2075bc79768b8	PWY0-1277	Saccharimonadales	Saccharimonadales	Saccharimonadales	uncultured_bacterium
0021352be48764e1eca2075bc79768b8	PWY-6338	Saccharimonadales	Saccharimonadales	Saccharimonadales	uncultured_bacterium
0021352be48764e1eca2075bc79768b8	PWY-7098	Saccharimonadales	Saccharimonadales	Saccharimonadales	uncultured_bacterium
0021352be48764e1eca2075bc79768b8	PWY-2941	Saccharimonadales	Saccharimonadales	Saccharimonadales	uncultured_bacterium
0021352be48764e1eca2075bc79768b8	PWY-3801	Saccharimonadales	Saccharimonadales	Saccharimonadales	uncultured_bacterium
0021352be48764e1eca2075bc79768b8	PWY-7097	Saccharimonadales	Saccharimonadales	Saccharimonadales	uncultured_bacterium
0021352be48764e1eca2075bc79768b8	PWY-5743	Saccharimonadales	Saccharimonadales	Saccharimonadales	uncultured_bacterium
0021352be48764e1eca2075bc79768b8	PWY-5655	Saccharimonadales	Saccharimonadales	Saccharimonadales	uncultured_bacterium
0021352be48764e1eca2075bc79768b8	PWY-6505	Saccharimonadales	Saccharimonadales	Saccharimonadales	uncultured_bacterium
0021352be48764e1eca2075bc79768b8	PWY-7024	Saccharimonadales	Saccharimonadales	Saccharimonadales	uncultured_bacterium
0021352be48764e1eca2075bc79768b8	VALDEG-PWY	Saccharimonadales	Saccharimonadales	Saccharimonadales	uncultured_bacterium
0021352be48764e1eca2075bc79768b8	PWY-5420	Saccharimonadales	Saccharimonadales	Saccharimonadales	uncultured_bacterium
0021352be48764e1eca2075bc79768b8	HEXITOLDEGSUPER-PWY	Saccharimonadales	Saccharimonadales	Saccharimonadales	uncultured_bacterium
00218984c7678c61dd1a168240c4a4d7	PWY-7527	Nitrospirales	Nitrospiraceae	Nitrospira	Nitrospira_sp.
00218984c7678c61dd1a168240c4a4d7	PWY-5531	Nitrospirales	Nitrospiraceae	Nitrospira	Nitrospira_sp.
00218984c7678c61dd1a168240c4a4d7	P184-PWY	Nitrospirales	Nitrospiraceae	Nitrospira	Nitrospira_sp.
00218984c7678c61dd1a168240c4a4d7	PWY-7377	Nitrospirales	Nitrospiraceae	Nitrospira	Nitrospira_sp.
00218984c7678c61dd1a168240c4a4d7	PWY-5743	Nitrospirales	Nitrospiraceae	Nitrospira	Nitrospira_sp.
00218984c7678c61dd1a168240c4a4d7	PWY-7098	Nitrospirales	Nitrospiraceae	Nitrospira	Nitrospira_sp.
00218984c7678c61dd1a168240c4a4d7	VALDEG-PWY	Nitrospirales	Nitrospiraceae	Nitrospira	Nitrospira_sp.
00218984c7678c61dd1a168240c4a4d7	PWY-3801	Nitrospirales	Nitrospiraceae	Nitrospira	Nitrospira_sp.
00218984c7678c61dd1a168240c4a4d7	PWY-7159	Nitrospirales	Nitrospiraceae	Nitrospira	Nitrospira_sp.
00218984c7678c61dd1a168240c4a4d7	PWY-6339	Nitrospirales	Nitrospiraceae	Nitrospira	Nitrospira_sp.
00218984c7678c61dd1a168240c4a4d7	METHYLGALLATE-DEGRADATION-PWY	Nitrospirales	Nitrospiraceae	Nitrospira	Nitrospira_sp.
00218984c7678c61dd1a168240c4a4d7	PWY-4361	Nitrospirales	Nitrospiraceae	Nitrospira	Nitrospira_sp.
00218984c7678c61dd1a168240c4a4d7	P261-PWY	Nitrospirales	Nitrospiraceae	Nitrospira	Nitrospira_sp.
00218984c7678c61dd1a168240c4a4d7	CHLOROPHYLL-SYN	Nitrospirales	Nitrospiraceae	Nitrospira	Nitrospira_sp.
00218984c7678c61dd1a168240c4a4d7	PWY-5529	Nitrospirales	Nitrospiraceae	Nitrospira	Nitrospira_sp.
00218984c7678c61dd1a168240c4a4d7	HEXITOLDEGSUPER-PWY	Nitrospirales	Nitrospiraceae	Nitrospira	Nitrospira_sp.
00218984c7678c61dd1a168240c4a4d7	PWY-6338	Nitrospirales	Nitrospiraceae	Nitrospira	Nitrospira_sp.
00218984c7678c61dd1a168240c4a4d7	PWY-2941	Nitrospirales	Nitrospiraceae	Nitrospira	Nitrospira_sp.
00218984c7678c61dd1a168240c4a4d7	PWY-7097	Nitrospirales	Nitrospiraceae	Nitrospira	Nitrospira_sp.
00218984c7678c61dd1a168240c4a4d7	PWY1G-0	Nitrospirales	Nitrospiraceae	Nitrospira	Nitrospira_sp.
00218984c7678c61dd1a168240c4a4d7	PWY-5392	Nitrospirales	Nitrospiraceae	Nitrospira	Nitrospira_sp.
00218984c7678c61dd1a168240c4a4d7	PWY-7024	Nitrospirales	Nitrospiraceae	Nitrospira	Nitrospira_sp.
00218984c7678c61dd1a168240c4a4d7	PWY-7295	Nitrospirales	Nitrospiraceae	Nitrospira	Nitrospira_sp.
00218984c7678c61dd1a168240c4a4d7	NADSYN-PWY	Nitrospirales	Nitrospiraceae	Nitrospira	Nitrospira_sp.
00218984c7678c61dd1a168240c4a4d7	PWY-7046	Nitrospirales	Nitrospiraceae	Nitrospira	Nitrospira_sp.
00218984c7678c61dd1a168240c4a4d7	PWY-5744	Nitrospirales	Nitrospiraceae	Nitrospira	Nitrospira_sp.
0022ecf5267c71a3cf88aec45e97a656	PWY-5392	Chlamydiales
0022ecf5267c71a3cf88aec45e97a656	PWY-5265	Chlamydiales
0022ecf5267c71a3cf88aec45e97a656	PWY-7159	Chlamydiales
0022ecf5267c71a3cf88aec45e97a656	PWY-5529	Chlamydiales
0022ecf5267c71a3cf88aec45e97a656	NADSYN-PWY	Chlamydiales
0022ecf5267c71a3cf88aec45e97a656	PWY-5744	Chlamydiales
0022ecf5267c71a3cf88aec45e97a656	PWY-5531	Chlamydiales
0022ecf5267c71a3cf88aec45e97a656	PWY-2941	Chlamydiales
0022ecf5267c71a3cf88aec45e97a656	PWY-7024	Chlamydiales
0022ecf5267c71a3cf88aec45e97a656	HEXITOLDEGSUPER-PWY	Chlamydiales
0022ecf5267c71a3cf88aec45e97a656	PWY-6404	Chlamydiales
0022ecf5267c71a3cf88aec45e97a656	CHLOROPHYLL-SYN	Chlamydiales
0022ecf5267c71a3cf88aec45e97a656	PWY-5743	Chlamydiales
0022ecf5267c71a3cf88aec45e97a656	PWY-3801	Chlamydiales
00239d782fdec83ebf5f06644fa02828	P261-PWY	Cyanobacteriales	Phormidiaceae	Planktothrix_NIVA-CYA_15	Lyngbya_sp.
00239d782fdec83ebf5f06644fa02828	PWY-7527	Cyanobacteriales	Phormidiaceae	Planktothrix_NIVA-CYA_15	Lyngbya_sp.
00239d782fdec83ebf5f06644fa02828	PWY-7013	Cyanobacteriales	Phormidiaceae	Planktothrix_NIVA-CYA_15	Lyngbya_sp.
00239d782fdec83ebf5f06644fa02828	PWY-3801	Cyanobacteriales	Phormidiaceae	Planktothrix_NIVA-CYA_15	Lyngbya_sp.
00239d782fdec83ebf5f06644fa02828	CHLOROPHYLL-SYN	Cyanobacteriales	Phormidiaceae	Planktothrix_NIVA-CYA_15	Lyngbya_sp.
00239d782fdec83ebf5f06644fa02828	PWY-5655	Cyanobacteriales	Phormidiaceae	Planktothrix_NIVA-CYA_15	Lyngbya_sp.
00239d782fdec83ebf5f06644fa02828	PWY-7159	Cyanobacteriales	Phormidiaceae	Planktothrix_NIVA-CYA_15	Lyngbya_sp.
00239d782fdec83ebf5f06644fa02828	CRNFORCAT-PWY	Cyanobacteriales	Phormidiaceae	Planktothrix_NIVA-CYA_15	Lyngbya_sp.
00239d782fdec83ebf5f06644fa02828	PWY-5529	Cyanobacteriales	Phormidiaceae	Planktothrix_NIVA-CYA_15	Lyngbya_sp.
00239d782fdec83ebf5f06644fa02828	PWY-5178	Cyanobacteriales	Phormidiaceae	Planktothrix_NIVA-CYA_15	Lyngbya_sp.
00239d782fdec83ebf5f06644fa02828	P184-PWY	Cyanobacteriales	Phormidiaceae	Planktothrix_NIVA-CYA_15	Lyngbya_sp.
00239d782fdec83ebf5f06644fa02828	PWY-4361	Cyanobacteriales	Phormidiaceae	Planktothrix_NIVA-CYA_15	Lyngbya_sp.
00239d782fdec83ebf5f06644fa02828	3-HYDROXYPHENYLACETATE-DEGRADATION-PWY	Cyanobacteriales	Phormidiaceae	Planktothrix_NIVA-CYA_15	Lyngbya_sp.
00239d782fdec83ebf5f06644fa02828	PWY-6339	Cyanobacteriales	Phormidiaceae	Planktothrix_NIVA-CYA_15	Lyngbya_sp.
00239d782fdec83ebf5f06644fa02828	PWY-6338	Cyanobacteriales	Phormidiaceae	Planktothrix_NIVA-CYA_15	Lyngbya_sp.
00239d782fdec83ebf5f06644fa02828	HEXITOLDEGSUPER-PWY	Cyanobacteriales	Phormidiaceae	Planktothrix_NIVA-CYA_15	Lyngbya_sp.
00239d782fdec83ebf5f06644fa02828	PWY-5420	Cyanobacteriales	Phormidiaceae	Planktothrix_NIVA-CYA_15	Lyngbya_sp.
00239d782fdec83ebf5f06644fa02828	NADSYN-PWY	Cyanobacteriales	Phormidiaceae	Planktothrix_NIVA-CYA_15	Lyngbya_sp.
00239d782fdec83ebf5f06644fa02828	PWY-5531	Cyanobacteriales	Phormidiaceae	Planktothrix_NIVA-CYA_15	Lyngbya_sp.
00239d782fdec83ebf5f06644fa02828	VALDEG-PWY	Cyanobacteriales	Phormidiaceae	Planktothrix_NIVA-CYA_15	Lyngbya_sp.
00239d782fdec83ebf5f06644fa02828	PWY-7097	Cyanobacteriales	Phormidiaceae	Planktothrix_NIVA-CYA_15	Lyngbya_sp.
00239d782fdec83ebf5f06644fa02828	PWY-6404	Cyanobacteriales	Phormidiaceae	Planktothrix_NIVA-CYA_15	Lyngbya_sp.
00239d782fdec83ebf5f06644fa02828	PWY-7377	Cyanobacteriales	Phormidiaceae	Planktothrix_NIVA-CYA_15	Lyngbya_sp.
00239d782fdec83ebf5f06644fa02828	PWY-5392	Cyanobacteriales	Phormidiaceae	Planktothrix_NIVA-CYA_15	Lyngbya_sp.
00239d782fdec83ebf5f06644fa02828	PWY0-1277	Cyanobacteriales	Phormidiaceae	Planktothrix_NIVA-CYA_15	Lyngbya_sp.
00239d782fdec83ebf5f06644fa02828	PWY-2941	Cyanobacteriales	Phormidiaceae	Planktothrix_NIVA-CYA_15	Lyngbya_sp.
00239d782fdec83ebf5f06644fa02828	PWY-7098	Cyanobacteriales	Phormidiaceae	Planktothrix_NIVA-CYA_15	Lyngbya_sp.
00239d782fdec83ebf5f06644fa02828	METHYLGALLATE-DEGRADATION-PWY	Cyanobacteriales	Phormidiaceae	Planktothrix_NIVA-CYA_15	Lyngbya_sp.
00268cf4c8ec9a16bedd17e83d636a9e	NADSYN-PWY	Christensenellales	Christensenellaceae	Christensenellaceae_R-7_group
00268cf4c8ec9a16bedd17e83d636a9e	PWY-5178	Christensenellales	Christensenellaceae	Christensenellaceae_R-7_group
00268cf4c8ec9a16bedd17e83d636a9e	VALDEG-PWY	Christensenellales	Christensenellaceae	Christensenellaceae_R-7_group
00268cf4c8ec9a16bedd17e83d636a9e	PWY-6404	Christensenellales	Christensenellaceae	Christensenellaceae_R-7_group
00268cf4c8ec9a16bedd17e83d636a9e	PWY0-1277	Christensenellales	Christensenellaceae	Christensenellaceae_R-7_group
00268cf4c8ec9a16bedd17e83d636a9e	PWY-2941	Christensenellales	Christensenellaceae	Christensenellaceae_R-7_group
00268cf4c8ec9a16bedd17e83d636a9e	PWY-5420	Christensenellales	Christensenellaceae	Christensenellaceae_R-7_group
00268cf4c8ec9a16bedd17e83d636a9e	PWY-5655	Christensenellales	Christensenellaceae	Christensenellaceae_R-7_group
00268cf4c8ec9a16bedd17e83d636a9e	PWY-5265	Christensenellales	Christensenellaceae	Christensenellaceae_R-7_group
00268cf4c8ec9a16bedd17e83d636a9e	PWY-7013	Christensenellales	Christensenellaceae	Christensenellaceae_R-7_group
00268cf4c8ec9a16bedd17e83d636a9e	HEXITOLDEGSUPER-PWY	Christensenellales	Christensenellaceae	Christensenellaceae_R-7_group
0026cc87a4dbc0dde4a2ab50c33af146	PWY-6338	Desulfobacterales	Desulfosarcinaceae
0026cc87a4dbc0dde4a2ab50c33af146	PWY-5744	Desulfobacterales	Desulfosarcinaceae
0026cc87a4dbc0dde4a2ab50c33af146	NADSYN-PWY	Desulfobacterales	Desulfosarcinaceae
0026cc87a4dbc0dde4a2ab50c33af146	PWY-5531	Desulfobacterales	Desulfosarcinaceae
0026cc87a4dbc0dde4a2ab50c33af146	PWY-2941	Desulfobacterales	Desulfosarcinaceae
0026cc87a4dbc0dde4a2ab50c33af146	PWY-7377	Desulfobacterales	Desulfosarcinaceae
0026cc87a4dbc0dde4a2ab50c33af146	PWY-7097	Desulfobacterales	Desulfosarcinaceae
0026cc87a4dbc0dde4a2ab50c33af146	PWY-7159	Desulfobacterales	Desulfosarcinaceae
0026cc87a4dbc0dde4a2ab50c33af146	PWY-7098	Desulfobacterales	Desulfosarcinaceae
0026cc87a4dbc0dde4a2ab50c33af146	VALDEG-PWY	Desulfobacterales	Desulfosarcinaceae
0026cc87a4dbc0dde4a2ab50c33af146	PWY-5392	Desulfobacterales	Desulfosarcinaceae
0026cc87a4dbc0dde4a2ab50c33af146	PWY-6339	Desulfobacterales	Desulfosarcinaceae
0026cc87a4dbc0dde4a2ab50c33af146	HEXITOLDEGSUPER-PWY	Desulfobacterales	Desulfosarcinaceae
0026cc87a4dbc0dde4a2ab50c33af146	PWY-5743	Desulfobacterales	Desulfosarcinaceae
0026cc87a4dbc0dde4a2ab50c33af146	PWY-7013	Desulfobacterales	Desulfosarcinaceae
0026cc87a4dbc0dde4a2ab50c33af146	P184-PWY	Desulfobacterales	Desulfosarcinaceae
0026cc87a4dbc0dde4a2ab50c33af146	PWY-3801	Desulfobacterales	Desulfosarcinaceae
0026cc87a4dbc0dde4a2ab50c33af146	PWY-3941	Desulfobacterales	Desulfosarcinaceae
0026cc87a4dbc0dde4a2ab50c33af146	METHYLGALLATE-DEGRADATION-PWY	Desulfobacterales	Desulfosarcinaceae
0026cc87a4dbc0dde4a2ab50c33af146	PWY-7527	Desulfobacterales	Desulfosarcinaceae
0026cc87a4dbc0dde4a2ab50c33af146	CHLOROPHYLL-SYN	Desulfobacterales	Desulfosarcinaceae
0026cc87a4dbc0dde4a2ab50c33af146	PWY-7046	Desulfobacterales	Desulfosarcinaceae
0026cc87a4dbc0dde4a2ab50c33af146	PWY-7024	Desulfobacterales	Desulfosarcinaceae
0026cc87a4dbc0dde4a2ab50c33af146	PWY-4361	Desulfobacterales	Desulfosarcinaceae
0026cc87a4dbc0dde4a2ab50c33af146	PWY-5529	Desulfobacterales	Desulfosarcinaceae
00281ea81791d82379a9b5adc7ba4eed	PWY-7098	Oceanospirillales	Pseudohongiellaceae	Pseudohongiella
00281ea81791d82379a9b5adc7ba4eed	VALDEG-PWY	Oceanospirillales	Pseudohongiellaceae	Pseudohongiella
00281ea81791d82379a9b5adc7ba4eed	PWY-7097	Oceanospirillales	Pseudohongiellaceae	Pseudohongiella
00281ea81791d82379a9b5adc7ba4eed	PWY-7295	Oceanospirillales	Pseudohongiellaceae	Pseudohongiella
00281ea81791d82379a9b5adc7ba4eed	METHYLGALLATE-DEGRADATION-PWY	Oceanospirillales	Pseudohongiellaceae	Pseudohongiella
00281ea81791d82379a9b5adc7ba4eed	PWY-6338	Oceanospirillales	Pseudohongiellaceae	Pseudohongiella
00281ea81791d82379a9b5adc7ba4eed	CHLOROPHYLL-SYN	Oceanospirillales	Pseudohongiellaceae	Pseudohongiella
00281ea81791d82379a9b5adc7ba4eed	PWY-7159	Oceanospirillales	Pseudohongiellaceae	Pseudohongiella
00281ea81791d82379a9b5adc7ba4eed	PWY-5531	Oceanospirillales	Pseudohongiellaceae	Pseudohongiella
00281ea81791d82379a9b5adc7ba4eed	3-HYDROXYPHENYLACETATE-DEGRADATION-PWY	Oceanospirillales	Pseudohongiellaceae	Pseudohongiella
00281ea81791d82379a9b5adc7ba4eed	PWY-6339	Oceanospirillales	Pseudohongiellaceae	Pseudohongiella
00281ea81791d82379a9b5adc7ba4eed	PWY-7046	Oceanospirillales	Pseudohongiellaceae	Pseudohongiella
00281ea81791d82379a9b5adc7ba4eed	PWY-2941	Oceanospirillales	Pseudohongiellaceae	Pseudohongiella
00281ea81791d82379a9b5adc7ba4eed	PWY-7527	Oceanospirillales	Pseudohongiellaceae	Pseudohongiella
00281ea81791d82379a9b5adc7ba4eed	HEXITOLDEGSUPER-PWY	Oceanospirillales	Pseudohongiellaceae	Pseudohongiella
00281ea81791d82379a9b5adc7ba4eed	PWY-5529	Oceanospirillales	Pseudohongiellaceae	Pseudohongiella
00281ea81791d82379a9b5adc7ba4eed	PWY-5744	Oceanospirillales	Pseudohongiellaceae	Pseudohongiella
00281ea81791d82379a9b5adc7ba4eed	P184-PWY	Oceanospirillales	Pseudohongiellaceae	Pseudohongiella
00281ea81791d82379a9b5adc7ba4eed	PWY-5743	Oceanospirillales	Pseudohongiellaceae	Pseudohongiella
00281ea81791d82379a9b5adc7ba4eed	PWY-6404	Oceanospirillales	Pseudohongiellaceae	Pseudohongiella
00281ea81791d82379a9b5adc7ba4eed	PWY-7024	Oceanospirillales	Pseudohongiellaceae	Pseudohongiella
00281ea81791d82379a9b5adc7ba4eed	PWY-5392	Oceanospirillales	Pseudohongiellaceae	Pseudohongiella
00281ea81791d82379a9b5adc7ba4eed	PWY-4361	Oceanospirillales	Pseudohongiellaceae	Pseudohongiella
00281ea81791d82379a9b5adc7ba4eed	PWY-7377	Oceanospirillales	Pseudohongiellaceae	Pseudohongiella
00281ea81791d82379a9b5adc7ba4eed	PWY-3801	Oceanospirillales	Pseudohongiellaceae	Pseudohongiella
00281ea81791d82379a9b5adc7ba4eed	NADSYN-PWY	Oceanospirillales	Pseudohongiellaceae	Pseudohongiella
00281ea81791d82379a9b5adc7ba4eed	PWY-7013	Oceanospirillales	Pseudohongiellaceae	Pseudohongiella
0028df65906841b81472c8a2642f10ec	HEXITOLDEGSUPER-PWY	Flavobacteriales	Flavobacteriaceae	Tenacibaculum
0028df65906841b81472c8a2642f10ec	PWY-3801	Flavobacteriales	Flavobacteriaceae	Tenacibaculum
0028df65906841b81472c8a2642f10ec	PWY-5531	Flavobacteriales	Flavobacteriaceae	Tenacibaculum
0028df65906841b81472c8a2642f10ec	PWY-7527	Flavobacteriales	Flavobacteriaceae	Tenacibaculum
0028df65906841b81472c8a2642f10ec	PWY-5529	Flavobacteriales	Flavobacteriaceae	Tenacibaculum
0028df65906841b81472c8a2642f10ec	PWY-2941	Flavobacteriales	Flavobacteriaceae	Tenacibaculum
0028df65906841b81472c8a2642f10ec	PWY-7377	Flavobacteriales	Flavobacteriaceae	Tenacibaculum
0028df65906841b81472c8a2642f10ec	PWY-7159	Flavobacteriales	Flavobacteriaceae	Tenacibaculum
0028df65906841b81472c8a2642f10ec	PWY-5655	Flavobacteriales	Flavobacteriaceae	Tenacibaculum
0028df65906841b81472c8a2642f10ec	3-HYDROXYPHENYLACETATE-DEGRADATION-PWY	Flavobacteriales	Flavobacteriaceae	Tenacibaculum
0028df65906841b81472c8a2642f10ec	PWY-7046	Flavobacteriales	Flavobacteriaceae	Tenacibaculum
0028df65906841b81472c8a2642f10ec	NADSYN-PWY	Flavobacteriales	Flavobacteriaceae	Tenacibaculum
0028df65906841b81472c8a2642f10ec	PWY-5392	Flavobacteriales	Flavobacteriaceae	Tenacibaculum
0028df65906841b81472c8a2642f10ec	PWY-6404	Flavobacteriales	Flavobacteriaceae	Tenacibaculum
0028df65906841b81472c8a2642f10ec	PWY-6505	Flavobacteriales	Flavobacteriaceae	Tenacibaculum
0028df65906841b81472c8a2642f10ec	VALDEG-PWY	Flavobacteriales	Flavobacteriaceae	Tenacibaculum
0028df65906841b81472c8a2642f10ec	PWY-5265	Flavobacteriales	Flavobacteriaceae	Tenacibaculum
0028df65906841b81472c8a2642f10ec	PWY-5651	Flavobacteriales	Flavobacteriaceae	Tenacibaculum
0028df65906841b81472c8a2642f10ec	CHLOROPHYLL-SYN	Flavobacteriales	Flavobacteriaceae	Tenacibaculum
0029984f59303deac3f5f4c256859648	PWY-3941	UBA10353_marine_group	UBA10353_marine_group	UBA10353_marine_group
0029984f59303deac3f5f4c256859648	PWY-5392	UBA10353_marine_group	UBA10353_marine_group	UBA10353_marine_group
0029984f59303deac3f5f4c256859648	PWY-4361	UBA10353_marine_group	UBA10353_marine_group	UBA10353_marine_group
0029984f59303deac3f5f4c256859648	NADSYN-PWY	UBA10353_marine_group	UBA10353_marine_group	UBA10353_marine_group
0029984f59303deac3f5f4c256859648	PWY-5744	UBA10353_marine_group	UBA10353_marine_group	UBA10353_marine_group
0029984f59303deac3f5f4c256859648	PWY-5743	UBA10353_marine_group	UBA10353_marine_group	UBA10353_marine_group
0029984f59303deac3f5f4c256859648	P184-PWY	UBA10353_marine_group	UBA10353_marine_group	UBA10353_marine_group
0029984f59303deac3f5f4c256859648	PWY-7295	UBA10353_marine_group	UBA10353_marine_group	UBA10353_marine_group
0029984f59303deac3f5f4c256859648	PWY-2941	UBA10353_marine_group	UBA10353_marine_group	UBA10353_marine_group
0029984f59303deac3f5f4c256859648	PWY-3801	UBA10353_marine_group	UBA10353_marine_group	UBA10353_marine_group
0029984f59303deac3f5f4c256859648	PWY-6404	UBA10353_marine_group	UBA10353_marine_group	UBA10353_marine_group
0029984f59303deac3f5f4c256859648	PWY-7377	UBA10353_marine_group	UBA10353_marine_group	UBA10353_marine_group
0029984f59303deac3f5f4c256859648	PWY-5430	UBA10353_marine_group	UBA10353_marine_group	UBA10353_marine_group
0029984f59303deac3f5f4c256859648	PWY-5531	UBA10353_marine_group	UBA10353_marine_group	UBA10353_marine_group
0029984f59303deac3f5f4c256859648	PWY-5529	UBA10353_marine_group	UBA10353_marine_group	UBA10353_marine_group
0029984f59303deac3f5f4c256859648	PWY-7159	UBA10353_marine_group	UBA10353_marine_group	UBA10353_marine_group
0029984f59303deac3f5f4c256859648	PWY-5419	UBA10353_marine_group	UBA10353_marine_group	UBA10353_marine_group
0029984f59303deac3f5f4c256859648	PWY-5420	UBA10353_marine_group	UBA10353_marine_group	UBA10353_marine_group
0029984f59303deac3f5f4c256859648	PWY-7098	UBA10353_marine_group	UBA10353_marine_group	UBA10353_marine_group
0029984f59303deac3f5f4c256859648	HEXITOLDEGSUPER-PWY	UBA10353_marine_group	UBA10353_marine_group	UBA10353_marine_group
0029984f59303deac3f5f4c256859648	CHLOROPHYLL-SYN	UBA10353_marine_group	UBA10353_marine_group	UBA10353_marine_group
0029984f59303deac3f5f4c256859648	3-HYDROXYPHENYLACETATE-DEGRADATION-PWY	UBA10353_marine_group	UBA10353_marine_group	UBA10353_marine_group
0029984f59303deac3f5f4c256859648	PWY-7097	UBA10353_marine_group	UBA10353_marine_group	UBA10353_marine_group
0029984f59303deac3f5f4c256859648	PWY-6339	UBA10353_marine_group	UBA10353_marine_group	UBA10353_marine_group
0029984f59303deac3f5f4c256859648	PWY-7527	UBA10353_marine_group	UBA10353_marine_group	UBA10353_marine_group
0029984f59303deac3f5f4c256859648	METHYLGALLATE-DEGRADATION-PWY	UBA10353_marine_group	UBA10353_marine_group	UBA10353_marine_group
0029984f59303deac3f5f4c256859648	PWY-6338	UBA10353_marine_group	UBA10353_marine_group	UBA10353_marine_group
0029984f59303deac3f5f4c256859648	PWY-7013	UBA10353_marine_group	UBA10353_marine_group	UBA10353_marine_group
0029984f59303deac3f5f4c256859648	PWY-7024	UBA10353_marine_group	UBA10353_marine_group	UBA10353_marine_group
0029984f59303deac3f5f4c256859648	PWY-7046	UBA10353_marine_group	UBA10353_marine_group	UBA10353_marine_group
0029984f59303deac3f5f4c256859648	VALDEG-PWY	UBA10353_marine_group	UBA10353_marine_group	UBA10353_marine_group
002af9dc23681a24566994c9b9f5ddb6	PWY-7024	Mycoplasmatales	Mycoplasmataceae	Mycoplasma
002af9dc23681a24566994c9b9f5ddb6	PWY-2941	Mycoplasmatales	Mycoplasmataceae	Mycoplasma
002af9dc23681a24566994c9b9f5ddb6	PWY-5265	Mycoplasmatales	Mycoplasmataceae	Mycoplasma
002af9dc23681a24566994c9b9f5ddb6	NADSYN-PWY	Mycoplasmatales	Mycoplasmataceae	Mycoplasma
002af9dc23681a24566994c9b9f5ddb6	PWY-7527	Mycoplasmatales	Mycoplasmataceae	Mycoplasma
002af9dc23681a24566994c9b9f5ddb6	PWY-7098	Mycoplasmatales	Mycoplasmataceae	Mycoplasma
002af9dc23681a24566994c9b9f5ddb6	PWY-3801	Mycoplasmatales	Mycoplasmataceae	Mycoplasma
002af9dc23681a24566994c9b9f5ddb6	PWY-7159	Mycoplasmatales	Mycoplasmataceae	Mycoplasma
002af9dc23681a24566994c9b9f5ddb6	PWY-7377	Mycoplasmatales	Mycoplasmataceae	Mycoplasma
002af9dc23681a24566994c9b9f5ddb6	PWY-5743	Mycoplasmatales	Mycoplasmataceae	Mycoplasma
002af9dc23681a24566994c9b9f5ddb6	P184-PWY	Mycoplasmatales	Mycoplasmataceae	Mycoplasma
002af9dc23681a24566994c9b9f5ddb6	PWY-5531	Mycoplasmatales	Mycoplasmataceae	Mycoplasma
002af9dc23681a24566994c9b9f5ddb6	PWY-5529	Mycoplasmatales	Mycoplasmataceae	Mycoplasma
002af9dc23681a24566994c9b9f5ddb6	CHLOROPHYLL-SYN	Mycoplasmatales	Mycoplasmataceae	Mycoplasma
002af9dc23681a24566994c9b9f5ddb6	PWY-6404	Mycoplasmatales	Mycoplasmataceae	Mycoplasma
002af9dc23681a24566994c9b9f5ddb6	PWY-5392	Mycoplasmatales	Mycoplasmataceae	Mycoplasma
002af9dc23681a24566994c9b9f5ddb6	VALDEG-PWY	Mycoplasmatales	Mycoplasmataceae	Mycoplasma
002af9dc23681a24566994c9b9f5ddb6	PWY-6338	Mycoplasmatales	Mycoplasmataceae	Mycoplasma
002af9dc23681a24566994c9b9f5ddb6	METHYLGALLATE-DEGRADATION-PWY	Mycoplasmatales	Mycoplasmataceae	Mycoplasma
002af9dc23681a24566994c9b9f5ddb6	PWY-5744	Mycoplasmatales	Mycoplasmataceae	Mycoplasma
002af9dc23681a24566994c9b9f5ddb6	PWY-7097	Mycoplasmatales	Mycoplasmataceae	Mycoplasma
002af9dc23681a24566994c9b9f5ddb6	PWY-7046	Mycoplasmatales	Mycoplasmataceae	Mycoplasma
002af9dc23681a24566994c9b9f5ddb6	HEXITOLDEGSUPER-PWY	Mycoplasmatales	Mycoplasmataceae	Mycoplasma
002cfbcfd9b21cf4477fda8944e0e33f	PWY-5531	Chlamydiales
002cfbcfd9b21cf4477fda8944e0e33f	PWY-5265	Chlamydiales
002cfbcfd9b21cf4477fda8944e0e33f	HEXITOLDEGSUPER-PWY	Chlamydiales
002cfbcfd9b21cf4477fda8944e0e33f	PWY-5529	Chlamydiales
002cfbcfd9b21cf4477fda8944e0e33f	PWY-5392	Chlamydiales
002cfbcfd9b21cf4477fda8944e0e33f	CHLOROPHYLL-SYN	Chlamydiales
002cfbcfd9b21cf4477fda8944e0e33f	PWY-3801	Chlamydiales
002cfbcfd9b21cf4477fda8944e0e33f	PWY-2941	Chlamydiales
002cfbcfd9b21cf4477fda8944e0e33f	NADSYN-PWY	Chlamydiales
002cfbcfd9b21cf4477fda8944e0e33f	PWY-7159	Chlamydiales
002cfbcfd9b21cf4477fda8944e0e33f	PWY-6404	Chlamydiales
002da2a3cb5748254b0e797115a08a30	PWY-3801	Cytophagales	Amoebophilaceae	uncultured	uncultured_bacterium
002da2a3cb5748254b0e797115a08a30	PWY-7377	Cytophagales	Amoebophilaceae	uncultured	uncultured_bacterium
002da2a3cb5748254b0e797115a08a30	PWY-5744	Cytophagales	Amoebophilaceae	uncultured	uncultured_bacterium
002da2a3cb5748254b0e797115a08a30	PWY-5655	Cytophagales	Amoebophilaceae	uncultured	uncultured_bacterium
002da2a3cb5748254b0e797115a08a30	P261-PWY	Cytophagales	Amoebophilaceae	uncultured	uncultured_bacterium
002da2a3cb5748254b0e797115a08a30	CHLOROPHYLL-SYN	Cytophagales	Amoebophilaceae	uncultured	uncultured_bacterium
002da2a3cb5748254b0e797115a08a30	3-HYDROXYPHENYLACETATE-DEGRADATION-PWY	Cytophagales	Amoebophilaceae	uncultured	uncultured_bacterium
002da2a3cb5748254b0e797115a08a30	PWY-7046	Cytophagales	Amoebophilaceae	uncultured	uncultured_bacterium
002da2a3cb5748254b0e797115a08a30	PWY-5529	Cytophagales	Amoebophilaceae	uncultured	uncultured_bacterium
002da2a3cb5748254b0e797115a08a30	PWY-7024	Cytophagales	Amoebophilaceae	uncultured	uncultured_bacterium
002da2a3cb5748254b0e797115a08a30	PWY-5392	Cytophagales	Amoebophilaceae	uncultured	uncultured_bacterium
002da2a3cb5748254b0e797115a08a30	PWY-5743	Cytophagales	Amoebophilaceae	uncultured	uncultured_bacterium
002da2a3cb5748254b0e797115a08a30	NADSYN-PWY	Cytophagales	Amoebophilaceae	uncultured	uncultured_bacterium
002da2a3cb5748254b0e797115a08a30	VALDEG-PWY	Cytophagales	Amoebophilaceae	uncultured	uncultured_bacterium
002da2a3cb5748254b0e797115a08a30	HEXITOLDEGSUPER-PWY	Cytophagales	Amoebophilaceae	uncultured	uncultured_bacterium
002da2a3cb5748254b0e797115a08a30	PWY-2941	Cytophagales	Amoebophilaceae	uncultured	uncultured_bacterium
002da2a3cb5748254b0e797115a08a30	PWY-5531	Cytophagales	Amoebophilaceae	uncultured	uncultured_bacterium
002da2a3cb5748254b0e797115a08a30	PWY-5651	Cytophagales	Amoebophilaceae	uncultured	uncultured_bacterium
002da2a3cb5748254b0e797115a08a30	PWY-7159	Cytophagales	Amoebophilaceae	uncultured	uncultured_bacterium
002da2a3cb5748254b0e797115a08a30	PWY-6505	Cytophagales	Amoebophilaceae	uncultured	uncultured_bacterium
002e688d7654c3a8615afea3fea7d545	PWY0-1277	Campylobacterales	Arcobacteraceae	uncultured
002e688d7654c3a8615afea3fea7d545	PWY-7098	Campylobacterales	Arcobacteraceae	uncultured
002e688d7654c3a8615afea3fea7d545	PWY-5531	Campylobacterales	Arcobacteraceae	uncultured
002e688d7654c3a8615afea3fea7d545	PWY-2941	Campylobacterales	Arcobacteraceae	uncultured
002e688d7654c3a8615afea3fea7d545	PWY-5420	Campylobacterales	Arcobacteraceae	uncultured
002e688d7654c3a8615afea3fea7d545	PWY-5178	Campylobacterales	Arcobacteraceae	uncultured
002e688d7654c3a8615afea3fea7d545	PWY-5430	Campylobacterales	Arcobacteraceae	uncultured
002e688d7654c3a8615afea3fea7d545	VALDEG-PWY	Campylobacterales	Arcobacteraceae	uncultured
002e688d7654c3a8615afea3fea7d545	HEXITOLDEGSUPER-PWY	Campylobacterales	Arcobacteraceae	uncultured
002e688d7654c3a8615afea3fea7d545	PWY-3801	Campylobacterales	Arcobacteraceae	uncultured
002e688d7654c3a8615afea3fea7d545	PWY-7046	Campylobacterales	Arcobacteraceae	uncultured
002e688d7654c3a8615afea3fea7d545	CHLOROPHYLL-SYN	Campylobacterales	Arcobacteraceae	uncultured
002e688d7654c3a8615afea3fea7d545	PWY-5419	Campylobacterales	Arcobacteraceae	uncultured
002e688d7654c3a8615afea3fea7d545	PWY-6339	Campylobacterales	Arcobacteraceae	uncultured
002e688d7654c3a8615afea3fea7d545	PWY-7024	Campylobacterales	Arcobacteraceae	uncultured
002e688d7654c3a8615afea3fea7d545	PWY-6505	Campylobacterales	Arcobacteraceae	uncultured
002e688d7654c3a8615afea3fea7d545	PWY-7377	Campylobacterales	Arcobacteraceae	uncultured
002e688d7654c3a8615afea3fea7d545	PWY-5392	Campylobacterales	Arcobacteraceae	uncultured
002e688d7654c3a8615afea3fea7d545	PWY-7159	Campylobacterales	Arcobacteraceae	uncultured
002e688d7654c3a8615afea3fea7d545	P184-PWY	Campylobacterales	Arcobacteraceae	uncultured
002e688d7654c3a8615afea3fea7d545	PWY-5744	Campylobacterales	Arcobacteraceae	uncultured
002e688d7654c3a8615afea3fea7d545	METHYLGALLATE-DEGRADATION-PWY	Campylobacterales	Arcobacteraceae	uncultured
002e688d7654c3a8615afea3fea7d545	PWY-6404	Campylobacterales	Arcobacteraceae	uncultured
002e688d7654c3a8615afea3fea7d545	PWY-6338	Campylobacterales	Arcobacteraceae	uncultured
002e688d7654c3a8615afea3fea7d545	NADSYN-PWY	Campylobacterales	Arcobacteraceae	uncultured
002e688d7654c3a8615afea3fea7d545	PWY-5743	Campylobacterales	Arcobacteraceae	uncultured
002e688d7654c3a8615afea3fea7d545	PWY-7527	Campylobacterales	Arcobacteraceae	uncultured
002e688d7654c3a8615afea3fea7d545	PWY-5529	Campylobacterales	Arcobacteraceae	uncultured
002e688d7654c3a8615afea3fea7d545	PWY-5655	Campylobacterales	Arcobacteraceae	uncultured
002e688d7654c3a8615afea3fea7d545	PWY-7097	Campylobacterales	Arcobacteraceae	uncultured
002f13666771045d765d109347da8fa0	PWY-5430	Rhizobiales
002f13666771045d765d109347da8fa0	PWY-6107	Rhizobiales
002f13666771045d765d109347da8fa0	PWY-3801	Rhizobiales
002f13666771045d765d109347da8fa0	PWY-7159	Rhizobiales
002f13666771045d765d109347da8fa0	PWY-7527	Rhizobiales
002f13666771045d765d109347da8fa0	PWY-3941	Rhizobiales
002f13666771045d765d109347da8fa0	PWY-5529	Rhizobiales
002f13666771045d765d109347da8fa0	PWY-5419	Rhizobiales
002f13666771045d765d109347da8fa0	PWY-5392	Rhizobiales
002f13666771045d765d109347da8fa0	CRNFORCAT-PWY	Rhizobiales
002f13666771045d765d109347da8fa0	PWY-7377	Rhizobiales
002f13666771045d765d109347da8fa0	PWY-5420	Rhizobiales
002f13666771045d765d109347da8fa0	PWY-7046	Rhizobiales
002f13666771045d765d109347da8fa0	PWY-5265	Rhizobiales
002f13666771045d765d109347da8fa0	PWY-6404	Rhizobiales
002f13666771045d765d109347da8fa0	PWY-5743	Rhizobiales
002f13666771045d765d109347da8fa0	PWY-4361	Rhizobiales
002f13666771045d765d109347da8fa0	PWY-2941	Rhizobiales
002f13666771045d765d109347da8fa0	PWY-5531	Rhizobiales
002f13666771045d765d109347da8fa0	3-HYDROXYPHENYLACETATE-DEGRADATION-PWY	Rhizobiales
002f13666771045d765d109347da8fa0	PWY-7024	Rhizobiales
002f13666771045d765d109347da8fa0	PWY-5744	Rhizobiales
002f13666771045d765d109347da8fa0	HEXITOLDEGSUPER-PWY	Rhizobiales
002f13666771045d765d109347da8fa0	NADSYN-PWY	Rhizobiales
002f13666771045d765d109347da8fa0	VALDEG-PWY	Rhizobiales
002f13666771045d765d109347da8fa0	CHLOROPHYLL-SYN	Rhizobiales
002f13666771045d765d109347da8fa0	PWY-7295	Rhizobiales
00320ba5d2f3be609fdc51959b30886f	PWY-5744
00320ba5d2f3be609fdc51959b30886f	PWY-5531
00320ba5d2f3be609fdc51959b30886f	NADSYN-PWY
00320ba5d2f3be609fdc51959b30886f	HEXITOLDEGSUPER-PWY
00320ba5d2f3be609fdc51959b30886f	PWY-5743
00320ba5d2f3be609fdc51959b30886f	PWY-7159
00320ba5d2f3be609fdc51959b30886f	PWY-5392
00320ba5d2f3be609fdc51959b30886f	3-HYDROXYPHENYLACETATE-DEGRADATION-PWY
00320ba5d2f3be609fdc51959b30886f	PWY-7527
00320ba5d2f3be609fdc51959b30886f	PWY-4361
00320ba5d2f3be609fdc51959b30886f	CHLOROPHYLL-SYN
00320ba5d2f3be609fdc51959b30886f	PWY-2941
00320ba5d2f3be609fdc51959b30886f	PWY-5529
00320ba5d2f3be609fdc51959b30886f	PWY-7377
00346b4258b37e74036c34d279fe1aaf	PWY-2941	Cellvibrionales	Cellvibrionaceae
00346b4258b37e74036c34d279fe1aaf	PWY-7046	Cellvibrionales	Cellvibrionaceae
00346b4258b37e74036c34d279fe1aaf	PWY-3801	Cellvibrionales	Cellvibrionaceae
00346b4258b37e74036c34d279fe1aaf	PWY-6339	Cellvibrionales	Cellvibrionaceae
00346b4258b37e74036c34d279fe1aaf	PWY-5743	Cellvibrionales	Cellvibrionaceae
00346b4258b37e74036c34d279fe1aaf	HEXITOLDEGSUPER-PWY	Cellvibrionales	Cellvibrionaceae
00346b4258b37e74036c34d279fe1aaf	PWY-7097	Cellvibrionales	Cellvibrionaceae
00346b4258b37e74036c34d279fe1aaf	PWY-5529	Cellvibrionales	Cellvibrionaceae
00346b4258b37e74036c34d279fe1aaf	PWY-7013	Cellvibrionales	Cellvibrionaceae
00346b4258b37e74036c34d279fe1aaf	NADSYN-PWY	Cellvibrionales	Cellvibrionaceae
00346b4258b37e74036c34d279fe1aaf	P184-PWY	Cellvibrionales	Cellvibrionaceae
00346b4258b37e74036c34d279fe1aaf	PWY-5744	Cellvibrionales	Cellvibrionaceae
00346b4258b37e74036c34d279fe1aaf	PWY-6338	Cellvibrionales	Cellvibrionaceae
00346b4258b37e74036c34d279fe1aaf	PWY-5531	Cellvibrionales	Cellvibrionaceae
00346b4258b37e74036c34d279fe1aaf	METHYLGALLATE-DEGRADATION-PWY	Cellvibrionales	Cellvibrionaceae
00346b4258b37e74036c34d279fe1aaf	CHLOROPHYLL-SYN	Cellvibrionales	Cellvibrionaceae
00346b4258b37e74036c34d279fe1aaf	PWY-7295	Cellvibrionales	Cellvibrionaceae
00346b4258b37e74036c34d279fe1aaf	PWY-7377	Cellvibrionales	Cellvibrionaceae
00346b4258b37e74036c34d279fe1aaf	PWY-7159	Cellvibrionales	Cellvibrionaceae
00346b4258b37e74036c34d279fe1aaf	VALDEG-PWY	Cellvibrionales	Cellvibrionaceae
00346b4258b37e74036c34d279fe1aaf	PWY-7024	Cellvibrionales	Cellvibrionaceae
00346b4258b37e74036c34d279fe1aaf	3-HYDROXYPHENYLACETATE-DEGRADATION-PWY	Cellvibrionales	Cellvibrionaceae
00346b4258b37e74036c34d279fe1aaf	PWY-7098	Cellvibrionales	Cellvibrionaceae
00346b4258b37e74036c34d279fe1aaf	PWY-3941	Cellvibrionales	Cellvibrionaceae
0034eb8ffcf62434642a683c6d808893	PWY-5655	Clostridiales	Clostridiaceae	Clostridium_sensu_stricto_1
0034eb8ffcf62434642a683c6d808893	PWY-7098	Clostridiales	Clostridiaceae	Clostridium_sensu_stricto_1
0034eb8ffcf62434642a683c6d808893	PWY-5420	Clostridiales	Clostridiaceae	Clostridium_sensu_stricto_1
0034eb8ffcf62434642a683c6d808893	PWY-5392	Clostridiales	Clostridiaceae	Clostridium_sensu_stricto_1
0034eb8ffcf62434642a683c6d808893	PWY-2941	Clostridiales	Clostridiaceae	Clostridium_sensu_stricto_1
0034eb8ffcf62434642a683c6d808893	PWY-3801	Clostridiales	Clostridiaceae	Clostridium_sensu_stricto_1
0034eb8ffcf62434642a683c6d808893	PWY-5529	Clostridiales	Clostridiaceae	Clostridium_sensu_stricto_1
0034eb8ffcf62434642a683c6d808893	PWY-6339	Clostridiales	Clostridiaceae	Clostridium_sensu_stricto_1
0034eb8ffcf62434642a683c6d808893	PWY-6404	Clostridiales	Clostridiaceae	Clostridium_sensu_stricto_1
0034eb8ffcf62434642a683c6d808893	P261-PWY	Clostridiales	Clostridiaceae	Clostridium_sensu_stricto_1
0034eb8ffcf62434642a683c6d808893	PWY0-1277	Clostridiales	Clostridiaceae	Clostridium_sensu_stricto_1
0034eb8ffcf62434642a683c6d808893	PWY-7013	Clostridiales	Clostridiaceae	Clostridium_sensu_stricto_1
0034eb8ffcf62434642a683c6d808893	PWY-6338	Clostridiales	Clostridiaceae	Clostridium_sensu_stricto_1
0034eb8ffcf62434642a683c6d808893	VALDEG-PWY	Clostridiales	Clostridiaceae	Clostridium_sensu_stricto_1
0034eb8ffcf62434642a683c6d808893	NADSYN-PWY	Clostridiales	Clostridiaceae	Clostridium_sensu_stricto_1
0034eb8ffcf62434642a683c6d808893	PWY-7046	Clostridiales	Clostridiaceae	Clostridium_sensu_stricto_1
0034eb8ffcf62434642a683c6d808893	PWY-7527	Clostridiales	Clostridiaceae	Clostridium_sensu_stricto_1
0034eb8ffcf62434642a683c6d808893	PWY-7377	Clostridiales	Clostridiaceae	Clostridium_sensu_stricto_1
0034eb8ffcf62434642a683c6d808893	P184-PWY	Clostridiales	Clostridiaceae	Clostridium_sensu_stricto_1
0034eb8ffcf62434642a683c6d808893	HEXITOLDEGSUPER-PWY	Clostridiales	Clostridiaceae	Clostridium_sensu_stricto_1
0034eb8ffcf62434642a683c6d808893	PWY-7097	Clostridiales	Clostridiaceae	Clostridium_sensu_stricto_1
0034eb8ffcf62434642a683c6d808893	PWY-7024	Clostridiales	Clostridiaceae	Clostridium_sensu_stricto_1
0034eb8ffcf62434642a683c6d808893	PWY-5744	Clostridiales	Clostridiaceae	Clostridium_sensu_stricto_1
0034eb8ffcf62434642a683c6d808893	PWY-5178	Clostridiales	Clostridiaceae	Clostridium_sensu_stricto_1
0034eb8ffcf62434642a683c6d808893	PWY-5743	Clostridiales	Clostridiaceae	Clostridium_sensu_stricto_1
0034eb8ffcf62434642a683c6d808893	PWY-5265	Clostridiales	Clostridiaceae	Clostridium_sensu_stricto_1
0034eb8ffcf62434642a683c6d808893	PWY-6505	Clostridiales	Clostridiaceae	Clostridium_sensu_stricto_1
0034eb8ffcf62434642a683c6d808893	PWY-5430	Clostridiales	Clostridiaceae	Clostridium_sensu_stricto_1
0034eb8ffcf62434642a683c6d808893	METHYLGALLATE-DEGRADATION-PWY	Clostridiales	Clostridiaceae	Clostridium_sensu_stricto_1
0034f9d9ed79f2700838f08371b020bf	PWY-3801	PB19	PB19	PB19	Deltaproteobacteria_bacterium
0034f9d9ed79f2700838f08371b020bf	PWY-7024	PB19	PB19	PB19	Deltaproteobacteria_bacterium
0034f9d9ed79f2700838f08371b020bf	PWY-5531	PB19	PB19	PB19	Deltaproteobacteria_bacterium
0034f9d9ed79f2700838f08371b020bf	PWY-2941	PB19	PB19	PB19	Deltaproteobacteria_bacterium
0034f9d9ed79f2700838f08371b020bf	METHYLGALLATE-DEGRADATION-PWY	PB19	PB19	PB19	Deltaproteobacteria_bacterium
0034f9d9ed79f2700838f08371b020bf	CRNFORCAT-PWY	PB19	PB19	PB19	Deltaproteobacteria_bacterium
0034f9d9ed79f2700838f08371b020bf	PWY-7159	PB19	PB19	PB19	Deltaproteobacteria_bacterium
0034f9d9ed79f2700838f08371b020bf	PWY-6339	PB19	PB19	PB19	Deltaproteobacteria_bacterium
0034f9d9ed79f2700838f08371b020bf	NADSYN-PWY	PB19	PB19	PB19	Deltaproteobacteria_bacterium
0034f9d9ed79f2700838f08371b020bf	PWY-7097	PB19	PB19	PB19	Deltaproteobacteria_bacterium
0034f9d9ed79f2700838f08371b020bf	PWY-7098	PB19	PB19	PB19	Deltaproteobacteria_bacterium
0034f9d9ed79f2700838f08371b020bf	PWY-5529	PB19	PB19	PB19	Deltaproteobacteria_bacterium
0034f9d9ed79f2700838f08371b020bf	PWY-7046	PB19	PB19	PB19	Deltaproteobacteria_bacterium
0034f9d9ed79f2700838f08371b020bf	PWY-6338	PB19	PB19	PB19	Deltaproteobacteria_bacterium
0034f9d9ed79f2700838f08371b020bf	PWY-5392	PB19	PB19	PB19	Deltaproteobacteria_bacterium
0034f9d9ed79f2700838f08371b020bf	PWY-7377	PB19	PB19	PB19	Deltaproteobacteria_bacterium
0034f9d9ed79f2700838f08371b020bf	P184-PWY	PB19	PB19	PB19	Deltaproteobacteria_bacterium
0034f9d9ed79f2700838f08371b020bf	HEXITOLDEGSUPER-PWY	PB19	PB19	PB19	Deltaproteobacteria_bacterium
0034f9d9ed79f2700838f08371b020bf	PWY-5743	PB19	PB19	PB19	Deltaproteobacteria_bacterium
0034f9d9ed79f2700838f08371b020bf	PWY-7090	PB19	PB19	PB19	Deltaproteobacteria_bacterium
0034f9d9ed79f2700838f08371b020bf	CHLOROPHYLL-SYN	PB19	PB19	PB19	Deltaproteobacteria_bacterium
0034f9d9ed79f2700838f08371b020bf	PWY1G-0	PB19	PB19	PB19	Deltaproteobacteria_bacterium
0034f9d9ed79f2700838f08371b020bf	3-HYDROXYPHENYLACETATE-DEGRADATION-PWY	PB19	PB19	PB19	Deltaproteobacteria_bacterium
0034f9d9ed79f2700838f08371b020bf	VALDEG-PWY	PB19	PB19	PB19	Deltaproteobacteria_bacterium
00356cd050fd7b3a6a2d230c2f4bcc37	PWY-7295	Pirellulales	Pirellulaceae	Pir4_lineage
00356cd050fd7b3a6a2d230c2f4bcc37	PWY-3801	Pirellulales	Pirellulaceae	Pir4_lineage
00356cd050fd7b3a6a2d230c2f4bcc37	PWY-7377	Pirellulales	Pirellulaceae	Pir4_lineage
00356cd050fd7b3a6a2d230c2f4bcc37	PWY-5529	Pirellulales	Pirellulaceae	Pir4_lineage
00356cd050fd7b3a6a2d230c2f4bcc37	PWY-5743	Pirellulales	Pirellulaceae	Pir4_lineage
00356cd050fd7b3a6a2d230c2f4bcc37	PWY-4361	Pirellulales	Pirellulaceae	Pir4_lineage
00356cd050fd7b3a6a2d230c2f4bcc37	PWY-5531	Pirellulales	Pirellulaceae	Pir4_lineage
00356cd050fd7b3a6a2d230c2f4bcc37	PWY-7527	Pirellulales	Pirellulaceae	Pir4_lineage
00356cd050fd7b3a6a2d230c2f4bcc37	PWY-7013	Pirellulales	Pirellulaceae	Pir4_lineage
00356cd050fd7b3a6a2d230c2f4bcc37	PWY-7159	Pirellulales	Pirellulaceae	Pir4_lineage
00356cd050fd7b3a6a2d230c2f4bcc37	PWY-4722	Pirellulales	Pirellulaceae	Pir4_lineage
00356cd050fd7b3a6a2d230c2f4bcc37	PWY-5744	Pirellulales	Pirellulaceae	Pir4_lineage
00356cd050fd7b3a6a2d230c2f4bcc37	VALDEG-PWY	Pirellulales	Pirellulaceae	Pir4_lineage
00356cd050fd7b3a6a2d230c2f4bcc37	PWY-7024	Pirellulales	Pirellulaceae	Pir4_lineage
00356cd050fd7b3a6a2d230c2f4bcc37	PWY-6404	Pirellulales	Pirellulaceae	Pir4_lineage
00356cd050fd7b3a6a2d230c2f4bcc37	PWY-5392	Pirellulales	Pirellulaceae	Pir4_lineage
00356cd050fd7b3a6a2d230c2f4bcc37	CRNFORCAT-PWY	Pirellulales	Pirellulaceae	Pir4_lineage
00356cd050fd7b3a6a2d230c2f4bcc37	PWY-5265	Pirellulales	Pirellulaceae	Pir4_lineage
00356cd050fd7b3a6a2d230c2f4bcc37	PWY-7046	Pirellulales	Pirellulaceae	Pir4_lineage
00356cd050fd7b3a6a2d230c2f4bcc37	CHLOROPHYLL-SYN	Pirellulales	Pirellulaceae	Pir4_lineage
00356cd050fd7b3a6a2d230c2f4bcc37	HEXITOLDEGSUPER-PWY	Pirellulales	Pirellulaceae	Pir4_lineage
00356cd050fd7b3a6a2d230c2f4bcc37	NADSYN-PWY	Pirellulales	Pirellulaceae	Pir4_lineage
00356cd050fd7b3a6a2d230c2f4bcc37	PWY-7090	Pirellulales	Pirellulaceae	Pir4_lineage
00356cd050fd7b3a6a2d230c2f4bcc37	P261-PWY	Pirellulales	Pirellulaceae	Pir4_lineage
00356cd050fd7b3a6a2d230c2f4bcc37	3-HYDROXYPHENYLACETATE-DEGRADATION-PWY	Pirellulales	Pirellulaceae	Pir4_lineage
00356cd050fd7b3a6a2d230c2f4bcc37	PWY-2941	Pirellulales	Pirellulaceae	Pir4_lineage
0036ba4d4f1ec2e7b3d4a441bb110ed2	PWY-7046	Bacteriovoracales	Bacteriovoracaceae	Peredibacter
0036ba4d4f1ec2e7b3d4a441bb110ed2	PWY-5655	Bacteriovoracales	Bacteriovoracaceae	Peredibacter
0036ba4d4f1ec2e7b3d4a441bb110ed2	PWY-5529	Bacteriovoracales	Bacteriovoracaceae	Peredibacter
0036ba4d4f1ec2e7b3d4a441bb110ed2	HEXITOLDEGSUPER-PWY	Bacteriovoracales	Bacteriovoracaceae	Peredibacter
0036ba4d4f1ec2e7b3d4a441bb110ed2	PWY-2941	Bacteriovoracales	Bacteriovoracaceae	Peredibacter
0036ba4d4f1ec2e7b3d4a441bb110ed2	CHLOROPHYLL-SYN	Bacteriovoracales	Bacteriovoracaceae	Peredibacter
0036ba4d4f1ec2e7b3d4a441bb110ed2	PWY-5531	Bacteriovoracales	Bacteriovoracaceae	Peredibacter
0036ba4d4f1ec2e7b3d4a441bb110ed2	PWY-7024	Bacteriovoracales	Bacteriovoracaceae	Peredibacter
0036ba4d4f1ec2e7b3d4a441bb110ed2	PWY-5743	Bacteriovoracales	Bacteriovoracaceae	Peredibacter
0036ba4d4f1ec2e7b3d4a441bb110ed2	VALDEG-PWY	Bacteriovoracales	Bacteriovoracaceae	Peredibacter
0036ba4d4f1ec2e7b3d4a441bb110ed2	PWY-7159	Bacteriovoracales	Bacteriovoracaceae	Peredibacter
0036ba4d4f1ec2e7b3d4a441bb110ed2	PWY-5651	Bacteriovoracales	Bacteriovoracaceae	Peredibacter
0036ba4d4f1ec2e7b3d4a441bb110ed2	PWY-6404	Bacteriovoracales	Bacteriovoracaceae	Peredibacter
0036ba4d4f1ec2e7b3d4a441bb110ed2	PWY-7090	Bacteriovoracales	Bacteriovoracaceae	Peredibacter
0036ba4d4f1ec2e7b3d4a441bb110ed2	PWY-5392	Bacteriovoracales	Bacteriovoracaceae	Peredibacter
0036ba4d4f1ec2e7b3d4a441bb110ed2	PWY-3801	Bacteriovoracales	Bacteriovoracaceae	Peredibacter
0036ba4d4f1ec2e7b3d4a441bb110ed2	NADSYN-PWY	Bacteriovoracales	Bacteriovoracaceae	Peredibacter
0036ba4d4f1ec2e7b3d4a441bb110ed2	PWY-6505	Bacteriovoracales	Bacteriovoracaceae	Peredibacter
0036ba4d4f1ec2e7b3d4a441bb110ed2	PWY-7377	Bacteriovoracales	Bacteriovoracaceae	Peredibacter
0036ba4d4f1ec2e7b3d4a441bb110ed2	PWY-5744	Bacteriovoracales	Bacteriovoracaceae	Peredibacter
0037df264a6dbe59fed3f63ac828abb4	PWY-3801	Latescibacterales	Latescibacteraceae	Candidatus_Latescibacter	uncultured_bacterium
0037df264a6dbe59fed3f63ac828abb4	PWY-5529	Latescibacterales	Latescibacteraceae	Candidatus_Latescibacter	uncultured_bacterium
0037df264a6dbe59fed3f63ac828abb4	METHYLGALLATE-DEGRADATION-PWY	Latescibacterales	Latescibacteraceae	Candidatus_Latescibacter	uncultured_bacterium
0037df264a6dbe59fed3f63ac828abb4	VALDEG-PWY	Latescibacterales	Latescibacteraceae	Candidatus_Latescibacter	uncultured_bacterium
0037df264a6dbe59fed3f63ac828abb4	PWY-5743	Latescibacterales	Latescibacteraceae	Candidatus_Latescibacter	uncultured_bacterium
0037df264a6dbe59fed3f63ac828abb4	PWY-2941	Latescibacterales	Latescibacteraceae	Candidatus_Latescibacter	uncultured_bacterium
0037df264a6dbe59fed3f63ac828abb4	P184-PWY	Latescibacterales	Latescibacteraceae	Candidatus_Latescibacter	uncultured_bacterium
0037df264a6dbe59fed3f63ac828abb4	PWY-6404	Latescibacterales	Latescibacteraceae	Candidatus_Latescibacter	uncultured_bacterium
0037df264a6dbe59fed3f63ac828abb4	PWY-5531	Latescibacterales	Latescibacteraceae	Candidatus_Latescibacter	uncultured_bacterium
0037df264a6dbe59fed3f63ac828abb4	PWY-7159	Latescibacterales	Latescibacteraceae	Candidatus_Latescibacter	uncultured_bacterium
0037df264a6dbe59fed3f63ac828abb4	PWY-7090	Latescibacterales	Latescibacteraceae	Candidatus_Latescibacter	uncultured_bacterium
0037df264a6dbe59fed3f63ac828abb4	PWY-6338	Latescibacterales	Latescibacteraceae	Candidatus_Latescibacter	uncultured_bacterium
0037df264a6dbe59fed3f63ac828abb4	PWY-7098	Latescibacterales	Latescibacteraceae	Candidatus_Latescibacter	uncultured_bacterium
0037df264a6dbe59fed3f63ac828abb4	HEXITOLDEGSUPER-PWY	Latescibacterales	Latescibacteraceae	Candidatus_Latescibacter	uncultured_bacterium
0037df264a6dbe59fed3f63ac828abb4	PWY-5392	Latescibacterales	Latescibacteraceae	Candidatus_Latescibacter	uncultured_bacterium
0037df264a6dbe59fed3f63ac828abb4	NADSYN-PWY	Latescibacterales	Latescibacteraceae	Candidatus_Latescibacter	uncultured_bacterium
0037df264a6dbe59fed3f63ac828abb4	PWY-5744	Latescibacterales	Latescibacteraceae	Candidatus_Latescibacter	uncultured_bacterium
0037df264a6dbe59fed3f63ac828abb4	PWY-7377	Latescibacterales	Latescibacteraceae	Candidatus_Latescibacter	uncultured_bacterium
0037df264a6dbe59fed3f63ac828abb4	PWY-7097	Latescibacterales	Latescibacteraceae	Candidatus_Latescibacter	uncultured_bacterium
0037df264a6dbe59fed3f63ac828abb4	CHLOROPHYLL-SYN	Latescibacterales	Latescibacteraceae	Candidatus_Latescibacter	uncultured_bacterium
0037df264a6dbe59fed3f63ac828abb4	PWY-7024	Latescibacterales	Latescibacteraceae	Candidatus_Latescibacter	uncultured_bacterium
0037df264a6dbe59fed3f63ac828abb4	PWY-6339	Latescibacterales	Latescibacteraceae	Candidatus_Latescibacter	uncultured_bacterium
003c3aa6a139a9eb061d1a2573b5e7c4	PWY-7159	Bradymonadales	Bradymonadales	Bradymonadales
003c3aa6a139a9eb061d1a2573b5e7c4	PWY-5744	Bradymonadales	Bradymonadales	Bradymonadales
003c3aa6a139a9eb061d1a2573b5e7c4	PWY-3801	Bradymonadales	Bradymonadales	Bradymonadales
003c3aa6a139a9eb061d1a2573b5e7c4	PWY-7377	Bradymonadales	Bradymonadales	Bradymonadales
003c3aa6a139a9eb061d1a2573b5e7c4	PWY-5529	Bradymonadales	Bradymonadales	Bradymonadales
003c3aa6a139a9eb061d1a2573b5e7c4	PWY-5392	Bradymonadales	Bradymonadales	Bradymonadales
003c3aa6a139a9eb061d1a2573b5e7c4	PWY-7024	Bradymonadales	Bradymonadales	Bradymonadales
003c3aa6a139a9eb061d1a2573b5e7c4	PWY-5531	Bradymonadales	Bradymonadales	Bradymonadales
003c3aa6a139a9eb061d1a2573b5e7c4	CHLOROPHYLL-SYN	Bradymonadales	Bradymonadales	Bradymonadales
003c3aa6a139a9eb061d1a2573b5e7c4	VALDEG-PWY	Bradymonadales	Bradymonadales	Bradymonadales
003c3aa6a139a9eb061d1a2573b5e7c4	PWY-7046	Bradymonadales	Bradymonadales	Bradymonadales
003c3aa6a139a9eb061d1a2573b5e7c4	PWY-6404	Bradymonadales	Bradymonadales	Bradymonadales
003c3aa6a139a9eb061d1a2573b5e7c4	PWY-2941	Bradymonadales	Bradymonadales	Bradymonadales
003c3aa6a139a9eb061d1a2573b5e7c4	NADSYN-PWY	Bradymonadales	Bradymonadales	Bradymonadales
003c3aa6a139a9eb061d1a2573b5e7c4	HEXITOLDEGSUPER-PWY	Bradymonadales	Bradymonadales	Bradymonadales
003c3aa6a139a9eb061d1a2573b5e7c4	PWY-5743	Bradymonadales	Bradymonadales	Bradymonadales
003fbfb66c589d133704a9d23bed8407	VALDEG-PWY	PAUC26f	PAUC26f	PAUC26f	uncultured_bacterium
003fbfb66c589d133704a9d23bed8407	PWY-7024	PAUC26f	PAUC26f	PAUC26f	uncultured_bacterium
003fbfb66c589d133704a9d23bed8407	PWY-7046	PAUC26f	PAUC26f	PAUC26f	uncultured_bacterium
003fbfb66c589d133704a9d23bed8407	CHLOROPHYLL-SYN	PAUC26f	PAUC26f	PAUC26f	uncultured_bacterium
003fbfb66c589d133704a9d23bed8407	PWY-2941	PAUC26f	PAUC26f	PAUC26f	uncultured_bacterium
003fbfb66c589d133704a9d23bed8407	PWY-5529	PAUC26f	PAUC26f	PAUC26f	uncultured_bacterium
003fbfb66c589d133704a9d23bed8407	PWY-5531	PAUC26f	PAUC26f	PAUC26f	uncultured_bacterium
003fbfb66c589d133704a9d23bed8407	HEXITOLDEGSUPER-PWY	PAUC26f	PAUC26f	PAUC26f	uncultured_bacterium
003fbfb66c589d133704a9d23bed8407	NADSYN-PWY	PAUC26f	PAUC26f	PAUC26f	uncultured_bacterium
003fbfb66c589d133704a9d23bed8407	PWY-3801	PAUC26f	PAUC26f	PAUC26f	uncultured_bacterium
003fbfb66c589d133704a9d23bed8407	PWY-5744	PAUC26f	PAUC26f	PAUC26f	uncultured_bacterium
003fbfb66c589d133704a9d23bed8407	PWY-5743	PAUC26f	PAUC26f	PAUC26f	uncultured_bacterium
003fbfb66c589d133704a9d23bed8407	PWY-7377	PAUC26f	PAUC26f	PAUC26f	uncultured_bacterium
003fbfb66c589d133704a9d23bed8407	PWY-7159	PAUC26f	PAUC26f	PAUC26f	uncultured_bacterium
003fbfb66c589d133704a9d23bed8407	PWY-5392	PAUC26f	PAUC26f	PAUC26f	uncultured_bacterium
0043ec38ff54394fad150785cb0b831a	PWY-7046	vadinHA49	vadinHA49	vadinHA49	uncultured_bacterium
0043ec38ff54394fad150785cb0b831a	3-HYDROXYPHENYLACETATE-DEGRADATION-PWY	vadinHA49	vadinHA49	vadinHA49	uncultured_bacterium
0043ec38ff54394fad150785cb0b831a	HEXITOLDEGSUPER-PWY	vadinHA49	vadinHA49	vadinHA49	uncultured_bacterium
0043ec38ff54394fad150785cb0b831a	PWY-5531	vadinHA49	vadinHA49	vadinHA49	uncultured_bacterium
0043ec38ff54394fad150785cb0b831a	PWY-5743	vadinHA49	vadinHA49	vadinHA49	uncultured_bacterium
0043ec38ff54394fad150785cb0b831a	VALDEG-PWY	vadinHA49	vadinHA49	vadinHA49	uncultured_bacterium
0043ec38ff54394fad150785cb0b831a	PWY-5529	vadinHA49	vadinHA49	vadinHA49	uncultured_bacterium
0043ec38ff54394fad150785cb0b831a	PWY-5651	vadinHA49	vadinHA49	vadinHA49	uncultured_bacterium
0043ec38ff54394fad150785cb0b831a	PWY-5655	vadinHA49	vadinHA49	vadinHA49	uncultured_bacterium
0043ec38ff54394fad150785cb0b831a	PWY-7377	vadinHA49	vadinHA49	vadinHA49	uncultured_bacterium
0043ec38ff54394fad150785cb0b831a	PWY-3801	vadinHA49	vadinHA49	vadinHA49	uncultured_bacterium
0043ec38ff54394fad150785cb0b831a	PWY-2941	vadinHA49	vadinHA49	vadinHA49	uncultured_bacterium
0043ec38ff54394fad150785cb0b831a	NADSYN-PWY	vadinHA49	vadinHA49	vadinHA49	uncultured_bacterium
0043ec38ff54394fad150785cb0b831a	CHLOROPHYLL-SYN	vadinHA49	vadinHA49	vadinHA49	uncultured_bacterium
0043ec38ff54394fad150785cb0b831a	PWY-5744	vadinHA49	vadinHA49	vadinHA49	uncultured_bacterium
0043ec38ff54394fad150785cb0b831a	PWY-7024	vadinHA49	vadinHA49	vadinHA49	uncultured_bacterium
0043ec38ff54394fad150785cb0b831a	P261-PWY	vadinHA49	vadinHA49	vadinHA49	uncultured_bacterium
0043ec38ff54394fad150785cb0b831a	PWY-7159	vadinHA49	vadinHA49	vadinHA49	uncultured_bacterium
0043ec38ff54394fad150785cb0b831a	PWY-7527	vadinHA49	vadinHA49	vadinHA49	uncultured_bacterium
0043ec38ff54394fad150785cb0b831a	PWY-6505	vadinHA49	vadinHA49	vadinHA49	uncultured_bacterium
0044abb8dd5180867f36c893b2f88747	PWY-7046	FCPU426	FCPU426	FCPU426	uncultured_bacterium
0044abb8dd5180867f36c893b2f88747	PWY-5743	FCPU426	FCPU426	FCPU426	uncultured_bacterium
0044abb8dd5180867f36c893b2f88747	PWY-5392	FCPU426	FCPU426	FCPU426	uncultured_bacterium
0044abb8dd5180867f36c893b2f88747	PWY-7013	FCPU426	FCPU426	FCPU426	uncultured_bacterium
0044abb8dd5180867f36c893b2f88747	VALDEG-PWY	FCPU426	FCPU426	FCPU426	uncultured_bacterium
0044abb8dd5180867f36c893b2f88747	PWY-2941	FCPU426	FCPU426	FCPU426	uncultured_bacterium
0044abb8dd5180867f36c893b2f88747	PWY-7377	FCPU426	FCPU426	FCPU426	uncultured_bacterium
0044abb8dd5180867f36c893b2f88747	PWY-3801	FCPU426	FCPU426	FCPU426	uncultured_bacterium
0044abb8dd5180867f36c893b2f88747	PWY-5531	FCPU426	FCPU426	FCPU426	uncultured_bacterium
0044abb8dd5180867f36c893b2f88747	HEXITOLDEGSUPER-PWY	FCPU426	FCPU426	FCPU426	uncultured_bacterium
0044abb8dd5180867f36c893b2f88747	PWY-5529	FCPU426	FCPU426	FCPU426	uncultured_bacterium
0044abb8dd5180867f36c893b2f88747	PWY-7024	FCPU426	FCPU426	FCPU426	uncultured_bacterium
0044abb8dd5180867f36c893b2f88747	NADSYN-PWY	FCPU426	FCPU426	FCPU426	uncultured_bacterium
0044abb8dd5180867f36c893b2f88747	PWY-7159	FCPU426	FCPU426	FCPU426	uncultured_bacterium
0044abb8dd5180867f36c893b2f88747	CHLOROPHYLL-SYN	FCPU426	FCPU426	FCPU426	uncultured_bacterium
0044abb8dd5180867f36c893b2f88747	PWY-5744	FCPU426	FCPU426	FCPU426	uncultured_bacterium
00463bbb8640d0d958ceffd153405478	PWY-5430	Flavobacteriales	Flavobacteriaceae	Jejudonia
00463bbb8640d0d958ceffd153405478	PWY-5743	Flavobacteriales	Flavobacteriaceae	Jejudonia
00463bbb8640d0d958ceffd153405478	CHLOROPHYLL-SYN	Flavobacteriales	Flavobacteriaceae	Jejudonia
00463bbb8640d0d958ceffd153405478	PWY-5419	Flavobacteriales	Flavobacteriaceae	Jejudonia
00463bbb8640d0d958ceffd153405478	PWY-5531	Flavobacteriales	Flavobacteriaceae	Jejudonia
00463bbb8640d0d958ceffd153405478	PWY-6404	Flavobacteriales	Flavobacteriaceae	Jejudonia
00463bbb8640d0d958ceffd153405478	PWY-5420	Flavobacteriales	Flavobacteriaceae	Jejudonia
00463bbb8640d0d958ceffd153405478	PWY-5654	Flavobacteriales	Flavobacteriaceae	Jejudonia
00463bbb8640d0d958ceffd153405478	PWY-6210	Flavobacteriales	Flavobacteriaceae	Jejudonia
00463bbb8640d0d958ceffd153405478	PWY-5655	Flavobacteriales	Flavobacteriaceae	Jejudonia
00463bbb8640d0d958ceffd153405478	PWY-7159	Flavobacteriales	Flavobacteriaceae	Jejudonia
00463bbb8640d0d958ceffd153405478	PWY-5647	Flavobacteriales	Flavobacteriaceae	Jejudonia
00463bbb8640d0d958ceffd153405478	PWY-5392	Flavobacteriales	Flavobacteriaceae	Jejudonia
00463bbb8640d0d958ceffd153405478	PWY-5651	Flavobacteriales	Flavobacteriaceae	Jejudonia
00463bbb8640d0d958ceffd153405478	NADSYN-PWY	Flavobacteriales	Flavobacteriaceae	Jejudonia
00463bbb8640d0d958ceffd153405478	HEXITOLDEGSUPER-PWY	Flavobacteriales	Flavobacteriaceae	Jejudonia
00463bbb8640d0d958ceffd153405478	PWY-6505	Flavobacteriales	Flavobacteriaceae	Jejudonia
00463bbb8640d0d958ceffd153405478	PWY-7527	Flavobacteriales	Flavobacteriaceae	Jejudonia
00463bbb8640d0d958ceffd153405478	VALDEG-PWY	Flavobacteriales	Flavobacteriaceae	Jejudonia
00463bbb8640d0d958ceffd153405478	PWY-7024	Flavobacteriales	Flavobacteriaceae	Jejudonia
00463bbb8640d0d958ceffd153405478	PWY-5744	Flavobacteriales	Flavobacteriaceae	Jejudonia
00463bbb8640d0d958ceffd153405478	PWY-3801	Flavobacteriales	Flavobacteriaceae	Jejudonia
00463bbb8640d0d958ceffd153405478	3-HYDROXYPHENYLACETATE-DEGRADATION-PWY	Flavobacteriales	Flavobacteriaceae	Jejudonia
00463bbb8640d0d958ceffd153405478	PWY-7377	Flavobacteriales	Flavobacteriaceae	Jejudonia
00463bbb8640d0d958ceffd153405478	PWY-2941	Flavobacteriales	Flavobacteriaceae	Jejudonia
00463bbb8640d0d958ceffd153405478	PWY-7046	Flavobacteriales	Flavobacteriaceae	Jejudonia
00463bbb8640d0d958ceffd153405478	PWY-5529	Flavobacteriales	Flavobacteriaceae	Jejudonia
0049ed8ecc204ae676dee679dab21dbe	PWY-5430
0049ed8ecc204ae676dee679dab21dbe	PWY-5178
0049ed8ecc204ae676dee679dab21dbe	P184-PWY
0049ed8ecc204ae676dee679dab21dbe	PWY-7377
0049ed8ecc204ae676dee679dab21dbe	PWY-4361
0049ed8ecc204ae676dee679dab21dbe	PWY-7097
0049ed8ecc204ae676dee679dab21dbe	PWY-6505
0049ed8ecc204ae676dee679dab21dbe	PWY0-1277
0049ed8ecc204ae676dee679dab21dbe	PWY-5392
0049ed8ecc204ae676dee679dab21dbe	PWY-5265
0049ed8ecc204ae676dee679dab21dbe	PWY-5744
0049ed8ecc204ae676dee679dab21dbe	HEXITOLDEGSUPER-PWY
0049ed8ecc204ae676dee679dab21dbe	PWY-7098
0049ed8ecc204ae676dee679dab21dbe	PWY-5529
0049ed8ecc204ae676dee679dab21dbe	NADSYN-PWY
0049ed8ecc204ae676dee679dab21dbe	PWY-5531
0049ed8ecc204ae676dee679dab21dbe	PWY-7159
0049ed8ecc204ae676dee679dab21dbe	PWY-6404
0049ed8ecc204ae676dee679dab21dbe	CHLOROPHYLL-SYN
0049ed8ecc204ae676dee679dab21dbe	PWY-7013
0049ed8ecc204ae676dee679dab21dbe	PWY-7527
0049ed8ecc204ae676dee679dab21dbe	VALDEG-PWY
0049ed8ecc204ae676dee679dab21dbe	PWY-2941
0049ed8ecc204ae676dee679dab21dbe	PWY-5655
0049ed8ecc204ae676dee679dab21dbe	PWY-7024
0049ed8ecc204ae676dee679dab21dbe	PWY-3801
0049ed8ecc204ae676dee679dab21dbe	PWY-5743
0049ed8ecc204ae676dee679dab21dbe	PWY-6339
0049ed8ecc204ae676dee679dab21dbe	PWY-6338
0049ed8ecc204ae676dee679dab21dbe	METHYLGALLATE-DEGRADATION-PWY
0049ed8ecc204ae676dee679dab21dbe	PWY-5420
004b60fca983cd46ea9002f80443b089	PWY-7046	Polyangiales	Sandaracinaceae	uncultured
004b60fca983cd46ea9002f80443b089	PWY-2941	Polyangiales	Sandaracinaceae	uncultured
004b60fca983cd46ea9002f80443b089	PWY-6404	Polyangiales	Sandaracinaceae	uncultured
004b60fca983cd46ea9002f80443b089	HEXITOLDEGSUPER-PWY	Polyangiales	Sandaracinaceae	uncultured
004b60fca983cd46ea9002f80443b089	METHYLGALLATE-DEGRADATION-PWY	Polyangiales	Sandaracinaceae	uncultured
004b60fca983cd46ea9002f80443b089	PWY-7527	Polyangiales	Sandaracinaceae	uncultured
004b60fca983cd46ea9002f80443b089	PWY-5744	Polyangiales	Sandaracinaceae	uncultured
004b60fca983cd46ea9002f80443b089	VALDEG-PWY	Polyangiales	Sandaracinaceae	uncultured
004b60fca983cd46ea9002f80443b089	PWY-7013	Polyangiales	Sandaracinaceae	uncultured
004b60fca983cd46ea9002f80443b089	PWY-6338	Polyangiales	Sandaracinaceae	uncultured
004b60fca983cd46ea9002f80443b089	PWY-5531	Polyangiales	Sandaracinaceae	uncultured
004b60fca983cd46ea9002f80443b089	PWY-7098	Polyangiales	Sandaracinaceae	uncultured
004b60fca983cd46ea9002f80443b089	PWY-7377	Polyangiales	Sandaracinaceae	uncultured
004b60fca983cd46ea9002f80443b089	PWY-5265	Polyangiales	Sandaracinaceae	uncultured
004b60fca983cd46ea9002f80443b089	PWY-6339	Polyangiales	Sandaracinaceae	uncultured
004b60fca983cd46ea9002f80443b089	PWY-3801	Polyangiales	Sandaracinaceae	uncultured
004b60fca983cd46ea9002f80443b089	NADSYN-PWY	Polyangiales	Sandaracinaceae	uncultured
004b60fca983cd46ea9002f80443b089	PWY-7159	Polyangiales	Sandaracinaceae	uncultured
004b60fca983cd46ea9002f80443b089	CHLOROPHYLL-SYN	Polyangiales	Sandaracinaceae	uncultured
004b60fca983cd46ea9002f80443b089	P184-PWY	Polyangiales	Sandaracinaceae	uncultured
004b60fca983cd46ea9002f80443b089	PWY-5529	Polyangiales	Sandaracinaceae	uncultured
004b60fca983cd46ea9002f80443b089	PWY-4361	Polyangiales	Sandaracinaceae	uncultured
004b60fca983cd46ea9002f80443b089	PWY-7024	Polyangiales	Sandaracinaceae	uncultured
004b60fca983cd46ea9002f80443b089	PWY-5392	Polyangiales	Sandaracinaceae	uncultured
004b60fca983cd46ea9002f80443b089	PWY-5743	Polyangiales	Sandaracinaceae	uncultured
004b60fca983cd46ea9002f80443b089	3-HYDROXYPHENYLACETATE-DEGRADATION-PWY	Polyangiales	Sandaracinaceae	uncultured
004b60fca983cd46ea9002f80443b089	PWY-7097	Polyangiales	Sandaracinaceae	uncultured
004d07a865c9fe2f2546f4a598047123	HEXITOLDEGSUPER-PWY	Desulfarculales	Desulfarculaceae	Desulfocarbo	Desulfocarbo_indianensis
004d07a865c9fe2f2546f4a598047123	PWY-2941	Desulfarculales	Desulfarculaceae	Desulfocarbo	Desulfocarbo_indianensis
004d07a865c9fe2f2546f4a598047123	PWY-7527	Desulfarculales	Desulfarculaceae	Desulfocarbo	Desulfocarbo_indianensis
004d07a865c9fe2f2546f4a598047123	PWY-7097	Desulfarculales	Desulfarculaceae	Desulfocarbo	Desulfocarbo_indianensis
004d07a865c9fe2f2546f4a598047123	PWY-6339	Desulfarculales	Desulfarculaceae	Desulfocarbo	Desulfocarbo_indianensis
004d07a865c9fe2f2546f4a598047123	PWY-5529	Desulfarculales	Desulfarculaceae	Desulfocarbo	Desulfocarbo_indianensis
004d07a865c9fe2f2546f4a598047123	P184-PWY	Desulfarculales	Desulfarculaceae	Desulfocarbo	Desulfocarbo_indianensis
004d07a865c9fe2f2546f4a598047123	PWY-5392	Desulfarculales	Desulfarculaceae	Desulfocarbo	Desulfocarbo_indianensis
004d07a865c9fe2f2546f4a598047123	PWY-7377	Desulfarculales	Desulfarculaceae	Desulfocarbo	Desulfocarbo_indianensis
004d07a865c9fe2f2546f4a598047123	PWY-3801	Desulfarculales	Desulfarculaceae	Desulfocarbo	Desulfocarbo_indianensis
004d07a865c9fe2f2546f4a598047123	VALDEG-PWY	Desulfarculales	Desulfarculaceae	Desulfocarbo	Desulfocarbo_indianensis
004d07a865c9fe2f2546f4a598047123	PWY-6338	Desulfarculales	Desulfarculaceae	Desulfocarbo	Desulfocarbo_indianensis
004d07a865c9fe2f2546f4a598047123	CHLOROPHYLL-SYN	Desulfarculales	Desulfarculaceae	Desulfocarbo	Desulfocarbo_indianensis
004d07a865c9fe2f2546f4a598047123	PWY-4361	Desulfarculales	Desulfarculaceae	Desulfocarbo	Desulfocarbo_indianensis
004d07a865c9fe2f2546f4a598047123	PWY-5265	Desulfarculales	Desulfarculaceae	Desulfocarbo	Desulfocarbo_indianensis
004d07a865c9fe2f2546f4a598047123	PWY-6404	Desulfarculales	Desulfarculaceae	Desulfocarbo	Desulfocarbo_indianensis
004d07a865c9fe2f2546f4a598047123	PWY-5531	Desulfarculales	Desulfarculaceae	Desulfocarbo	Desulfocarbo_indianensis
004d07a865c9fe2f2546f4a598047123	PWY-7046	Desulfarculales	Desulfarculaceae	Desulfocarbo	Desulfocarbo_indianensis
004d07a865c9fe2f2546f4a598047123	NADSYN-PWY	Desulfarculales	Desulfarculaceae	Desulfocarbo	Desulfocarbo_indianensis
004d07a865c9fe2f2546f4a598047123	PWY-7098	Desulfarculales	Desulfarculaceae	Desulfocarbo	Desulfocarbo_indianensis
004d07a865c9fe2f2546f4a598047123	METHYLGALLATE-DEGRADATION-PWY	Desulfarculales	Desulfarculaceae	Desulfocarbo	Desulfocarbo_indianensis
004d07a865c9fe2f2546f4a598047123	PWY-7159	Desulfarculales	Desulfarculaceae	Desulfocarbo	Desulfocarbo_indianensis
0050b786eaf7e29d98e2dc05ff619b3e	PWY-2941	Omnitrophales	Omnitrophales	Omnitrophales	uncultured_bacterium
0050b786eaf7e29d98e2dc05ff619b3e	PWY-5743	Omnitrophales	Omnitrophales	Omnitrophales	uncultured_bacterium
0050b786eaf7e29d98e2dc05ff619b3e	NADSYN-PWY	Omnitrophales	Omnitrophales	Omnitrophales	uncultured_bacterium
0050b786eaf7e29d98e2dc05ff619b3e	PWY-7527	Omnitrophales	Omnitrophales	Omnitrophales	uncultured_bacterium
0050b786eaf7e29d98e2dc05ff619b3e	PWY-3801	Omnitrophales	Omnitrophales	Omnitrophales	uncultured_bacterium
0050b786eaf7e29d98e2dc05ff619b3e	VALDEG-PWY	Omnitrophales	Omnitrophales	Omnitrophales	uncultured_bacterium
0050b786eaf7e29d98e2dc05ff619b3e	HEXITOLDEGSUPER-PWY	Omnitrophales	Omnitrophales	Omnitrophales	uncultured_bacterium
0050b786eaf7e29d98e2dc05ff619b3e	PWY-5744	Omnitrophales	Omnitrophales	Omnitrophales	uncultured_bacterium
0050b786eaf7e29d98e2dc05ff619b3e	PWY-7377	Omnitrophales	Omnitrophales	Omnitrophales	uncultured_bacterium
0050b786eaf7e29d98e2dc05ff619b3e	PWY-5529	Omnitrophales	Omnitrophales	Omnitrophales	uncultured_bacterium
0050b786eaf7e29d98e2dc05ff619b3e	PWY-7024	Omnitrophales	Omnitrophales	Omnitrophales	uncultured_bacterium
0056f0215a8505edcc91789eb3bd5cea	VALDEG-PWY	Chitinophagales	Saprospiraceae	Aureispira	uncultured_bacterium
0056f0215a8505edcc91789eb3bd5cea	PWY-6404	Chitinophagales	Saprospiraceae	Aureispira	uncultured_bacterium
0056f0215a8505edcc91789eb3bd5cea	PWY-5531	Chitinophagales	Saprospiraceae	Aureispira	uncultured_bacterium
0056f0215a8505edcc91789eb3bd5cea	PWY-5655	Chitinophagales	Saprospiraceae	Aureispira	uncultured_bacterium
0056f0215a8505edcc91789eb3bd5cea	PWY-7159	Chitinophagales	Saprospiraceae	Aureispira	uncultured_bacterium
0056f0215a8505edcc91789eb3bd5cea	3-HYDROXYPHENYLACETATE-DEGRADATION-PWY	Chitinophagales	Saprospiraceae	Aureispira	uncultured_bacterium
0056f0215a8505edcc91789eb3bd5cea	PWY-7046	Chitinophagales	Saprospiraceae	Aureispira	uncultured_bacterium
0056f0215a8505edcc91789eb3bd5cea	PWY-7013	Chitinophagales	Saprospiraceae	Aureispira	uncultured_bacterium
0056f0215a8505edcc91789eb3bd5cea	PWY-5743	Chitinophagales	Saprospiraceae	Aureispira	uncultured_bacterium
0056f0215a8505edcc91789eb3bd5cea	PWY-7527	Chitinophagales	Saprospiraceae	Aureispira	uncultured_bacterium
0056f0215a8505edcc91789eb3bd5cea	PWY-6505	Chitinophagales	Saprospiraceae	Aureispira	uncultured_bacterium
0056f0215a8505edcc91789eb3bd5cea	HEXITOLDEGSUPER-PWY	Chitinophagales	Saprospiraceae	Aureispira	uncultured_bacterium
0056f0215a8505edcc91789eb3bd5cea	PWY-5529	Chitinophagales	Saprospiraceae	Aureispira	uncultured_bacterium
0056f0215a8505edcc91789eb3bd5cea	PWY-5744	Chitinophagales	Saprospiraceae	Aureispira	uncultured_bacterium
0056f0215a8505edcc91789eb3bd5cea	NADSYN-PWY	Chitinophagales	Saprospiraceae	Aureispira	uncultured_bacterium
0056f0215a8505edcc91789eb3bd5cea	PWY-7090	Chitinophagales	Saprospiraceae	Aureispira	uncultured_bacterium
0056f0215a8505edcc91789eb3bd5cea	PWY-2941	Chitinophagales	Saprospiraceae	Aureispira	uncultured_bacterium
0056f0215a8505edcc91789eb3bd5cea	PWY-7024	Chitinophagales	Saprospiraceae	Aureispira	uncultured_bacterium
0056f0215a8505edcc91789eb3bd5cea	PWY-5651	Chitinophagales	Saprospiraceae	Aureispira	uncultured_bacterium
0056f0215a8505edcc91789eb3bd5cea	PWY-7377	Chitinophagales	Saprospiraceae	Aureispira	uncultured_bacterium
0056f0215a8505edcc91789eb3bd5cea	PWY-3801	Chitinophagales	Saprospiraceae	Aureispira	uncultured_bacterium
0056f0215a8505edcc91789eb3bd5cea	CHLOROPHYLL-SYN	Chitinophagales	Saprospiraceae	Aureispira	uncultured_bacterium
0056f0215a8505edcc91789eb3bd5cea	PWY-5392	Chitinophagales	Saprospiraceae	Aureispira	uncultured_bacterium
005884ab0ace5212058e9a94e0602014	PWY-5529	Rhodothermales	Rhodothermaceae	uncultured	uncultured_deep-sea
005884ab0ace5212058e9a94e0602014	PWY-7090	Rhodothermales	Rhodothermaceae	uncultured	uncultured_deep-sea
005884ab0ace5212058e9a94e0602014	PWY-2941	Rhodothermales	Rhodothermaceae	uncultured	uncultured_deep-sea
005884ab0ace5212058e9a94e0602014	NADSYN-PWY	Rhodothermales	Rhodothermaceae	uncultured	uncultured_deep-sea
005884ab0ace5212058e9a94e0602014	PWY-5744	Rhodothermales	Rhodothermaceae	uncultured	uncultured_deep-sea
005884ab0ace5212058e9a94e0602014	PWY-5531	Rhodothermales	Rhodothermaceae	uncultured	uncultured_deep-sea
005884ab0ace5212058e9a94e0602014	3-HYDROXYPHENYLACETATE-DEGRADATION-PWY	Rhodothermales	Rhodothermaceae	uncultured	uncultured_deep-sea
005884ab0ace5212058e9a94e0602014	P261-PWY	Rhodothermales	Rhodothermaceae	uncultured	uncultured_deep-sea
005884ab0ace5212058e9a94e0602014	PWY-5743	Rhodothermales	Rhodothermaceae	uncultured	uncultured_deep-sea
005884ab0ace5212058e9a94e0602014	PWY-7159	Rhodothermales	Rhodothermaceae	uncultured	uncultured_deep-sea
005884ab0ace5212058e9a94e0602014	VALDEG-PWY	Rhodothermales	Rhodothermaceae	uncultured	uncultured_deep-sea
005884ab0ace5212058e9a94e0602014	PWY-3801	Rhodothermales	Rhodothermaceae	uncultured	uncultured_deep-sea
005884ab0ace5212058e9a94e0602014	PWY-7377	Rhodothermales	Rhodothermaceae	uncultured	uncultured_deep-sea
005884ab0ace5212058e9a94e0602014	PWY-7046	Rhodothermales	Rhodothermaceae	uncultured	uncultured_deep-sea
005884ab0ace5212058e9a94e0602014	PWY-7024	Rhodothermales	Rhodothermaceae	uncultured	uncultured_deep-sea
005884ab0ace5212058e9a94e0602014	HEXITOLDEGSUPER-PWY	Rhodothermales	Rhodothermaceae	uncultured	uncultured_deep-sea
005884ab0ace5212058e9a94e0602014	CHLOROPHYLL-SYN	Rhodothermales	Rhodothermaceae	uncultured	uncultured_deep-sea
005fae5ea78cab63f7092b757a3ab250	CHLOROPHYLL-SYN	Staphylococcales	Staphylococcaceae	Staphylococcus
005fae5ea78cab63f7092b757a3ab250	METHYLGALLATE-DEGRADATION-PWY	Staphylococcales	Staphylococcaceae	Staphylococcus
005fae5ea78cab63f7092b757a3ab250	PWY-7377	Staphylococcales	Staphylococcaceae	Staphylococcus
005fae5ea78cab63f7092b757a3ab250	PWY-5420	Staphylococcales	Staphylococcaceae	Staphylococcus
005fae5ea78cab63f7092b757a3ab250	PWY-7097	Staphylococcales	Staphylococcaceae	Staphylococcus
005fae5ea78cab63f7092b757a3ab250	3-HYDROXYPHENYLACETATE-DEGRADATION-PWY	Staphylococcales	Staphylococcaceae	Staphylococcus
005fae5ea78cab63f7092b757a3ab250	PWY-3801	Staphylococcales	Staphylococcaceae	Staphylococcus
005fae5ea78cab63f7092b757a3ab250	PWY-5430	Staphylococcales	Staphylococcaceae	Staphylococcus
005fae5ea78cab63f7092b757a3ab250	P184-PWY	Staphylococcales	Staphylococcaceae	Staphylococcus
005fae5ea78cab63f7092b757a3ab250	PWY-6338	Staphylococcales	Staphylococcaceae	Staphylococcus
005fae5ea78cab63f7092b757a3ab250	PWY-6404	Staphylococcales	Staphylococcaceae	Staphylococcus
005fae5ea78cab63f7092b757a3ab250	VALDEG-PWY	Staphylococcales	Staphylococcaceae	Staphylococcus
005fae5ea78cab63f7092b757a3ab250	HEXITOLDEGSUPER-PWY	Staphylococcales	Staphylococcaceae	Staphylococcus
005fae5ea78cab63f7092b757a3ab250	PWY-7159	Staphylococcales	Staphylococcaceae	Staphylococcus
005fae5ea78cab63f7092b757a3ab250	PWY-5419	Staphylococcales	Staphylococcaceae	Staphylococcus
005fae5ea78cab63f7092b757a3ab250	PWY-5265	Staphylococcales	Staphylococcaceae	Staphylococcus
005fae5ea78cab63f7092b757a3ab250	NADSYN-PWY	Staphylococcales	Staphylococcaceae	Staphylococcus
005fae5ea78cab63f7092b757a3ab250	PWY-5529	Staphylococcales	Staphylococcaceae	Staphylococcus
005fae5ea78cab63f7092b757a3ab250	PWY-5178	Staphylococcales	Staphylococcaceae	Staphylococcus
005fae5ea78cab63f7092b757a3ab250	PWY-2941	Staphylococcales	Staphylococcaceae	Staphylococcus
005fae5ea78cab63f7092b757a3ab250	PWY-7098	Staphylococcales	Staphylococcaceae	Staphylococcus
005fae5ea78cab63f7092b757a3ab250	PWY-7527	Staphylococcales	Staphylococcaceae	Staphylococcus
005fae5ea78cab63f7092b757a3ab250	PWY-5531	Staphylococcales	Staphylococcaceae	Staphylococcus
005fae5ea78cab63f7092b757a3ab250	PWY-7013	Staphylococcales	Staphylococcaceae	Staphylococcus
005fae5ea78cab63f7092b757a3ab250	PWY-5392	Staphylococcales	Staphylococcaceae	Staphylococcus
005fae5ea78cab63f7092b757a3ab250	PWY-6339	Staphylococcales	Staphylococcaceae	Staphylococcus
006195eeedfe696b42fa917f27bd5785	PWY-7295	Alteromonadales	Shewanellaceae	Ferrimonas	Ferrimonas_marina
006195eeedfe696b42fa917f27bd5785	PWY-3801	Alteromonadales	Shewanellaceae	Ferrimonas	Ferrimonas_marina
006195eeedfe696b42fa917f27bd5785	PWY-7046	Alteromonadales	Shewanellaceae	Ferrimonas	Ferrimonas_marina
006195eeedfe696b42fa917f27bd5785	HEXITOLDEGSUPER-PWY	Alteromonadales	Shewanellaceae	Ferrimonas	Ferrimonas_marina
006195eeedfe696b42fa917f27bd5785	PWY-2941	Alteromonadales	Shewanellaceae	Ferrimonas	Ferrimonas_marina
006195eeedfe696b42fa917f27bd5785	PWY-7097	Alteromonadales	Shewanellaceae	Ferrimonas	Ferrimonas_marina
006195eeedfe696b42fa917f27bd5785	PWY-5744	Alteromonadales	Shewanellaceae	Ferrimonas	Ferrimonas_marina
006195eeedfe696b42fa917f27bd5785	PWY-6505	Alteromonadales	Shewanellaceae	Ferrimonas	Ferrimonas_marina
006195eeedfe696b42fa917f27bd5785	PWY-5430	Alteromonadales	Shewanellaceae	Ferrimonas	Ferrimonas_marina
006195eeedfe696b42fa917f27bd5785	PWY-5655	Alteromonadales	Shewanellaceae	Ferrimonas	Ferrimonas_marina
006195eeedfe696b42fa917f27bd5785	PWY-7377	Alteromonadales	Shewanellaceae	Ferrimonas	Ferrimonas_marina
006195eeedfe696b42fa917f27bd5785	P184-PWY	Alteromonadales	Shewanellaceae	Ferrimonas	Ferrimonas_marina
006195eeedfe696b42fa917f27bd5785	PWY0-1277	Alteromonadales	Shewanellaceae	Ferrimonas	Ferrimonas_marina
006195eeedfe696b42fa917f27bd5785	PWY-5529	Alteromonadales	Shewanellaceae	Ferrimonas	Ferrimonas_marina
006195eeedfe696b42fa917f27bd5785	PWY-7159	Alteromonadales	Shewanellaceae	Ferrimonas	Ferrimonas_marina
006195eeedfe696b42fa917f27bd5785	PWY-5178	Alteromonadales	Shewanellaceae	Ferrimonas	Ferrimonas_marina
006195eeedfe696b42fa917f27bd5785	CHLOROPHYLL-SYN	Alteromonadales	Shewanellaceae	Ferrimonas	Ferrimonas_marina
006195eeedfe696b42fa917f27bd5785	PWY-7098	Alteromonadales	Shewanellaceae	Ferrimonas	Ferrimonas_marina
006195eeedfe696b42fa917f27bd5785	PWY-7013	Alteromonadales	Shewanellaceae	Ferrimonas	Ferrimonas_marina
006195eeedfe696b42fa917f27bd5785	PWY-5265	Alteromonadales	Shewanellaceae	Ferrimonas	Ferrimonas_marina
006195eeedfe696b42fa917f27bd5785	PWY-6338	Alteromonadales	Shewanellaceae	Ferrimonas	Ferrimonas_marina
006195eeedfe696b42fa917f27bd5785	METHYLGALLATE-DEGRADATION-PWY	Alteromonadales	Shewanellaceae	Ferrimonas	Ferrimonas_marina
006195eeedfe696b42fa917f27bd5785	PWY-3941	Alteromonadales	Shewanellaceae	Ferrimonas	Ferrimonas_marina
006195eeedfe696b42fa917f27bd5785	PWY-7024	Alteromonadales	Shewanellaceae	Ferrimonas	Ferrimonas_marina
006195eeedfe696b42fa917f27bd5785	3-HYDROXYPHENYLACETATE-DEGRADATION-PWY	Alteromonadales	Shewanellaceae	Ferrimonas	Ferrimonas_marina
006195eeedfe696b42fa917f27bd5785	PWY-5531	Alteromonadales	Shewanellaceae	Ferrimonas	Ferrimonas_marina
006195eeedfe696b42fa917f27bd5785	PWY-6339	Alteromonadales	Shewanellaceae	Ferrimonas	Ferrimonas_marina
006195eeedfe696b42fa917f27bd5785	PWY-5392	Alteromonadales	Shewanellaceae	Ferrimonas	Ferrimonas_marina
006195eeedfe696b42fa917f27bd5785	VALDEG-PWY	Alteromonadales	Shewanellaceae	Ferrimonas	Ferrimonas_marina
006195eeedfe696b42fa917f27bd5785	NADSYN-PWY	Alteromonadales	Shewanellaceae	Ferrimonas	Ferrimonas_marina
006195eeedfe696b42fa917f27bd5785	PWY-5420	Alteromonadales	Shewanellaceae	Ferrimonas	Ferrimonas_marina
006195eeedfe696b42fa917f27bd5785	PWY-7527	Alteromonadales	Shewanellaceae	Ferrimonas	Ferrimonas_marina
006195eeedfe696b42fa917f27bd5785	PWY-5743	Alteromonadales	Shewanellaceae	Ferrimonas	Ferrimonas_marina
0062ede58374f56f9e5c5678cc1cc445	NADSYN-PWY	Pirellulales	Pirellulaceae	Rhodopirellula	uncultured_bacterium
0062ede58374f56f9e5c5678cc1cc445	PWY-5265	Pirellulales	Pirellulaceae	Rhodopirellula	uncultured_bacterium
0062ede58374f56f9e5c5678cc1cc445	PWY-3801	Pirellulales	Pirellulaceae	Rhodopirellula	uncultured_bacterium
0062ede58374f56f9e5c5678cc1cc445	PWY-4361	Pirellulales	Pirellulaceae	Rhodopirellula	uncultured_bacterium
0062ede58374f56f9e5c5678cc1cc445	PWY-7090	Pirellulales	Pirellulaceae	Rhodopirellula	uncultured_bacterium
0062ede58374f56f9e5c5678cc1cc445	PWY-5392	Pirellulales	Pirellulaceae	Rhodopirellula	uncultured_bacterium
0062ede58374f56f9e5c5678cc1cc445	PWY-5529	Pirellulales	Pirellulaceae	Rhodopirellula	uncultured_bacterium
0062ede58374f56f9e5c5678cc1cc445	CHLOROPHYLL-SYN	Pirellulales	Pirellulaceae	Rhodopirellula	uncultured_bacterium
0062ede58374f56f9e5c5678cc1cc445	3-HYDROXYPHENYLACETATE-DEGRADATION-PWY	Pirellulales	Pirellulaceae	Rhodopirellula	uncultured_bacterium
0062ede58374f56f9e5c5678cc1cc445	PWY-2941	Pirellulales	Pirellulaceae	Rhodopirellula	uncultured_bacterium
0062ede58374f56f9e5c5678cc1cc445	PWY-7527	Pirellulales	Pirellulaceae	Rhodopirellula	uncultured_bacterium
0062ede58374f56f9e5c5678cc1cc445	CRNFORCAT-PWY	Pirellulales	Pirellulaceae	Rhodopirellula	uncultured_bacterium
0062ede58374f56f9e5c5678cc1cc445	P261-PWY	Pirellulales	Pirellulaceae	Rhodopirellula	uncultured_bacterium
0062ede58374f56f9e5c5678cc1cc445	HEXITOLDEGSUPER-PWY	Pirellulales	Pirellulaceae	Rhodopirellula	uncultured_bacterium
0062ede58374f56f9e5c5678cc1cc445	PWY-7159	Pirellulales	Pirellulaceae	Rhodopirellula	uncultured_bacterium
0062ede58374f56f9e5c5678cc1cc445	PWY-4722	Pirellulales	Pirellulaceae	Rhodopirellula	uncultured_bacterium
0062ede58374f56f9e5c5678cc1cc445	PWY-7377	Pirellulales	Pirellulaceae	Rhodopirellula	uncultured_bacterium
0062ede58374f56f9e5c5678cc1cc445	PWY-5531	Pirellulales	Pirellulaceae	Rhodopirellula	uncultured_bacterium
00685a29c06313016e79fcd9045872ed	PWY-4361	Desulfatiglandales	Desulfatiglandaceae	Desulfatiglans
00685a29c06313016e79fcd9045872ed	PWY-7527	Desulfatiglandales	Desulfatiglandaceae	Desulfatiglans
00685a29c06313016e79fcd9045872ed	PWY-7377	Desulfatiglandales	Desulfatiglandaceae	Desulfatiglans
00685a29c06313016e79fcd9045872ed	CHLOROPHYLL-SYN	Desulfatiglandales	Desulfatiglandaceae	Desulfatiglans
00685a29c06313016e79fcd9045872ed	PWY-5529	Desulfatiglandales	Desulfatiglandaceae	Desulfatiglans
00685a29c06313016e79fcd9045872ed	HEXITOLDEGSUPER-PWY	Desulfatiglandales	Desulfatiglandaceae	Desulfatiglans
00685a29c06313016e79fcd9045872ed	PWY-3801	Desulfatiglandales	Desulfatiglandaceae	Desulfatiglans
00685a29c06313016e79fcd9045872ed	PWY-7159	Desulfatiglandales	Desulfatiglandaceae	Desulfatiglans
00685a29c06313016e79fcd9045872ed	PWY-5531	Desulfatiglandales	Desulfatiglandaceae	Desulfatiglans
00685a29c06313016e79fcd9045872ed	PWY-7013	Desulfatiglandales	Desulfatiglandaceae	Desulfatiglans
00685a29c06313016e79fcd9045872ed	PWY-5392	Desulfatiglandales	Desulfatiglandaceae	Desulfatiglans
00685a29c06313016e79fcd9045872ed	3-HYDROXYPHENYLACETATE-DEGRADATION-PWY	Desulfatiglandales	Desulfatiglandaceae	Desulfatiglans
00685a29c06313016e79fcd9045872ed	PWY-2941	Desulfatiglandales	Desulfatiglandaceae	Desulfatiglans
006c9764eba08f3b58896209885f3484	PWY-7377	Planctomycetales	Rubinisphaeraceae	Planctomicrobium	uncultured_planctomycete
006c9764eba08f3b58896209885f3484	VALDEG-PWY	Planctomycetales	Rubinisphaeraceae	Planctomicrobium	uncultured_planctomycete
006c9764eba08f3b58896209885f3484	PWY-5529	Planctomycetales	Rubinisphaeraceae	Planctomicrobium	uncultured_planctomycete
006c9764eba08f3b58896209885f3484	PWY-2941	Planctomycetales	Rubinisphaeraceae	Planctomicrobium	uncultured_planctomycete
006c9764eba08f3b58896209885f3484	PWY-5744	Planctomycetales	Rubinisphaeraceae	Planctomicrobium	uncultured_planctomycete
006c9764eba08f3b58896209885f3484	PWY-7159	Planctomycetales	Rubinisphaeraceae	Planctomicrobium	uncultured_planctomycete
006c9764eba08f3b58896209885f3484	PWY-7046	Planctomycetales	Rubinisphaeraceae	Planctomicrobium	uncultured_planctomycete
006c9764eba08f3b58896209885f3484	PWY-3801	Planctomycetales	Rubinisphaeraceae	Planctomicrobium	uncultured_planctomycete
006c9764eba08f3b58896209885f3484	PWY-5392	Planctomycetales	Rubinisphaeraceae	Planctomicrobium	uncultured_planctomycete
006c9764eba08f3b58896209885f3484	HEXITOLDEGSUPER-PWY	Planctomycetales	Rubinisphaeraceae	Planctomicrobium	uncultured_planctomycete
006c9764eba08f3b58896209885f3484	PWY-7295	Planctomycetales	Rubinisphaeraceae	Planctomicrobium	uncultured_planctomycete
006c9764eba08f3b58896209885f3484	CHLOROPHYLL-SYN	Planctomycetales	Rubinisphaeraceae	Planctomicrobium	uncultured_planctomycete
006c9764eba08f3b58896209885f3484	NADSYN-PWY	Planctomycetales	Rubinisphaeraceae	Planctomicrobium	uncultured_planctomycete
006c9764eba08f3b58896209885f3484	CRNFORCAT-PWY	Planctomycetales	Rubinisphaeraceae	Planctomicrobium	uncultured_planctomycete
006c9764eba08f3b58896209885f3484	PWY-5531	Planctomycetales	Rubinisphaeraceae	Planctomicrobium	uncultured_planctomycete
006c9764eba08f3b58896209885f3484	PWY-5743	Planctomycetales	Rubinisphaeraceae	Planctomicrobium	uncultured_planctomycete
006c9764eba08f3b58896209885f3484	PWY-7024	Planctomycetales	Rubinisphaeraceae	Planctomicrobium	uncultured_planctomycete
006c9764eba08f3b58896209885f3484	3-HYDROXYPHENYLACETATE-DEGRADATION-PWY	Planctomycetales	Rubinisphaeraceae	Planctomicrobium	uncultured_planctomycete
006c9764eba08f3b58896209885f3484	PWY-7090	Planctomycetales	Rubinisphaeraceae	Planctomicrobium	uncultured_planctomycete
006c9764eba08f3b58896209885f3484	P261-PWY	Planctomycetales	Rubinisphaeraceae	Planctomicrobium	uncultured_planctomycete
006c9764eba08f3b58896209885f3484	PWY-4722	Planctomycetales	Rubinisphaeraceae	Planctomicrobium	uncultured_planctomycete
006ca39648696499f2fd4f15ba03c59d	PWY-5744	Pla4_lineage	Pla4_lineage	Pla4_lineage	uncultured_bacterium
006ca39648696499f2fd4f15ba03c59d	PWY-2941	Pla4_lineage	Pla4_lineage	Pla4_lineage	uncultured_bacterium
006ca39648696499f2fd4f15ba03c59d	PWY-5531	Pla4_lineage	Pla4_lineage	Pla4_lineage	uncultured_bacterium
006ca39648696499f2fd4f15ba03c59d	VALDEG-PWY	Pla4_lineage	Pla4_lineage	Pla4_lineage	uncultured_bacterium
006ca39648696499f2fd4f15ba03c59d	PWY-3801	Pla4_lineage	Pla4_lineage	Pla4_lineage	uncultured_bacterium
006ca39648696499f2fd4f15ba03c59d	PWY-7527	Pla4_lineage	Pla4_lineage	Pla4_lineage	uncultured_bacterium
006ca39648696499f2fd4f15ba03c59d	PWY-7024	Pla4_lineage	Pla4_lineage	Pla4_lineage	uncultured_bacterium
006ca39648696499f2fd4f15ba03c59d	PWY-4361	Pla4_lineage	Pla4_lineage	Pla4_lineage	uncultured_bacterium
006ca39648696499f2fd4f15ba03c59d	PWY-5743	Pla4_lineage	Pla4_lineage	Pla4_lineage	uncultured_bacterium
006ca39648696499f2fd4f15ba03c59d	PWY-7377	Pla4_lineage	Pla4_lineage	Pla4_lineage	uncultured_bacterium
006ca39648696499f2fd4f15ba03c59d	NADSYN-PWY	Pla4_lineage	Pla4_lineage	Pla4_lineage	uncultured_bacterium
006ca39648696499f2fd4f15ba03c59d	PWY-7159	Pla4_lineage	Pla4_lineage	Pla4_lineage	uncultured_bacterium
006ca39648696499f2fd4f15ba03c59d	CRNFORCAT-PWY	Pla4_lineage	Pla4_lineage	Pla4_lineage	uncultured_bacterium
006ca39648696499f2fd4f15ba03c59d	PWY-5529	Pla4_lineage	Pla4_lineage	Pla4_lineage	uncultured_bacterium
006ca39648696499f2fd4f15ba03c59d	PWY-7090	Pla4_lineage	Pla4_lineage	Pla4_lineage	uncultured_bacterium
006ca39648696499f2fd4f15ba03c59d	HEXITOLDEGSUPER-PWY	Pla4_lineage	Pla4_lineage	Pla4_lineage	uncultured_bacterium
006ca39648696499f2fd4f15ba03c59d	PWY-5392	Pla4_lineage	Pla4_lineage	Pla4_lineage	uncultured_bacterium
006ca39648696499f2fd4f15ba03c59d	CHLOROPHYLL-SYN	Pla4_lineage	Pla4_lineage	Pla4_lineage	uncultured_bacterium
006ca39648696499f2fd4f15ba03c59d	PWY-7046	Pla4_lineage	Pla4_lineage	Pla4_lineage	uncultured_bacterium
006d7f69d84ee8b5488ab89171932378	METHYLGALLATE-DEGRADATION-PWY	Rhodobacterales	Rhodobacteraceae
006d7f69d84ee8b5488ab89171932378	PWY-6107	Rhodobacterales	Rhodobacteraceae
006d7f69d84ee8b5488ab89171932378	PWY-5178	Rhodobacterales	Rhodobacteraceae
006d7f69d84ee8b5488ab89171932378	CHLOROPHYLL-SYN	Rhodobacterales	Rhodobacteraceae
006d7f69d84ee8b5488ab89171932378	PWY-5655	Rhodobacterales	Rhodobacteraceae
006d7f69d84ee8b5488ab89171932378	PWY-6404	Rhodobacterales	Rhodobacteraceae
006d7f69d84ee8b5488ab89171932378	PWY-7159	Rhodobacterales	Rhodobacteraceae
006d7f69d84ee8b5488ab89171932378	PWY-6338	Rhodobacterales	Rhodobacteraceae
006d7f69d84ee8b5488ab89171932378	PWY-5651	Rhodobacterales	Rhodobacteraceae
006d7f69d84ee8b5488ab89171932378	PWY-7024	Rhodobacterales	Rhodobacteraceae
006d7f69d84ee8b5488ab89171932378	PWY-5744	Rhodobacterales	Rhodobacteraceae
006d7f69d84ee8b5488ab89171932378	PWY-7097	Rhodobacterales	Rhodobacteraceae
006d7f69d84ee8b5488ab89171932378	PWY-6339	Rhodobacterales	Rhodobacteraceae
006d7f69d84ee8b5488ab89171932378	PWY-5419	Rhodobacterales	Rhodobacteraceae
006d7f69d84ee8b5488ab89171932378	P184-PWY	Rhodobacterales	Rhodobacteraceae
006d7f69d84ee8b5488ab89171932378	GALLATE-DEGRADATION-II-PWY	Rhodobacterales	Rhodobacteraceae
006d7f69d84ee8b5488ab89171932378	PWY-7046	Rhodobacterales	Rhodobacteraceae
006d7f69d84ee8b5488ab89171932378	3-HYDROXYPHENYLACETATE-DEGRADATION-PWY	Rhodobacterales	Rhodobacteraceae
006d7f69d84ee8b5488ab89171932378	PWY-5531	Rhodobacterales	Rhodobacteraceae
006d7f69d84ee8b5488ab89171932378	PWY-6505	Rhodobacterales	Rhodobacteraceae
006d7f69d84ee8b5488ab89171932378	PWY-4722	Rhodobacterales	Rhodobacteraceae
006d7f69d84ee8b5488ab89171932378	GALLATE-DEGRADATION-I-PWY	Rhodobacterales	Rhodobacteraceae
006d7f69d84ee8b5488ab89171932378	PWY-5420	Rhodobacterales	Rhodobacteraceae
006d7f69d84ee8b5488ab89171932378	NADSYN-PWY	Rhodobacterales	Rhodobacteraceae
006d7f69d84ee8b5488ab89171932378	PWY-7377	Rhodobacterales	Rhodobacteraceae
006d7f69d84ee8b5488ab89171932378	PWY-5529	Rhodobacterales	Rhodobacteraceae
006d7f69d84ee8b5488ab89171932378	HEXITOLDEGSUPER-PWY	Rhodobacterales	Rhodobacteraceae
006d7f69d84ee8b5488ab89171932378	PWY-3801	Rhodobacterales	Rhodobacteraceae
006d7f69d84ee8b5488ab89171932378	PWY1G-0	Rhodobacterales	Rhodobacteraceae
006d7f69d84ee8b5488ab89171932378	PWY0-1277	Rhodobacterales	Rhodobacteraceae
006d7f69d84ee8b5488ab89171932378	PWY-5392	Rhodobacterales	Rhodobacteraceae
006d7f69d84ee8b5488ab89171932378	PWY-2941	Rhodobacterales	Rhodobacteraceae
006d7f69d84ee8b5488ab89171932378	CRNFORCAT-PWY	Rhodobacterales	Rhodobacteraceae
006d7f69d84ee8b5488ab89171932378	PWY-5743	Rhodobacterales	Rhodobacteraceae
006d7f69d84ee8b5488ab89171932378	PWY-7098	Rhodobacterales	Rhodobacteraceae
006d7f69d84ee8b5488ab89171932378	PWY-5430	Rhodobacterales	Rhodobacteraceae
006d7f69d84ee8b5488ab89171932378	P261-PWY	Rhodobacterales	Rhodobacteraceae
006d7f69d84ee8b5488ab89171932378	PWY-7527	Rhodobacterales	Rhodobacteraceae
006ee9f2ef4711028281544bc47f5de4	CHLOROPHYLL-SYN	UBA10353_marine_group	UBA10353_marine_group	UBA10353_marine_group	uncultured_bacterium
006ee9f2ef4711028281544bc47f5de4	PWY-7013	UBA10353_marine_group	UBA10353_marine_group	UBA10353_marine_group	uncultured_bacterium
006ee9f2ef4711028281544bc47f5de4	PWY-5529	UBA10353_marine_group	UBA10353_marine_group	UBA10353_marine_group	uncultured_bacterium
006ee9f2ef4711028281544bc47f5de4	PWY-5265	UBA10353_marine_group	UBA10353_marine_group	UBA10353_marine_group	uncultured_bacterium
006ee9f2ef4711028281544bc47f5de4	3-HYDROXYPHENYLACETATE-DEGRADATION-PWY	UBA10353_marine_group	UBA10353_marine_group	UBA10353_marine_group	uncultured_bacterium
006ee9f2ef4711028281544bc47f5de4	PWY-7527	UBA10353_marine_group	UBA10353_marine_group	UBA10353_marine_group	uncultured_bacterium
006ee9f2ef4711028281544bc47f5de4	VALDEG-PWY	UBA10353_marine_group	UBA10353_marine_group	UBA10353_marine_group	uncultured_bacterium
006ee9f2ef4711028281544bc47f5de4	PWY-3801	UBA10353_marine_group	UBA10353_marine_group	UBA10353_marine_group	uncultured_bacterium
006ee9f2ef4711028281544bc47f5de4	PWY-5744	UBA10353_marine_group	UBA10353_marine_group	UBA10353_marine_group	uncultured_bacterium
006ee9f2ef4711028281544bc47f5de4	PWY-5531	UBA10353_marine_group	UBA10353_marine_group	UBA10353_marine_group	uncultured_bacterium
006ee9f2ef4711028281544bc47f5de4	PWY-7159	UBA10353_marine_group	UBA10353_marine_group	UBA10353_marine_group	uncultured_bacterium
006ee9f2ef4711028281544bc47f5de4	PWY-5392	UBA10353_marine_group	UBA10353_marine_group	UBA10353_marine_group	uncultured_bacterium
006ee9f2ef4711028281544bc47f5de4	PWY-7024	UBA10353_marine_group	UBA10353_marine_group	UBA10353_marine_group	uncultured_bacterium
006ee9f2ef4711028281544bc47f5de4	NADSYN-PWY	UBA10353_marine_group	UBA10353_marine_group	UBA10353_marine_group	uncultured_bacterium
006ee9f2ef4711028281544bc47f5de4	PWY-4361	UBA10353_marine_group	UBA10353_marine_group	UBA10353_marine_group	uncultured_bacterium
006ee9f2ef4711028281544bc47f5de4	PWY-2941	UBA10353_marine_group	UBA10353_marine_group	UBA10353_marine_group	uncultured_bacterium
006ee9f2ef4711028281544bc47f5de4	HEXITOLDEGSUPER-PWY	UBA10353_marine_group	UBA10353_marine_group	UBA10353_marine_group	uncultured_bacterium
006ee9f2ef4711028281544bc47f5de4	PWY-6404	UBA10353_marine_group	UBA10353_marine_group	UBA10353_marine_group	uncultured_bacterium
006ee9f2ef4711028281544bc47f5de4	PWY-7377	UBA10353_marine_group	UBA10353_marine_group	UBA10353_marine_group	uncultured_bacterium
006ee9f2ef4711028281544bc47f5de4	PWY-5743	UBA10353_marine_group	UBA10353_marine_group	UBA10353_marine_group	uncultured_bacterium
006ff74b56cee1f03343e68973bb0e1a	PWY-3801	Deferribacterales	Deferribacteraceae	Denitrovibrio	bioreactor_metagenome
006ff74b56cee1f03343e68973bb0e1a	PWY-5743	Deferribacterales	Deferribacteraceae	Denitrovibrio	bioreactor_metagenome
006ff74b56cee1f03343e68973bb0e1a	PWY-5531	Deferribacterales	Deferribacteraceae	Denitrovibrio	bioreactor_metagenome
006ff74b56cee1f03343e68973bb0e1a	PWY-7024	Deferribacterales	Deferribacteraceae	Denitrovibrio	bioreactor_metagenome
006ff74b56cee1f03343e68973bb0e1a	PWY-5420	Deferribacterales	Deferribacteraceae	Denitrovibrio	bioreactor_metagenome
006ff74b56cee1f03343e68973bb0e1a	PWY-5419	Deferribacterales	Deferribacteraceae	Denitrovibrio	bioreactor_metagenome
006ff74b56cee1f03343e68973bb0e1a	PWY-2941	Deferribacterales	Deferribacteraceae	Denitrovibrio	bioreactor_metagenome
006ff74b56cee1f03343e68973bb0e1a	HEXITOLDEGSUPER-PWY	Deferribacterales	Deferribacteraceae	Denitrovibrio	bioreactor_metagenome
006ff74b56cee1f03343e68973bb0e1a	PWY-7046	Deferribacterales	Deferribacteraceae	Denitrovibrio	bioreactor_metagenome
006ff74b56cee1f03343e68973bb0e1a	PWY-6339	Deferribacterales	Deferribacteraceae	Denitrovibrio	bioreactor_metagenome
006ff74b56cee1f03343e68973bb0e1a	PWY-7377	Deferribacterales	Deferribacteraceae	Denitrovibrio	bioreactor_metagenome
006ff74b56cee1f03343e68973bb0e1a	PWY-7097	Deferribacterales	Deferribacteraceae	Denitrovibrio	bioreactor_metagenome
006ff74b56cee1f03343e68973bb0e1a	PWY-5744	Deferribacterales	Deferribacteraceae	Denitrovibrio	bioreactor_metagenome
006ff74b56cee1f03343e68973bb0e1a	PWY-5392	Deferribacterales	Deferribacteraceae	Denitrovibrio	bioreactor_metagenome
006ff74b56cee1f03343e68973bb0e1a	PWY-7159	Deferribacterales	Deferribacteraceae	Denitrovibrio	bioreactor_metagenome
006ff74b56cee1f03343e68973bb0e1a	CHLOROPHYLL-SYN	Deferribacterales	Deferribacteraceae	Denitrovibrio	bioreactor_metagenome
006ff74b56cee1f03343e68973bb0e1a	PWY-4361	Deferribacterales	Deferribacteraceae	Denitrovibrio	bioreactor_metagenome
006ff74b56cee1f03343e68973bb0e1a	VALDEG-PWY	Deferribacterales	Deferribacteraceae	Denitrovibrio	bioreactor_metagenome
006ff74b56cee1f03343e68973bb0e1a	PWY-5430	Deferribacterales	Deferribacteraceae	Denitrovibrio	bioreactor_metagenome
006ff74b56cee1f03343e68973bb0e1a	METHYLGALLATE-DEGRADATION-PWY	Deferribacterales	Deferribacteraceae	Denitrovibrio	bioreactor_metagenome
006ff74b56cee1f03343e68973bb0e1a	PWY-7090	Deferribacterales	Deferribacteraceae	Denitrovibrio	bioreactor_metagenome
006ff74b56cee1f03343e68973bb0e1a	P184-PWY	Deferribacterales	Deferribacteraceae	Denitrovibrio	bioreactor_metagenome
006ff74b56cee1f03343e68973bb0e1a	PWY-6404	Deferribacterales	Deferribacteraceae	Denitrovibrio	bioreactor_metagenome
006ff74b56cee1f03343e68973bb0e1a	NADSYN-PWY	Deferribacterales	Deferribacteraceae	Denitrovibrio	bioreactor_metagenome
006ff74b56cee1f03343e68973bb0e1a	PWY-7098	Deferribacterales	Deferribacteraceae	Denitrovibrio	bioreactor_metagenome
006ff74b56cee1f03343e68973bb0e1a	PWY-7527	Deferribacterales	Deferribacteraceae	Denitrovibrio	bioreactor_metagenome
006ff74b56cee1f03343e68973bb0e1a	PWY-5529	Deferribacterales	Deferribacteraceae	Denitrovibrio	bioreactor_metagenome
006ff74b56cee1f03343e68973bb0e1a	PWY-6338	Deferribacterales	Deferribacteraceae	Denitrovibrio	bioreactor_metagenome
00716bf67d252b96dc0a3a4289d59946	PWY-5655	Mycoplasmatales	Mycoplasmataceae	Candidatus_Bacilloplasma	uncultured_bacterium
00716bf67d252b96dc0a3a4289d59946	PWY-5430	Mycoplasmatales	Mycoplasmataceae	Candidatus_Bacilloplasma	uncultured_bacterium
00716bf67d252b96dc0a3a4289d59946	PWY-5392	Mycoplasmatales	Mycoplasmataceae	Candidatus_Bacilloplasma	uncultured_bacterium
00716bf67d252b96dc0a3a4289d59946	PWY-7024	Mycoplasmatales	Mycoplasmataceae	Candidatus_Bacilloplasma	uncultured_bacterium
00716bf67d252b96dc0a3a4289d59946	PWY-5265	Mycoplasmatales	Mycoplasmataceae	Candidatus_Bacilloplasma	uncultured_bacterium
00716bf67d252b96dc0a3a4289d59946	PWY-6338	Mycoplasmatales	Mycoplasmataceae	Candidatus_Bacilloplasma	uncultured_bacterium
00716bf67d252b96dc0a3a4289d59946	PWY-5743	Mycoplasmatales	Mycoplasmataceae	Candidatus_Bacilloplasma	uncultured_bacterium
00716bf67d252b96dc0a3a4289d59946	PWY-6505	Mycoplasmatales	Mycoplasmataceae	Candidatus_Bacilloplasma	uncultured_bacterium
00716bf67d252b96dc0a3a4289d59946	PWY-7098	Mycoplasmatales	Mycoplasmataceae	Candidatus_Bacilloplasma	uncultured_bacterium
00716bf67d252b96dc0a3a4289d59946	PWY-7013	Mycoplasmatales	Mycoplasmataceae	Candidatus_Bacilloplasma	uncultured_bacterium
00716bf67d252b96dc0a3a4289d59946	VALDEG-PWY	Mycoplasmatales	Mycoplasmataceae	Candidatus_Bacilloplasma	uncultured_bacterium
00716bf67d252b96dc0a3a4289d59946	NADSYN-PWY	Mycoplasmatales	Mycoplasmataceae	Candidatus_Bacilloplasma	uncultured_bacterium
00716bf67d252b96dc0a3a4289d59946	PWY-5178	Mycoplasmatales	Mycoplasmataceae	Candidatus_Bacilloplasma	uncultured_bacterium
00716bf67d252b96dc0a3a4289d59946	PWY-3801	Mycoplasmatales	Mycoplasmataceae	Candidatus_Bacilloplasma	uncultured_bacterium
00716bf67d252b96dc0a3a4289d59946	PWY-5420	Mycoplasmatales	Mycoplasmataceae	Candidatus_Bacilloplasma	uncultured_bacterium
00716bf67d252b96dc0a3a4289d59946	PWY-2941	Mycoplasmatales	Mycoplasmataceae	Candidatus_Bacilloplasma	uncultured_bacterium
00716bf67d252b96dc0a3a4289d59946	PWY-7527	Mycoplasmatales	Mycoplasmataceae	Candidatus_Bacilloplasma	uncultured_bacterium
00716bf67d252b96dc0a3a4289d59946	P184-PWY	Mycoplasmatales	Mycoplasmataceae	Candidatus_Bacilloplasma	uncultured_bacterium
00716bf67d252b96dc0a3a4289d59946	PWY-7097	Mycoplasmatales	Mycoplasmataceae	Candidatus_Bacilloplasma	uncultured_bacterium
00716bf67d252b96dc0a3a4289d59946	PWY-6404	Mycoplasmatales	Mycoplasmataceae	Candidatus_Bacilloplasma	uncultured_bacterium
00716bf67d252b96dc0a3a4289d59946	PWY-5744	Mycoplasmatales	Mycoplasmataceae	Candidatus_Bacilloplasma	uncultured_bacterium
00716bf67d252b96dc0a3a4289d59946	HEXITOLDEGSUPER-PWY	Mycoplasmatales	Mycoplasmataceae	Candidatus_Bacilloplasma	uncultured_bacterium
00716bf67d252b96dc0a3a4289d59946	METHYLGALLATE-DEGRADATION-PWY	Mycoplasmatales	Mycoplasmataceae	Candidatus_Bacilloplasma	uncultured_bacterium
00716bf67d252b96dc0a3a4289d59946	PWY0-1277	Mycoplasmatales	Mycoplasmataceae	Candidatus_Bacilloplasma	uncultured_bacterium
00716bf67d252b96dc0a3a4289d59946	PWY-6339	Mycoplasmatales	Mycoplasmataceae	Candidatus_Bacilloplasma	uncultured_bacterium
0074bf927c746eefcaa39487b9f06622	PWY-7097	Subgroup_22	Subgroup_22	Subgroup_22
0074bf927c746eefcaa39487b9f06622	PWY1G-0	Subgroup_22	Subgroup_22	Subgroup_22
0074bf927c746eefcaa39487b9f06622	PWY-5529	Subgroup_22	Subgroup_22	Subgroup_22
0074bf927c746eefcaa39487b9f06622	PWY-5392	Subgroup_22	Subgroup_22	Subgroup_22
0074bf927c746eefcaa39487b9f06622	HEXITOLDEGSUPER-PWY	Subgroup_22	Subgroup_22	Subgroup_22
0074bf927c746eefcaa39487b9f06622	PWY-7013	Subgroup_22	Subgroup_22	Subgroup_22
0074bf927c746eefcaa39487b9f06622	METHYLGALLATE-DEGRADATION-PWY	Subgroup_22	Subgroup_22	Subgroup_22
0074bf927c746eefcaa39487b9f06622	PWY-7377	Subgroup_22	Subgroup_22	Subgroup_22
0074bf927c746eefcaa39487b9f06622	NADSYN-PWY	Subgroup_22	Subgroup_22	Subgroup_22
0074bf927c746eefcaa39487b9f06622	PWY-7046	Subgroup_22	Subgroup_22	Subgroup_22
0074bf927c746eefcaa39487b9f06622	PWY-5743	Subgroup_22	Subgroup_22	Subgroup_22
0074bf927c746eefcaa39487b9f06622	PWY-7098	Subgroup_22	Subgroup_22	Subgroup_22
0074bf927c746eefcaa39487b9f06622	PWY-2941	Subgroup_22	Subgroup_22	Subgroup_22
0074bf927c746eefcaa39487b9f06622	PWY-7159	Subgroup_22	Subgroup_22	Subgroup_22
0074bf927c746eefcaa39487b9f06622	P184-PWY	Subgroup_22	Subgroup_22	Subgroup_22
0074bf927c746eefcaa39487b9f06622	CHLOROPHYLL-SYN	Subgroup_22	Subgroup_22	Subgroup_22
0074bf927c746eefcaa39487b9f06622	PWY-5744	Subgroup_22	Subgroup_22	Subgroup_22
0074bf927c746eefcaa39487b9f06622	PWY-5265	Subgroup_22	Subgroup_22	Subgroup_22
0074bf927c746eefcaa39487b9f06622	PWY-7527	Subgroup_22	Subgroup_22	Subgroup_22
0074bf927c746eefcaa39487b9f06622	PWY-3801	Subgroup_22	Subgroup_22	Subgroup_22
0074bf927c746eefcaa39487b9f06622	PWY-6338	Subgroup_22	Subgroup_22	Subgroup_22
0074bf927c746eefcaa39487b9f06622	PWY-6339	Subgroup_22	Subgroup_22	Subgroup_22
0074bf927c746eefcaa39487b9f06622	PWY-4361	Subgroup_22	Subgroup_22	Subgroup_22
0074bf927c746eefcaa39487b9f06622	PWY-7024	Subgroup_22	Subgroup_22	Subgroup_22
0074bf927c746eefcaa39487b9f06622	PWY-5531	Subgroup_22	Subgroup_22	Subgroup_22
00769901da51b16442de025e73c19894	PWY-5529	Bacteroidales	Rikenellaceae
00769901da51b16442de025e73c19894	PWY-2941	Bacteroidales	Rikenellaceae
00769901da51b16442de025e73c19894	NADSYN-PWY	Bacteroidales	Rikenellaceae
00769901da51b16442de025e73c19894	HEXITOLDEGSUPER-PWY	Bacteroidales	Rikenellaceae
00769901da51b16442de025e73c19894	PWY-7377	Bacteroidales	Rikenellaceae
00769901da51b16442de025e73c19894	PWY-5265	Bacteroidales	Rikenellaceae
0078f239521a318ec3422ace07e2aa73	PWY-5392	Chlamydiales	cvE6	cvE6
0078f239521a318ec3422ace07e2aa73	PWY-2941	Chlamydiales	cvE6	cvE6
0078f239521a318ec3422ace07e2aa73	PWY-5743	Chlamydiales	cvE6	cvE6
0078f239521a318ec3422ace07e2aa73	PWY-3801	Chlamydiales	cvE6	cvE6
0078f239521a318ec3422ace07e2aa73	NADSYN-PWY	Chlamydiales	cvE6	cvE6
0078f239521a318ec3422ace07e2aa73	PWY-5744	Chlamydiales	cvE6	cvE6
0078f239521a318ec3422ace07e2aa73	PWY-5529	Chlamydiales	cvE6	cvE6
0078f239521a318ec3422ace07e2aa73	PWY-7159	Chlamydiales	cvE6	cvE6
0078f239521a318ec3422ace07e2aa73	PWY-7024	Chlamydiales	cvE6	cvE6
0078f239521a318ec3422ace07e2aa73	PWY-5531	Chlamydiales	cvE6	cvE6
0078f239521a318ec3422ace07e2aa73	CHLOROPHYLL-SYN	Chlamydiales	cvE6	cvE6
0078f239521a318ec3422ace07e2aa73	HEXITOLDEGSUPER-PWY	Chlamydiales	cvE6	cvE6
007ba244ac8ffb4acad42d67017a7db7	PWY-5744	NB1-j	NB1-j	NB1-j
007ba244ac8ffb4acad42d67017a7db7	PWY-7024	NB1-j	NB1-j	NB1-j
007ba244ac8ffb4acad42d67017a7db7	PWY-4361	NB1-j	NB1-j	NB1-j
007ba244ac8ffb4acad42d67017a7db7	CHLOROPHYLL-SYN	NB1-j	NB1-j	NB1-j
007ba244ac8ffb4acad42d67017a7db7	NADSYN-PWY	NB1-j	NB1-j	NB1-j
007ba244ac8ffb4acad42d67017a7db7	PWY-5743	NB1-j	NB1-j	NB1-j
007ba244ac8ffb4acad42d67017a7db7	PWY-5392	NB1-j	NB1-j	NB1-j
007ba244ac8ffb4acad42d67017a7db7	HEXITOLDEGSUPER-PWY	NB1-j	NB1-j	NB1-j
007ba244ac8ffb4acad42d67017a7db7	PWY-7159	NB1-j	NB1-j	NB1-j
007ba244ac8ffb4acad42d67017a7db7	PWY-7046	NB1-j	NB1-j	NB1-j
007ba244ac8ffb4acad42d67017a7db7	PWY-3801	NB1-j	NB1-j	NB1-j
007ba244ac8ffb4acad42d67017a7db7	PWY-7377	NB1-j	NB1-j	NB1-j
007ba244ac8ffb4acad42d67017a7db7	PWY-6404	NB1-j	NB1-j	NB1-j
007ba244ac8ffb4acad42d67017a7db7	VALDEG-PWY	NB1-j	NB1-j	NB1-j
007ba244ac8ffb4acad42d67017a7db7	PWY-7527	NB1-j	NB1-j	NB1-j
007ba244ac8ffb4acad42d67017a7db7	PWY1G-0	NB1-j	NB1-j	NB1-j
007ba244ac8ffb4acad42d67017a7db7	PWY-5529	NB1-j	NB1-j	NB1-j
007ba244ac8ffb4acad42d67017a7db7	3-HYDROXYPHENYLACETATE-DEGRADATION-PWY	NB1-j	NB1-j	NB1-j
007ba244ac8ffb4acad42d67017a7db7	PWY-2941	NB1-j	NB1-j	NB1-j
007ba244ac8ffb4acad42d67017a7db7	PWY-7013	NB1-j	NB1-j	NB1-j
007ba244ac8ffb4acad42d67017a7db7	PWY-5531	NB1-j	NB1-j	NB1-j
007ba244ac8ffb4acad42d67017a7db7	PWY-5265	NB1-j	NB1-j	NB1-j
007d347678984c00d78771e57889fd9f	PWY-7377	Frankiales	Sporichthyaceae	hgcI_clade
007d347678984c00d78771e57889fd9f	PWY-7527	Frankiales	Sporichthyaceae	hgcI_clade
007d347678984c00d78771e57889fd9f	PWY-5651	Frankiales	Sporichthyaceae	hgcI_clade
007d347678984c00d78771e57889fd9f	PWY-6404	Frankiales	Sporichthyaceae	hgcI_clade
007d347678984c00d78771e57889fd9f	PWY-6505	Frankiales	Sporichthyaceae	hgcI_clade
007d347678984c00d78771e57889fd9f	PWY-5655	Frankiales	Sporichthyaceae	hgcI_clade
007d347678984c00d78771e57889fd9f	PWY-2941	Frankiales	Sporichthyaceae	hgcI_clade
007d347678984c00d78771e57889fd9f	PWY-7098	Frankiales	Sporichthyaceae	hgcI_clade
007d347678984c00d78771e57889fd9f	P184-PWY	Frankiales	Sporichthyaceae	hgcI_clade
007d347678984c00d78771e57889fd9f	PWY-6338	Frankiales	Sporichthyaceae	hgcI_clade
007d347678984c00d78771e57889fd9f	PWY-7097	Frankiales	Sporichthyaceae	hgcI_clade
007d347678984c00d78771e57889fd9f	PWY-3801	Frankiales	Sporichthyaceae	hgcI_clade
007d347678984c00d78771e57889fd9f	PWY-6339	Frankiales	Sporichthyaceae	hgcI_clade
007d347678984c00d78771e57889fd9f	HEXITOLDEGSUPER-PWY	Frankiales	Sporichthyaceae	hgcI_clade
007d347678984c00d78771e57889fd9f	PWY-7024	Frankiales	Sporichthyaceae	hgcI_clade
007d347678984c00d78771e57889fd9f	PWY-7013	Frankiales	Sporichthyaceae	hgcI_clade
007d347678984c00d78771e57889fd9f	3-HYDROXYPHENYLACETATE-DEGRADATION-PWY	Frankiales	Sporichthyaceae	hgcI_clade
007d347678984c00d78771e57889fd9f	PWY-5743	Frankiales	Sporichthyaceae	hgcI_clade
007d347678984c00d78771e57889fd9f	PWY-5744	Frankiales	Sporichthyaceae	hgcI_clade
007d347678984c00d78771e57889fd9f	PWY-5392	Frankiales	Sporichthyaceae	hgcI_clade
007d347678984c00d78771e57889fd9f	PWY-5265	Frankiales	Sporichthyaceae	hgcI_clade
007d347678984c00d78771e57889fd9f	METHYLGALLATE-DEGRADATION-PWY	Frankiales	Sporichthyaceae	hgcI_clade
007d347678984c00d78771e57889fd9f	PWY1G-0	Frankiales	Sporichthyaceae	hgcI_clade
007d347678984c00d78771e57889fd9f	NADSYN-PWY	Frankiales	Sporichthyaceae	hgcI_clade
007d347678984c00d78771e57889fd9f	VALDEG-PWY	Frankiales	Sporichthyaceae	hgcI_clade
007eb64f49b73b56f2958df3567681a1	PWY-3801	Desulfobacterales	Desulfosarcinaceae	Desulfatirhabdium	uncultured_bacterium
007eb64f49b73b56f2958df3567681a1	CHLOROPHYLL-SYN	Desulfobacterales	Desulfosarcinaceae	Desulfatirhabdium	uncultured_bacterium
007eb64f49b73b56f2958df3567681a1	NADSYN-PWY	Desulfobacterales	Desulfosarcinaceae	Desulfatirhabdium	uncultured_bacterium
007eb64f49b73b56f2958df3567681a1	HEXITOLDEGSUPER-PWY	Desulfobacterales	Desulfosarcinaceae	Desulfatirhabdium	uncultured_bacterium
007eb64f49b73b56f2958df3567681a1	PWY-5531	Desulfobacterales	Desulfosarcinaceae	Desulfatirhabdium	uncultured_bacterium
007eb64f49b73b56f2958df3567681a1	PWY-5744	Desulfobacterales	Desulfosarcinaceae	Desulfatirhabdium	uncultured_bacterium
007eb64f49b73b56f2958df3567681a1	PWY-7013	Desulfobacterales	Desulfosarcinaceae	Desulfatirhabdium	uncultured_bacterium
007eb64f49b73b56f2958df3567681a1	PWY-7097	Desulfobacterales	Desulfosarcinaceae	Desulfatirhabdium	uncultured_bacterium
007eb64f49b73b56f2958df3567681a1	METHYLGALLATE-DEGRADATION-PWY	Desulfobacterales	Desulfosarcinaceae	Desulfatirhabdium	uncultured_bacterium
007eb64f49b73b56f2958df3567681a1	PWY-5392	Desulfobacterales	Desulfosarcinaceae	Desulfatirhabdium	uncultured_bacterium
007eb64f49b73b56f2958df3567681a1	PWY-2941	Desulfobacterales	Desulfosarcinaceae	Desulfatirhabdium	uncultured_bacterium
007eb64f49b73b56f2958df3567681a1	PWY-3941	Desulfobacterales	Desulfosarcinaceae	Desulfatirhabdium	uncultured_bacterium
007eb64f49b73b56f2958df3567681a1	PWY-7527	Desulfobacterales	Desulfosarcinaceae	Desulfatirhabdium	uncultured_bacterium
007eb64f49b73b56f2958df3567681a1	PWY-5529	Desulfobacterales	Desulfosarcinaceae	Desulfatirhabdium	uncultured_bacterium
007eb64f49b73b56f2958df3567681a1	PWY-7046	Desulfobacterales	Desulfosarcinaceae	Desulfatirhabdium	uncultured_bacterium
007eb64f49b73b56f2958df3567681a1	PWY-5743	Desulfobacterales	Desulfosarcinaceae	Desulfatirhabdium	uncultured_bacterium
007eb64f49b73b56f2958df3567681a1	PWY-7024	Desulfobacterales	Desulfosarcinaceae	Desulfatirhabdium	uncultured_bacterium
007eb64f49b73b56f2958df3567681a1	PWY-6339	Desulfobacterales	Desulfosarcinaceae	Desulfatirhabdium	uncultured_bacterium
007eb64f49b73b56f2958df3567681a1	PWY-6338	Desulfobacterales	Desulfosarcinaceae	Desulfatirhabdium	uncultured_bacterium
007eb64f49b73b56f2958df3567681a1	PWY-4361	Desulfobacterales	Desulfosarcinaceae	Desulfatirhabdium	uncultured_bacterium
007eb64f49b73b56f2958df3567681a1	PWY-7159	Desulfobacterales	Desulfosarcinaceae	Desulfatirhabdium	uncultured_bacterium
007eb64f49b73b56f2958df3567681a1	PWY-5265	Desulfobacterales	Desulfosarcinaceae	Desulfatirhabdium	uncultured_bacterium
007eb64f49b73b56f2958df3567681a1	PWY-7377	Desulfobacterales	Desulfosarcinaceae	Desulfatirhabdium	uncultured_bacterium
007eb64f49b73b56f2958df3567681a1	VALDEG-PWY	Desulfobacterales	Desulfosarcinaceae	Desulfatirhabdium	uncultured_bacterium
007eb64f49b73b56f2958df3567681a1	P184-PWY	Desulfobacterales	Desulfosarcinaceae	Desulfatirhabdium	uncultured_bacterium
007eb64f49b73b56f2958df3567681a1	PWY-7098	Desulfobacterales	Desulfosarcinaceae	Desulfatirhabdium	uncultured_bacterium
008011d78b0b511b9f8ca9575ee5ce61	PWY-5420	Corynebacteriales	Mycobacteriaceae	Mycobacterium
008011d78b0b511b9f8ca9575ee5ce61	PWY-3941	Corynebacteriales	Mycobacteriaceae	Mycobacterium
008011d78b0b511b9f8ca9575ee5ce61	VALDEG-PWY	Corynebacteriales	Mycobacteriaceae	Mycobacterium
008011d78b0b511b9f8ca9575ee5ce61	PWY-5392	Corynebacteriales	Mycobacteriaceae	Mycobacterium
008011d78b0b511b9f8ca9575ee5ce61	PWY-5178	Corynebacteriales	Mycobacteriaceae	Mycobacterium
008011d78b0b511b9f8ca9575ee5ce61	PWY-5531	Corynebacteriales	Mycobacteriaceae	Mycobacterium
008011d78b0b511b9f8ca9575ee5ce61	P184-PWY	Corynebacteriales	Mycobacteriaceae	Mycobacterium
008011d78b0b511b9f8ca9575ee5ce61	PWY-7295	Corynebacteriales	Mycobacteriaceae	Mycobacterium
008011d78b0b511b9f8ca9575ee5ce61	PWY-6505	Corynebacteriales	Mycobacteriaceae	Mycobacterium
008011d78b0b511b9f8ca9575ee5ce61	PWY-7377	Corynebacteriales	Mycobacteriaceae	Mycobacterium
008011d78b0b511b9f8ca9575ee5ce61	PWY-5744	Corynebacteriales	Mycobacteriaceae	Mycobacterium
008011d78b0b511b9f8ca9575ee5ce61	PWY-3801	Corynebacteriales	Mycobacteriaceae	Mycobacterium
008011d78b0b511b9f8ca9575ee5ce61	NADSYN-PWY	Corynebacteriales	Mycobacteriaceae	Mycobacterium
008011d78b0b511b9f8ca9575ee5ce61	PWY1G-0	Corynebacteriales	Mycobacteriaceae	Mycobacterium
008011d78b0b511b9f8ca9575ee5ce61	PWY-5430	Corynebacteriales	Mycobacteriaceae	Mycobacterium
008011d78b0b511b9f8ca9575ee5ce61	PWY-5529	Corynebacteriales	Mycobacteriaceae	Mycobacterium
008011d78b0b511b9f8ca9575ee5ce61	PWY-7046	Corynebacteriales	Mycobacteriaceae	Mycobacterium
008011d78b0b511b9f8ca9575ee5ce61	PWY-6404	Corynebacteriales	Mycobacteriaceae	Mycobacterium
008011d78b0b511b9f8ca9575ee5ce61	PWY-2941	Corynebacteriales	Mycobacteriaceae	Mycobacterium
008011d78b0b511b9f8ca9575ee5ce61	PWY-7024	Corynebacteriales	Mycobacteriaceae	Mycobacterium
008011d78b0b511b9f8ca9575ee5ce61	PWY-7098	Corynebacteriales	Mycobacteriaceae	Mycobacterium
008011d78b0b511b9f8ca9575ee5ce61	3-HYDROXYPHENYLACETATE-DEGRADATION-PWY	Corynebacteriales	Mycobacteriaceae	Mycobacterium
008011d78b0b511b9f8ca9575ee5ce61	PWY0-1277	Corynebacteriales	Mycobacteriaceae	Mycobacterium
008011d78b0b511b9f8ca9575ee5ce61	METHYLGALLATE-DEGRADATION-PWY	Corynebacteriales	Mycobacteriaceae	Mycobacterium
008011d78b0b511b9f8ca9575ee5ce61	PWY-6338	Corynebacteriales	Mycobacteriaceae	Mycobacterium
008011d78b0b511b9f8ca9575ee5ce61	CHLOROPHYLL-SYN	Corynebacteriales	Mycobacteriaceae	Mycobacterium
008011d78b0b511b9f8ca9575ee5ce61	PWY-7013	Corynebacteriales	Mycobacteriaceae	Mycobacterium
008011d78b0b511b9f8ca9575ee5ce61	PWY-5743	Corynebacteriales	Mycobacteriaceae	Mycobacterium
008011d78b0b511b9f8ca9575ee5ce61	PWY-6339	Corynebacteriales	Mycobacteriaceae	Mycobacterium
008011d78b0b511b9f8ca9575ee5ce61	HEXITOLDEGSUPER-PWY	Corynebacteriales	Mycobacteriaceae	Mycobacterium
008011d78b0b511b9f8ca9575ee5ce61	CRNFORCAT-PWY	Corynebacteriales	Mycobacteriaceae	Mycobacterium
008011d78b0b511b9f8ca9575ee5ce61	PWY-7097	Corynebacteriales	Mycobacteriaceae	Mycobacterium
008011d78b0b511b9f8ca9575ee5ce61	PWY-7159	Corynebacteriales	Mycobacteriaceae	Mycobacterium
008011d78b0b511b9f8ca9575ee5ce61	PWY-5655	Corynebacteriales	Mycobacteriaceae	Mycobacterium
008011d78b0b511b9f8ca9575ee5ce61	PWY-7527	Corynebacteriales	Mycobacteriaceae	Mycobacterium
0081f9c778d5966e56f784ff96a7c27d	PWY-5655	Myxococcales
0081f9c778d5966e56f784ff96a7c27d	PWY-7090	Myxococcales
0081f9c778d5966e56f784ff96a7c27d	PWY-7159	Myxococcales
0081f9c778d5966e56f784ff96a7c27d	PWY-5392	Myxococcales
0081f9c778d5966e56f784ff96a7c27d	PWY-7527	Myxococcales
0081f9c778d5966e56f784ff96a7c27d	PWY-5265	Myxococcales
0081f9c778d5966e56f784ff96a7c27d	PWY-5651	Myxococcales
0081f9c778d5966e56f784ff96a7c27d	PWY-2941	Myxococcales
0081f9c778d5966e56f784ff96a7c27d	PWY-5531	Myxococcales
0081f9c778d5966e56f784ff96a7c27d	CRNFORCAT-PWY	Myxococcales
0081f9c778d5966e56f784ff96a7c27d	PWY-5529	Myxococcales
0081f9c778d5966e56f784ff96a7c27d	CHLOROPHYLL-SYN	Myxococcales
0081f9c778d5966e56f784ff96a7c27d	PWY-3801	Myxococcales
0081f9c778d5966e56f784ff96a7c27d	PWY-7046	Myxococcales
0081f9c778d5966e56f784ff96a7c27d	PWY-7377	Myxococcales
0081f9c778d5966e56f784ff96a7c27d	VALDEG-PWY	Myxococcales
0081f9c778d5966e56f784ff96a7c27d	PWY-4361	Myxococcales
0081f9c778d5966e56f784ff96a7c27d	HEXITOLDEGSUPER-PWY	Myxococcales
0081f9c778d5966e56f784ff96a7c27d	PWY-5743	Myxococcales
0081f9c778d5966e56f784ff96a7c27d	NADSYN-PWY	Myxococcales
0081f9c778d5966e56f784ff96a7c27d	PWY-6404	Myxococcales
0081f9c778d5966e56f784ff96a7c27d	PWY-6505	Myxococcales
0081f9c778d5966e56f784ff96a7c27d	PWY-5744	Myxococcales
0081f9c778d5966e56f784ff96a7c27d	PWY1G-0	Myxococcales
0081f9c778d5966e56f784ff96a7c27d	PWY-7295	Myxococcales
0081f9c778d5966e56f784ff96a7c27d	3-HYDROXYPHENYLACETATE-DEGRADATION-PWY	Myxococcales
0081f9c778d5966e56f784ff96a7c27d	PWY-7024	Myxococcales
0081f9c778d5966e56f784ff96a7c27d	PWY-4722	Myxococcales
00828ae49855902d5879ec9dd7a02270	PWY-7024	Planctomycetales
00828ae49855902d5879ec9dd7a02270	PWY-5265	Planctomycetales
00828ae49855902d5879ec9dd7a02270	PWY-5531	Planctomycetales
00828ae49855902d5879ec9dd7a02270	PWY-7159	Planctomycetales
00828ae49855902d5879ec9dd7a02270	PWY-6404	Planctomycetales
00828ae49855902d5879ec9dd7a02270	CRNFORCAT-PWY	Planctomycetales
00828ae49855902d5879ec9dd7a02270	PWY-7377	Planctomycetales
00828ae49855902d5879ec9dd7a02270	PWY-2941	Planctomycetales
00828ae49855902d5879ec9dd7a02270	PWY-7090	Planctomycetales
00828ae49855902d5879ec9dd7a02270	P261-PWY	Planctomycetales
00828ae49855902d5879ec9dd7a02270	PWY-5744	Planctomycetales
00828ae49855902d5879ec9dd7a02270	PWY-4722	Planctomycetales
00828ae49855902d5879ec9dd7a02270	HEXITOLDEGSUPER-PWY	Planctomycetales
00828ae49855902d5879ec9dd7a02270	NADSYN-PWY	Planctomycetales
00828ae49855902d5879ec9dd7a02270	PWY-3801	Planctomycetales
00828ae49855902d5879ec9dd7a02270	3-HYDROXYPHENYLACETATE-DEGRADATION-PWY	Planctomycetales
00828ae49855902d5879ec9dd7a02270	PWY-5392	Planctomycetales
00828ae49855902d5879ec9dd7a02270	PWY1G-0	Planctomycetales
00828ae49855902d5879ec9dd7a02270	PWY-7527	Planctomycetales
00828ae49855902d5879ec9dd7a02270	PWY-5529	Planctomycetales
00828ae49855902d5879ec9dd7a02270	CHLOROPHYLL-SYN	Planctomycetales
00828ae49855902d5879ec9dd7a02270	PWY-4361	Planctomycetales
00828ae49855902d5879ec9dd7a02270	PWY-7046	Planctomycetales
00828ae49855902d5879ec9dd7a02270	PWY-5743	Planctomycetales
00844126e24fa0c8952755600ef8f85f	CHLOROPHYLL-SYN	Caldilineales	Caldilineaceae	uncultured	uncultured_bacterium
00844126e24fa0c8952755600ef8f85f	PWY-5743	Caldilineales	Caldilineaceae	uncultured	uncultured_bacterium
00844126e24fa0c8952755600ef8f85f	PWY-4722	Caldilineales	Caldilineaceae	uncultured	uncultured_bacterium
00844126e24fa0c8952755600ef8f85f	PWY-5651	Caldilineales	Caldilineaceae	uncultured	uncultured_bacterium
00844126e24fa0c8952755600ef8f85f	CRNFORCAT-PWY	Caldilineales	Caldilineaceae	uncultured	uncultured_bacterium
00844126e24fa0c8952755600ef8f85f	PWY-7090	Caldilineales	Caldilineaceae	uncultured	uncultured_bacterium
00844126e24fa0c8952755600ef8f85f	PWY-7377	Caldilineales	Caldilineaceae	uncultured	uncultured_bacterium
00844126e24fa0c8952755600ef8f85f	3-HYDROXYPHENYLACETATE-DEGRADATION-PWY	Caldilineales	Caldilineaceae	uncultured	uncultured_bacterium
00844126e24fa0c8952755600ef8f85f	PWY-7527	Caldilineales	Caldilineaceae	uncultured	uncultured_bacterium
00844126e24fa0c8952755600ef8f85f	PWY-5744	Caldilineales	Caldilineaceae	uncultured	uncultured_bacterium
00844126e24fa0c8952755600ef8f85f	PWY-5392	Caldilineales	Caldilineaceae	uncultured	uncultured_bacterium
00844126e24fa0c8952755600ef8f85f	PWY-5178	Caldilineales	Caldilineaceae	uncultured	uncultured_bacterium
00844126e24fa0c8952755600ef8f85f	PWY-2941	Caldilineales	Caldilineaceae	uncultured	uncultured_bacterium
00844126e24fa0c8952755600ef8f85f	VALDEG-PWY	Caldilineales	Caldilineaceae	uncultured	uncultured_bacterium
00844126e24fa0c8952755600ef8f85f	NADSYN-PWY	Caldilineales	Caldilineaceae	uncultured	uncultured_bacterium
00844126e24fa0c8952755600ef8f85f	PWY-5531	Caldilineales	Caldilineaceae	uncultured	uncultured_bacterium
00844126e24fa0c8952755600ef8f85f	PWY-5529	Caldilineales	Caldilineaceae	uncultured	uncultured_bacterium
00844126e24fa0c8952755600ef8f85f	PWY1G-0	Caldilineales	Caldilineaceae	uncultured	uncultured_bacterium
00844126e24fa0c8952755600ef8f85f	PWY-7159	Caldilineales	Caldilineaceae	uncultured	uncultured_bacterium
00844126e24fa0c8952755600ef8f85f	HEXITOLDEGSUPER-PWY	Caldilineales	Caldilineaceae	uncultured	uncultured_bacterium
00844126e24fa0c8952755600ef8f85f	PWY-7046	Caldilineales	Caldilineaceae	uncultured	uncultured_bacterium
00844126e24fa0c8952755600ef8f85f	PWY-4361	Caldilineales	Caldilineaceae	uncultured	uncultured_bacterium
00844126e24fa0c8952755600ef8f85f	PWY-7024	Caldilineales	Caldilineaceae	uncultured	uncultured_bacterium
0086c402d841c360b162ce8d04345f45	PWY-5392	Babeliales	Vermiphilaceae	Vermiphilaceae	uncultured_bacterium
0086c402d841c360b162ce8d04345f45	3-HYDROXYPHENYLACETATE-DEGRADATION-PWY	Babeliales	Vermiphilaceae	Vermiphilaceae	uncultured_bacterium
0086c402d841c360b162ce8d04345f45	PWY-5265	Babeliales	Vermiphilaceae	Vermiphilaceae	uncultured_bacterium
0086c402d841c360b162ce8d04345f45	HEXITOLDEGSUPER-PWY	Babeliales	Vermiphilaceae	Vermiphilaceae	uncultured_bacterium
0086c402d841c360b162ce8d04345f45	PWY-2941	Babeliales	Vermiphilaceae	Vermiphilaceae	uncultured_bacterium
0086c402d841c360b162ce8d04345f45	PWY-5744	Babeliales	Vermiphilaceae	Vermiphilaceae	uncultured_bacterium
0086c402d841c360b162ce8d04345f45	PWY-7046	Babeliales	Vermiphilaceae	Vermiphilaceae	uncultured_bacterium
0086c402d841c360b162ce8d04345f45	PWY-7527	Babeliales	Vermiphilaceae	Vermiphilaceae	uncultured_bacterium
0086c402d841c360b162ce8d04345f45	PWY-5743	Babeliales	Vermiphilaceae	Vermiphilaceae	uncultured_bacterium
0086c402d841c360b162ce8d04345f45	PWY-6404	Babeliales	Vermiphilaceae	Vermiphilaceae	uncultured_bacterium
0086c402d841c360b162ce8d04345f45	PWY-7377	Babeliales	Vermiphilaceae	Vermiphilaceae	uncultured_bacterium
0086c402d841c360b162ce8d04345f45	PWY-7024	Babeliales	Vermiphilaceae	Vermiphilaceae	uncultured_bacterium
0086c402d841c360b162ce8d04345f45	PWY-3801	Babeliales	Vermiphilaceae	Vermiphilaceae	uncultured_bacterium
0086c402d841c360b162ce8d04345f45	NADSYN-PWY	Babeliales	Vermiphilaceae	Vermiphilaceae	uncultured_bacterium
0086c402d841c360b162ce8d04345f45	VALDEG-PWY	Babeliales	Vermiphilaceae	Vermiphilaceae	uncultured_bacterium
0088fc7f633bb721ec524ca617e47629	PWY-7097	Clostridia	Hungateiclostridiaceae	uncultured
0088fc7f633bb721ec524ca617e47629	PWY-5651	Clostridia	Hungateiclostridiaceae	uncultured
0088fc7f633bb721ec524ca617e47629	PWY-6505	Clostridia	Hungateiclostridiaceae	uncultured
0088fc7f633bb721ec524ca617e47629	PWY-4361	Clostridia	Hungateiclostridiaceae	uncultured
0088fc7f633bb721ec524ca617e47629	PWY-6339	Clostridia	Hungateiclostridiaceae	uncultured
0088fc7f633bb721ec524ca617e47629	PWY-7377	Clostridia	Hungateiclostridiaceae	uncultured
0088fc7f633bb721ec524ca617e47629	PWY-5265	Clostridia	Hungateiclostridiaceae	uncultured
0088fc7f633bb721ec524ca617e47629	PWY-5392	Clostridia	Hungateiclostridiaceae	uncultured
0088fc7f633bb721ec524ca617e47629	METHYLGALLATE-DEGRADATION-PWY	Clostridia	Hungateiclostridiaceae	uncultured
0088fc7f633bb721ec524ca617e47629	P184-PWY	Clostridia	Hungateiclostridiaceae	uncultured
0088fc7f633bb721ec524ca617e47629	PWY-7013	Clostridia	Hungateiclostridiaceae	uncultured
0088fc7f633bb721ec524ca617e47629	PWY-7527	Clostridia	Hungateiclostridiaceae	uncultured
0088fc7f633bb721ec524ca617e47629	PWY-2941	Clostridia	Hungateiclostridiaceae	uncultured
0088fc7f633bb721ec524ca617e47629	NADSYN-PWY	Clostridia	Hungateiclostridiaceae	uncultured
0088fc7f633bb721ec524ca617e47629	PWY-5655	Clostridia	Hungateiclostridiaceae	uncultured
0088fc7f633bb721ec524ca617e47629	PWY-5178	Clostridia	Hungateiclostridiaceae	uncultured
0088fc7f633bb721ec524ca617e47629	PWY-7159	Clostridia	Hungateiclostridiaceae	uncultured
0088fc7f633bb721ec524ca617e47629	PWY-5420	Clostridia	Hungateiclostridiaceae	uncultured
0088fc7f633bb721ec524ca617e47629	PWY-6338	Clostridia	Hungateiclostridiaceae	uncultured
0088fc7f633bb721ec524ca617e47629	PWY-7098	Clostridia	Hungateiclostridiaceae	uncultured
0088fc7f633bb721ec524ca617e47629	PWY-5430	Clostridia	Hungateiclostridiaceae	uncultured
0088fc7f633bb721ec524ca617e47629	PWY-5531	Clostridia	Hungateiclostridiaceae	uncultured
0088fc7f633bb721ec524ca617e47629	CHLOROPHYLL-SYN	Clostridia	Hungateiclostridiaceae	uncultured
0088fc7f633bb721ec524ca617e47629	PWY0-1277	Clostridia	Hungateiclostridiaceae	uncultured
0088fc7f633bb721ec524ca617e47629	PWY-6404	Clostridia	Hungateiclostridiaceae	uncultured
0088fc7f633bb721ec524ca617e47629	PWY-3801	Clostridia	Hungateiclostridiaceae	uncultured
0088fc7f633bb721ec524ca617e47629	HEXITOLDEGSUPER-PWY	Clostridia	Hungateiclostridiaceae	uncultured
0088fc7f633bb721ec524ca617e47629	PWY-5529	Clostridia	Hungateiclostridiaceae	uncultured
0089970cce56b21f7be7ed6be08415f1	PWY-4361	EC3	EC3	EC3	uncultured_bacterium
0089970cce56b21f7be7ed6be08415f1	HEXITOLDEGSUPER-PWY	EC3	EC3	EC3	uncultured_bacterium
0089970cce56b21f7be7ed6be08415f1	VALDEG-PWY	EC3	EC3	EC3	uncultured_bacterium
0089970cce56b21f7be7ed6be08415f1	3-HYDROXYPHENYLACETATE-DEGRADATION-PWY	EC3	EC3	EC3	uncultured_bacterium
0089970cce56b21f7be7ed6be08415f1	CHLOROPHYLL-SYN	EC3	EC3	EC3	uncultured_bacterium
0089970cce56b21f7be7ed6be08415f1	PWY-5743	EC3	EC3	EC3	uncultured_bacterium
0089970cce56b21f7be7ed6be08415f1	PWY-5531	EC3	EC3	EC3	uncultured_bacterium
0089970cce56b21f7be7ed6be08415f1	PWY-7159	EC3	EC3	EC3	uncultured_bacterium
0089970cce56b21f7be7ed6be08415f1	PWY-5265	EC3	EC3	EC3	uncultured_bacterium
0089970cce56b21f7be7ed6be08415f1	PWY-6404	EC3	EC3	EC3	uncultured_bacterium
0089970cce56b21f7be7ed6be08415f1	NADSYN-PWY	EC3	EC3	EC3	uncultured_bacterium
0089970cce56b21f7be7ed6be08415f1	PWY-7377	EC3	EC3	EC3	uncultured_bacterium
0089970cce56b21f7be7ed6be08415f1	CRNFORCAT-PWY	EC3	EC3	EC3	uncultured_bacterium
0089970cce56b21f7be7ed6be08415f1	PWY-7024	EC3	EC3	EC3	uncultured_bacterium
0089970cce56b21f7be7ed6be08415f1	PWY-2941	EC3	EC3	EC3	uncultured_bacterium
0089970cce56b21f7be7ed6be08415f1	PWY-5392	EC3	EC3	EC3	uncultured_bacterium
0089970cce56b21f7be7ed6be08415f1	PWY-7527	EC3	EC3	EC3	uncultured_bacterium
0089970cce56b21f7be7ed6be08415f1	PWY-5744	EC3	EC3	EC3	uncultured_bacterium
0089970cce56b21f7be7ed6be08415f1	PWY-7013	EC3	EC3	EC3	uncultured_bacterium
0089970cce56b21f7be7ed6be08415f1	PWY-7295	EC3	EC3	EC3	uncultured_bacterium
0089970cce56b21f7be7ed6be08415f1	PWY-3801	EC3	EC3	EC3	uncultured_bacterium
0089970cce56b21f7be7ed6be08415f1	PWY-5529	EC3	EC3	EC3	uncultured_bacterium
008a0d4ae55e9c522a2407eadf8d231d	PWY-5531	Actinomarinales	uncultured	uncultured	uncultured_Actinomycetales
008a0d4ae55e9c522a2407eadf8d231d	NADSYN-PWY	Actinomarinales	uncultured	uncultured	uncultured_Actinomycetales
008a0d4ae55e9c522a2407eadf8d231d	PWY-7024	Actinomarinales	uncultured	uncultured	uncultured_Actinomycetales
008a0d4ae55e9c522a2407eadf8d231d	PWY-7098	Actinomarinales	uncultured	uncultured	uncultured_Actinomycetales
008a0d4ae55e9c522a2407eadf8d231d	PWY-3801	Actinomarinales	uncultured	uncultured	uncultured_Actinomycetales
008a0d4ae55e9c522a2407eadf8d231d	PWY-5744	Actinomarinales	uncultured	uncultured	uncultured_Actinomycetales
008a0d4ae55e9c522a2407eadf8d231d	METHYLGALLATE-DEGRADATION-PWY	Actinomarinales	uncultured	uncultured	uncultured_Actinomycetales
008a0d4ae55e9c522a2407eadf8d231d	PWY-5529	Actinomarinales	uncultured	uncultured	uncultured_Actinomycetales
008a0d4ae55e9c522a2407eadf8d231d	PWY-7097	Actinomarinales	uncultured	uncultured	uncultured_Actinomycetales
008a0d4ae55e9c522a2407eadf8d231d	PWY-7159	Actinomarinales	uncultured	uncultured	uncultured_Actinomycetales
008a0d4ae55e9c522a2407eadf8d231d	PWY-2941	Actinomarinales	uncultured	uncultured	uncultured_Actinomycetales
008a0d4ae55e9c522a2407eadf8d231d	PWY-5392	Actinomarinales	uncultured	uncultured	uncultured_Actinomycetales
008a0d4ae55e9c522a2407eadf8d231d	PWY-7013	Actinomarinales	uncultured	uncultured	uncultured_Actinomycetales
008a0d4ae55e9c522a2407eadf8d231d	PWY-5265	Actinomarinales	uncultured	uncultured	uncultured_Actinomycetales
008a0d4ae55e9c522a2407eadf8d231d	PWY-6339	Actinomarinales	uncultured	uncultured	uncultured_Actinomycetales
008a0d4ae55e9c522a2407eadf8d231d	CHLOROPHYLL-SYN	Actinomarinales	uncultured	uncultured	uncultured_Actinomycetales
008a0d4ae55e9c522a2407eadf8d231d	VALDEG-PWY	Actinomarinales	uncultured	uncultured	uncultured_Actinomycetales
008a0d4ae55e9c522a2407eadf8d231d	PWY-4361	Actinomarinales	uncultured	uncultured	uncultured_Actinomycetales
008a0d4ae55e9c522a2407eadf8d231d	P184-PWY	Actinomarinales	uncultured	uncultured	uncultured_Actinomycetales
008a0d4ae55e9c522a2407eadf8d231d	PWY-7377	Actinomarinales	uncultured	uncultured	uncultured_Actinomycetales
008a0d4ae55e9c522a2407eadf8d231d	PWY-6404	Actinomarinales	uncultured	uncultured	uncultured_Actinomycetales
008a0d4ae55e9c522a2407eadf8d231d	HEXITOLDEGSUPER-PWY	Actinomarinales	uncultured	uncultured	uncultured_Actinomycetales
008a0d4ae55e9c522a2407eadf8d231d	PWY-7527	Actinomarinales	uncultured	uncultured	uncultured_Actinomycetales
008a0d4ae55e9c522a2407eadf8d231d	PWY-6338	Actinomarinales	uncultured	uncultured	uncultured_Actinomycetales
008a0d4ae55e9c522a2407eadf8d231d	PWY-5743	Actinomarinales	uncultured	uncultured	uncultured_Actinomycetales
008a14d7f5029f5a5f5be21501606337	PWY-6339	Haliangiales	Haliangiaceae	Haliangium	uncultured_bacterium
008a14d7f5029f5a5f5be21501606337	3-HYDROXYPHENYLACETATE-DEGRADATION-PWY	Haliangiales	Haliangiaceae	Haliangium	uncultured_bacterium
008a14d7f5029f5a5f5be21501606337	PWY-4361	Haliangiales	Haliangiaceae	Haliangium	uncultured_bacterium
008a14d7f5029f5a5f5be21501606337	PWY-5392	Haliangiales	Haliangiaceae	Haliangium	uncultured_bacterium
008a14d7f5029f5a5f5be21501606337	PWY-3801	Haliangiales	Haliangiaceae	Haliangium	uncultured_bacterium
008a14d7f5029f5a5f5be21501606337	PWY-5531	Haliangiales	Haliangiaceae	Haliangium	uncultured_bacterium
008a14d7f5029f5a5f5be21501606337	PWY-6338	Haliangiales	Haliangiaceae	Haliangium	uncultured_bacterium
008a14d7f5029f5a5f5be21501606337	PWY-5743	Haliangiales	Haliangiaceae	Haliangium	uncultured_bacterium
008a14d7f5029f5a5f5be21501606337	PWY-7159	Haliangiales	Haliangiaceae	Haliangium	uncultured_bacterium
008a14d7f5029f5a5f5be21501606337	PWY-7098	Haliangiales	Haliangiaceae	Haliangium	uncultured_bacterium
008a14d7f5029f5a5f5be21501606337	CHLOROPHYLL-SYN	Haliangiales	Haliangiaceae	Haliangium	uncultured_bacterium
008a14d7f5029f5a5f5be21501606337	PWY-7377	Haliangiales	Haliangiaceae	Haliangium	uncultured_bacterium
008a14d7f5029f5a5f5be21501606337	PWY-2941	Haliangiales	Haliangiaceae	Haliangium	uncultured_bacterium
008a14d7f5029f5a5f5be21501606337	PWY-7046	Haliangiales	Haliangiaceae	Haliangium	uncultured_bacterium
008a14d7f5029f5a5f5be21501606337	VALDEG-PWY	Haliangiales	Haliangiaceae	Haliangium	uncultured_bacterium
008a14d7f5029f5a5f5be21501606337	NADSYN-PWY	Haliangiales	Haliangiaceae	Haliangium	uncultured_bacterium
008a14d7f5029f5a5f5be21501606337	PWY-7527	Haliangiales	Haliangiaceae	Haliangium	uncultured_bacterium
008a14d7f5029f5a5f5be21501606337	PWY-5744	Haliangiales	Haliangiaceae	Haliangium	uncultured_bacterium
008a14d7f5029f5a5f5be21501606337	PWY-7024	Haliangiales	Haliangiaceae	Haliangium	uncultured_bacterium
008a14d7f5029f5a5f5be21501606337	PWY-5529	Haliangiales	Haliangiaceae	Haliangium	uncultured_bacterium
008a14d7f5029f5a5f5be21501606337	PWY-7097	Haliangiales	Haliangiaceae	Haliangium	uncultured_bacterium
008a14d7f5029f5a5f5be21501606337	P184-PWY	Haliangiales	Haliangiaceae	Haliangium	uncultured_bacterium
008a14d7f5029f5a5f5be21501606337	HEXITOLDEGSUPER-PWY	Haliangiales	Haliangiaceae	Haliangium	uncultured_bacterium
008a14d7f5029f5a5f5be21501606337	PWY-7013	Haliangiales	Haliangiaceae	Haliangium	uncultured_bacterium
008a14d7f5029f5a5f5be21501606337	METHYLGALLATE-DEGRADATION-PWY	Haliangiales	Haliangiaceae	Haliangium	uncultured_bacterium
008a14d7f5029f5a5f5be21501606337	PWY-5265	Haliangiales	Haliangiaceae	Haliangium	uncultured_bacterium
008aeb12c6b2a7d2cff0f1c958fd7f55	PWY-4361	Gastranaerophilales	Gastranaerophilales	Gastranaerophilales
008aeb12c6b2a7d2cff0f1c958fd7f55	NADSYN-PWY	Gastranaerophilales	Gastranaerophilales	Gastranaerophilales
008aeb12c6b2a7d2cff0f1c958fd7f55	PWY-7097	Gastranaerophilales	Gastranaerophilales	Gastranaerophilales
008aeb12c6b2a7d2cff0f1c958fd7f55	PWY-5744	Gastranaerophilales	Gastranaerophilales	Gastranaerophilales
008aeb12c6b2a7d2cff0f1c958fd7f55	PWY-7024	Gastranaerophilales	Gastranaerophilales	Gastranaerophilales
008aeb12c6b2a7d2cff0f1c958fd7f55	HEXITOLDEGSUPER-PWY	Gastranaerophilales	Gastranaerophilales	Gastranaerophilales
008aeb12c6b2a7d2cff0f1c958fd7f55	PWY-6338	Gastranaerophilales	Gastranaerophilales	Gastranaerophilales
008aeb12c6b2a7d2cff0f1c958fd7f55	PWY-7527	Gastranaerophilales	Gastranaerophilales	Gastranaerophilales
008aeb12c6b2a7d2cff0f1c958fd7f55	PWY-5265	Gastranaerophilales	Gastranaerophilales	Gastranaerophilales
008aeb12c6b2a7d2cff0f1c958fd7f55	PWY-7098	Gastranaerophilales	Gastranaerophilales	Gastranaerophilales
008aeb12c6b2a7d2cff0f1c958fd7f55	PWY-5743	Gastranaerophilales	Gastranaerophilales	Gastranaerophilales
008aeb12c6b2a7d2cff0f1c958fd7f55	P184-PWY	Gastranaerophilales	Gastranaerophilales	Gastranaerophilales
008aeb12c6b2a7d2cff0f1c958fd7f55	PWY-2941	Gastranaerophilales	Gastranaerophilales	Gastranaerophilales
008aeb12c6b2a7d2cff0f1c958fd7f55	METHYLGALLATE-DEGRADATION-PWY	Gastranaerophilales	Gastranaerophilales	Gastranaerophilales
008aeb12c6b2a7d2cff0f1c958fd7f55	PWY-7377	Gastranaerophilales	Gastranaerophilales	Gastranaerophilales
008aeb12c6b2a7d2cff0f1c958fd7f55	PWY-7013	Gastranaerophilales	Gastranaerophilales	Gastranaerophilales
008aeb12c6b2a7d2cff0f1c958fd7f55	PWY-5392	Gastranaerophilales	Gastranaerophilales	Gastranaerophilales
008aeb12c6b2a7d2cff0f1c958fd7f55	PWY-5529	Gastranaerophilales	Gastranaerophilales	Gastranaerophilales
008aeb12c6b2a7d2cff0f1c958fd7f55	PWY-3801	Gastranaerophilales	Gastranaerophilales	Gastranaerophilales
008aeb12c6b2a7d2cff0f1c958fd7f55	PWY-6404	Gastranaerophilales	Gastranaerophilales	Gastranaerophilales
008c85e4c51050321677eb11b3e0924c	PWY-7377	Saccharimonadales	Saccharimonadales	Saccharimonadales
008c85e4c51050321677eb11b3e0924c	PWY-5265	Saccharimonadales	Saccharimonadales	Saccharimonadales
008c85e4c51050321677eb11b3e0924c	VALDEG-PWY	Saccharimonadales	Saccharimonadales	Saccharimonadales
008c85e4c51050321677eb11b3e0924c	PWY-7024	Saccharimonadales	Saccharimonadales	Saccharimonadales
008c85e4c51050321677eb11b3e0924c	NADSYN-PWY	Saccharimonadales	Saccharimonadales	Saccharimonadales
008c85e4c51050321677eb11b3e0924c	PWY-7159	Saccharimonadales	Saccharimonadales	Saccharimonadales
008c85e4c51050321677eb11b3e0924c	PWY-5743	Saccharimonadales	Saccharimonadales	Saccharimonadales
008c85e4c51050321677eb11b3e0924c	PWY-5531	Saccharimonadales	Saccharimonadales	Saccharimonadales
008c85e4c51050321677eb11b3e0924c	PWY-7527	Saccharimonadales	Saccharimonadales	Saccharimonadales
008c85e4c51050321677eb11b3e0924c	PWY-5392	Saccharimonadales	Saccharimonadales	Saccharimonadales
008c85e4c51050321677eb11b3e0924c	PWY-3801	Saccharimonadales	Saccharimonadales	Saccharimonadales
008c85e4c51050321677eb11b3e0924c	PWY-7013	Saccharimonadales	Saccharimonadales	Saccharimonadales
008c85e4c51050321677eb11b3e0924c	PWY-5529	Saccharimonadales	Saccharimonadales	Saccharimonadales
008c85e4c51050321677eb11b3e0924c	CHLOROPHYLL-SYN	Saccharimonadales	Saccharimonadales	Saccharimonadales
008c85e4c51050321677eb11b3e0924c	PWY-7046	Saccharimonadales	Saccharimonadales	Saccharimonadales
008c85e4c51050321677eb11b3e0924c	HEXITOLDEGSUPER-PWY	Saccharimonadales	Saccharimonadales	Saccharimonadales
008c85e4c51050321677eb11b3e0924c	PWY-5744	Saccharimonadales	Saccharimonadales	Saccharimonadales
008c85e4c51050321677eb11b3e0924c	PWY-6404	Saccharimonadales	Saccharimonadales	Saccharimonadales
008c85e4c51050321677eb11b3e0924c	PWY-2941	Saccharimonadales	Saccharimonadales	Saccharimonadales
008cce642a2cfd03a50617b44cb6d372	PWY-7013	Lachnospirales	Lachnospiraceae	Epulopiscium	uncultured_bacterium
008cce642a2cfd03a50617b44cb6d372	PWY-7527	Lachnospirales	Lachnospiraceae	Epulopiscium	uncultured_bacterium
008cce642a2cfd03a50617b44cb6d372	PWY-7097	Lachnospirales	Lachnospiraceae	Epulopiscium	uncultured_bacterium
008cce642a2cfd03a50617b44cb6d372	PWY-2941	Lachnospirales	Lachnospiraceae	Epulopiscium	uncultured_bacterium
008cce642a2cfd03a50617b44cb6d372	PWY-6339	Lachnospirales	Lachnospiraceae	Epulopiscium	uncultured_bacterium
008cce642a2cfd03a50617b44cb6d372	PWY-6338	Lachnospirales	Lachnospiraceae	Epulopiscium	uncultured_bacterium
008cce642a2cfd03a50617b44cb6d372	PWY-5529	Lachnospirales	Lachnospiraceae	Epulopiscium	uncultured_bacterium
008cce642a2cfd03a50617b44cb6d372	NADSYN-PWY	Lachnospirales	Lachnospiraceae	Epulopiscium	uncultured_bacterium
008cce642a2cfd03a50617b44cb6d372	PWY-7098	Lachnospirales	Lachnospiraceae	Epulopiscium	uncultured_bacterium
008cce642a2cfd03a50617b44cb6d372	PWY-3801	Lachnospirales	Lachnospiraceae	Epulopiscium	uncultured_bacterium
008cce642a2cfd03a50617b44cb6d372	HEXITOLDEGSUPER-PWY	Lachnospirales	Lachnospiraceae	Epulopiscium	uncultured_bacterium
008cce642a2cfd03a50617b44cb6d372	METHYLGALLATE-DEGRADATION-PWY	Lachnospirales	Lachnospiraceae	Epulopiscium	uncultured_bacterium
008cce642a2cfd03a50617b44cb6d372	PWY-5392	Lachnospirales	Lachnospiraceae	Epulopiscium	uncultured_bacterium
008cce642a2cfd03a50617b44cb6d372	P184-PWY	Lachnospirales	Lachnospiraceae	Epulopiscium	uncultured_bacterium
008cce642a2cfd03a50617b44cb6d372	PWY-5265	Lachnospirales	Lachnospiraceae	Epulopiscium	uncultured_bacterium
008cce642a2cfd03a50617b44cb6d372	PWY-7377	Lachnospirales	Lachnospiraceae	Epulopiscium	uncultured_bacterium
008deb0501f7c27def0b4b34cc1b482d	PWY-6404	Legionellales	Legionellaceae	Legionella	uncultured_bacterium
008deb0501f7c27def0b4b34cc1b482d	PWY-5392	Legionellales	Legionellaceae	Legionella	uncultured_bacterium
008deb0501f7c27def0b4b34cc1b482d	PWY-5743	Legionellales	Legionellaceae	Legionella	uncultured_bacterium
008deb0501f7c27def0b4b34cc1b482d	PWY-6339	Legionellales	Legionellaceae	Legionella	uncultured_bacterium
008deb0501f7c27def0b4b34cc1b482d	PWY-2941	Legionellales	Legionellaceae	Legionella	uncultured_bacterium
008deb0501f7c27def0b4b34cc1b482d	VALDEG-PWY	Legionellales	Legionellaceae	Legionella	uncultured_bacterium
008deb0501f7c27def0b4b34cc1b482d	PWY-5420	Legionellales	Legionellaceae	Legionella	uncultured_bacterium
008deb0501f7c27def0b4b34cc1b482d	HEXITOLDEGSUPER-PWY	Legionellales	Legionellaceae	Legionella	uncultured_bacterium
008deb0501f7c27def0b4b34cc1b482d	PWY-6338	Legionellales	Legionellaceae	Legionella	uncultured_bacterium
008deb0501f7c27def0b4b34cc1b482d	METHYLGALLATE-DEGRADATION-PWY	Legionellales	Legionellaceae	Legionella	uncultured_bacterium
008deb0501f7c27def0b4b34cc1b482d	PWY-5655	Legionellales	Legionellaceae	Legionella	uncultured_bacterium
008deb0501f7c27def0b4b34cc1b482d	PWY-5651	Legionellales	Legionellaceae	Legionella	uncultured_bacterium
008deb0501f7c27def0b4b34cc1b482d	PWY-7097	Legionellales	Legionellaceae	Legionella	uncultured_bacterium
008deb0501f7c27def0b4b34cc1b482d	PWY-7098	Legionellales	Legionellaceae	Legionella	uncultured_bacterium
008deb0501f7c27def0b4b34cc1b482d	PWY-7024	Legionellales	Legionellaceae	Legionella	uncultured_bacterium
008deb0501f7c27def0b4b34cc1b482d	PWY-7527	Legionellales	Legionellaceae	Legionella	uncultured_bacterium
008deb0501f7c27def0b4b34cc1b482d	PWY-7046	Legionellales	Legionellaceae	Legionella	uncultured_bacterium
008deb0501f7c27def0b4b34cc1b482d	P184-PWY	Legionellales	Legionellaceae	Legionella	uncultured_bacterium
008deb0501f7c27def0b4b34cc1b482d	CHLOROPHYLL-SYN	Legionellales	Legionellaceae	Legionella	uncultured_bacterium
008deb0501f7c27def0b4b34cc1b482d	PWY0-1277	Legionellales	Legionellaceae	Legionella	uncultured_bacterium
008deb0501f7c27def0b4b34cc1b482d	PWY-7159	Legionellales	Legionellaceae	Legionella	uncultured_bacterium
008deb0501f7c27def0b4b34cc1b482d	NADSYN-PWY	Legionellales	Legionellaceae	Legionella	uncultured_bacterium
008deb0501f7c27def0b4b34cc1b482d	PWY-5529	Legionellales	Legionellaceae	Legionella	uncultured_bacterium
008deb0501f7c27def0b4b34cc1b482d	PWY-6505	Legionellales	Legionellaceae	Legionella	uncultured_bacterium
008deb0501f7c27def0b4b34cc1b482d	PWY-5531	Legionellales	Legionellaceae	Legionella	uncultured_bacterium
008deb0501f7c27def0b4b34cc1b482d	PWY-5430	Legionellales	Legionellaceae	Legionella	uncultured_bacterium
008deb0501f7c27def0b4b34cc1b482d	PWY-7090	Legionellales	Legionellaceae	Legionella	uncultured_bacterium
008deb0501f7c27def0b4b34cc1b482d	3-HYDROXYPHENYLACETATE-DEGRADATION-PWY	Legionellales	Legionellaceae	Legionella	uncultured_bacterium
008deb0501f7c27def0b4b34cc1b482d	PWY-7013	Legionellales	Legionellaceae	Legionella	uncultured_bacterium
008deb0501f7c27def0b4b34cc1b482d	PWY-5178	Legionellales	Legionellaceae	Legionella	uncultured_bacterium
008deb0501f7c27def0b4b34cc1b482d	PWY-3801	Legionellales	Legionellaceae	Legionella	uncultured_bacterium
008deb0501f7c27def0b4b34cc1b482d	PWY-5744	Legionellales	Legionellaceae	Legionella	uncultured_bacterium
008dec9a6e79fb8fe9132c4505ef4dd6	PWY-7090	Coxiellales	Coxiellaceae	Coxiella
008dec9a6e79fb8fe9132c4505ef4dd6	P261-PWY	Coxiellales	Coxiellaceae	Coxiella
008dec9a6e79fb8fe9132c4505ef4dd6	HEXITOLDEGSUPER-PWY	Coxiellales	Coxiellaceae	Coxiella
008dec9a6e79fb8fe9132c4505ef4dd6	PWY-5529	Coxiellales	Coxiellaceae	Coxiella
008dec9a6e79fb8fe9132c4505ef4dd6	3-HYDROXYPHENYLACETATE-DEGRADATION-PWY	Coxiellales	Coxiellaceae	Coxiella
008dec9a6e79fb8fe9132c4505ef4dd6	PWY-5531	Coxiellales	Coxiellaceae	Coxiella
008dec9a6e79fb8fe9132c4505ef4dd6	PWY-5392	Coxiellales	Coxiellaceae	Coxiella
008dec9a6e79fb8fe9132c4505ef4dd6	PWY-5265	Coxiellales	Coxiellaceae	Coxiella
008dec9a6e79fb8fe9132c4505ef4dd6	CHLOROPHYLL-SYN	Coxiellales	Coxiellaceae	Coxiella
008dec9a6e79fb8fe9132c4505ef4dd6	NADSYN-PWY	Coxiellales	Coxiellaceae	Coxiella
008dec9a6e79fb8fe9132c4505ef4dd6	VALDEG-PWY	Coxiellales	Coxiellaceae	Coxiella
008dec9a6e79fb8fe9132c4505ef4dd6	P184-PWY	Coxiellales	Coxiellaceae	Coxiella
008dec9a6e79fb8fe9132c4505ef4dd6	PWY-7527	Coxiellales	Coxiellaceae	Coxiella
008dec9a6e79fb8fe9132c4505ef4dd6	PWY-7159	Coxiellales	Coxiellaceae	Coxiella
008dec9a6e79fb8fe9132c4505ef4dd6	METHYLGALLATE-DEGRADATION-PWY	Coxiellales	Coxiellaceae	Coxiella
008dec9a6e79fb8fe9132c4505ef4dd6	PWY-2941	Coxiellales	Coxiellaceae	Coxiella
008dec9a6e79fb8fe9132c4505ef4dd6	PWY-6404	Coxiellales	Coxiellaceae	Coxiella
008e635e9e8b640c52864d37540eea9a	PWY-6338	Oscillospirales	Butyricicoccaceae	UCG-009
008e635e9e8b640c52864d37540eea9a	PWY-7377	Oscillospirales	Butyricicoccaceae	UCG-009
008e635e9e8b640c52864d37540eea9a	PWY-3801	Oscillospirales	Butyricicoccaceae	UCG-009
008e635e9e8b640c52864d37540eea9a	NADSYN-PWY	Oscillospirales	Butyricicoccaceae	UCG-009
008e635e9e8b640c52864d37540eea9a	PWY-7098	Oscillospirales	Butyricicoccaceae	UCG-009
008e635e9e8b640c52864d37540eea9a	PWY-7527	Oscillospirales	Butyricicoccaceae	UCG-009
008e635e9e8b640c52864d37540eea9a	PWY-4361	Oscillospirales	Butyricicoccaceae	UCG-009
008e635e9e8b640c52864d37540eea9a	PWY-5744	Oscillospirales	Butyricicoccaceae	UCG-009
008e635e9e8b640c52864d37540eea9a	METHYLGALLATE-DEGRADATION-PWY	Oscillospirales	Butyricicoccaceae	UCG-009
008e635e9e8b640c52864d37540eea9a	PWY-7024	Oscillospirales	Butyricicoccaceae	UCG-009
008e635e9e8b640c52864d37540eea9a	PWY-6339	Oscillospirales	Butyricicoccaceae	UCG-009
008e635e9e8b640c52864d37540eea9a	PWY-7097	Oscillospirales	Butyricicoccaceae	UCG-009
008e635e9e8b640c52864d37540eea9a	P184-PWY	Oscillospirales	Butyricicoccaceae	UCG-009
008e635e9e8b640c52864d37540eea9a	PWY-5392	Oscillospirales	Butyricicoccaceae	UCG-009
008e635e9e8b640c52864d37540eea9a	PWY-5743	Oscillospirales	Butyricicoccaceae	UCG-009
008e635e9e8b640c52864d37540eea9a	HEXITOLDEGSUPER-PWY	Oscillospirales	Butyricicoccaceae	UCG-009
008e635e9e8b640c52864d37540eea9a	PWY-5529	Oscillospirales	Butyricicoccaceae	UCG-009
008e635e9e8b640c52864d37540eea9a	PWY-2941	Oscillospirales	Butyricicoccaceae	UCG-009
00941a0bc10baa66f58918a319187255	PWY-5392	Chitinophagales	Saprospiraceae	Lewinella	uncultured_bacterium
00941a0bc10baa66f58918a319187255	VALDEG-PWY	Chitinophagales	Saprospiraceae	Lewinella	uncultured_bacterium
00941a0bc10baa66f58918a319187255	3-HYDROXYPHENYLACETATE-DEGRADATION-PWY	Chitinophagales	Saprospiraceae	Lewinella	uncultured_bacterium
00941a0bc10baa66f58918a319187255	PWY-7377	Chitinophagales	Saprospiraceae	Lewinella	uncultured_bacterium
00941a0bc10baa66f58918a319187255	CHLOROPHYLL-SYN	Chitinophagales	Saprospiraceae	Lewinella	uncultured_bacterium
00941a0bc10baa66f58918a319187255	PWY-7024	Chitinophagales	Saprospiraceae	Lewinella	uncultured_bacterium
00941a0bc10baa66f58918a319187255	PWY-7090	Chitinophagales	Saprospiraceae	Lewinella	uncultured_bacterium
00941a0bc10baa66f58918a319187255	PWY-5531	Chitinophagales	Saprospiraceae	Lewinella	uncultured_bacterium
00941a0bc10baa66f58918a319187255	PWY-5529	Chitinophagales	Saprospiraceae	Lewinella	uncultured_bacterium
00941a0bc10baa66f58918a319187255	PWY-3801	Chitinophagales	Saprospiraceae	Lewinella	uncultured_bacterium
00941a0bc10baa66f58918a319187255	NADSYN-PWY	Chitinophagales	Saprospiraceae	Lewinella	uncultured_bacterium
00941a0bc10baa66f58918a319187255	PWY-5651	Chitinophagales	Saprospiraceae	Lewinella	uncultured_bacterium
00941a0bc10baa66f58918a319187255	PWY-7159	Chitinophagales	Saprospiraceae	Lewinella	uncultured_bacterium
00941a0bc10baa66f58918a319187255	PWY-7046	Chitinophagales	Saprospiraceae	Lewinella	uncultured_bacterium
00941a0bc10baa66f58918a319187255	PWY-2941	Chitinophagales	Saprospiraceae	Lewinella	uncultured_bacterium
00941a0bc10baa66f58918a319187255	PWY-5655	Chitinophagales	Saprospiraceae	Lewinella	uncultured_bacterium
00941a0bc10baa66f58918a319187255	PWY-5743	Chitinophagales	Saprospiraceae	Lewinella	uncultured_bacterium
00941a0bc10baa66f58918a319187255	PWY-5744	Chitinophagales	Saprospiraceae	Lewinella	uncultured_bacterium
00941a0bc10baa66f58918a319187255	PWY-6505	Chitinophagales	Saprospiraceae	Lewinella	uncultured_bacterium
0097246603689e189af6593056ed871e	PWY-7159	Saccharimonadales	Saccharimonadales	Saccharimonadales	uncultured_organism
0097246603689e189af6593056ed871e	PWY-7013	Saccharimonadales	Saccharimonadales	Saccharimonadales	uncultured_organism
0097246603689e189af6593056ed871e	P184-PWY	Saccharimonadales	Saccharimonadales	Saccharimonadales	uncultured_organism
0097246603689e189af6593056ed871e	PWY-6338	Saccharimonadales	Saccharimonadales	Saccharimonadales	uncultured_organism
0097246603689e189af6593056ed871e	PWY-4361	Saccharimonadales	Saccharimonadales	Saccharimonadales	uncultured_organism
0097246603689e189af6593056ed871e	PWY-5392	Saccharimonadales	Saccharimonadales	Saccharimonadales	uncultured_organism
0097246603689e189af6593056ed871e	PWY-7377	Saccharimonadales	Saccharimonadales	Saccharimonadales	uncultured_organism
0097246603689e189af6593056ed871e	PWY-5531	Saccharimonadales	Saccharimonadales	Saccharimonadales	uncultured_organism
0097246603689e189af6593056ed871e	PWY-5420	Saccharimonadales	Saccharimonadales	Saccharimonadales	uncultured_organism
0097246603689e189af6593056ed871e	METHYLGALLATE-DEGRADATION-PWY	Saccharimonadales	Saccharimonadales	Saccharimonadales	uncultured_organism
0097246603689e189af6593056ed871e	PWY-7046	Saccharimonadales	Saccharimonadales	Saccharimonadales	uncultured_organism
0097246603689e189af6593056ed871e	PWY-5265	Saccharimonadales	Saccharimonadales	Saccharimonadales	uncultured_organism
0097246603689e189af6593056ed871e	HEXITOLDEGSUPER-PWY	Saccharimonadales	Saccharimonadales	Saccharimonadales	uncultured_organism
0097246603689e189af6593056ed871e	CHLOROPHYLL-SYN	Saccharimonadales	Saccharimonadales	Saccharimonadales	uncultured_organism
0097246603689e189af6593056ed871e	PWY-7097	Saccharimonadales	Saccharimonadales	Saccharimonadales	uncultured_organism
0097246603689e189af6593056ed871e	3-HYDROXYPHENYLACETATE-DEGRADATION-PWY	Saccharimonadales	Saccharimonadales	Saccharimonadales	uncultured_organism
0097246603689e189af6593056ed871e	PWY-7527	Saccharimonadales	Saccharimonadales	Saccharimonadales	uncultured_organism
0097246603689e189af6593056ed871e	PWY-5419	Saccharimonadales	Saccharimonadales	Saccharimonadales	uncultured_organism
0097246603689e189af6593056ed871e	NADSYN-PWY	Saccharimonadales	Saccharimonadales	Saccharimonadales	uncultured_organism
0097246603689e189af6593056ed871e	PWY-3941	Saccharimonadales	Saccharimonadales	Saccharimonadales	uncultured_organism
0097246603689e189af6593056ed871e	PWY-2941	Saccharimonadales	Saccharimonadales	Saccharimonadales	uncultured_organism
0097246603689e189af6593056ed871e	PWY-7098	Saccharimonadales	Saccharimonadales	Saccharimonadales	uncultured_organism
0097246603689e189af6593056ed871e	PWY-5529	Saccharimonadales	Saccharimonadales	Saccharimonadales	uncultured_organism
0097246603689e189af6593056ed871e	PWY-5430	Saccharimonadales	Saccharimonadales	Saccharimonadales	uncultured_organism
0097246603689e189af6593056ed871e	PWY-6339	Saccharimonadales	Saccharimonadales	Saccharimonadales	uncultured_organism
0097246603689e189af6593056ed871e	VALDEG-PWY	Saccharimonadales	Saccharimonadales	Saccharimonadales	uncultured_organism
0097246603689e189af6593056ed871e	PWY-3801	Saccharimonadales	Saccharimonadales	Saccharimonadales	uncultured_organism
0097246603689e189af6593056ed871e	PWY-6404	Saccharimonadales	Saccharimonadales	Saccharimonadales	uncultured_organism
00993bc86a79c25542912e978f20dda5	3-HYDROXYPHENYLACETATE-DEGRADATION-PWY	Rhodobacterales	Rhodobacteraceae
00993bc86a79c25542912e978f20dda5	PWY-7377	Rhodobacterales	Rhodobacteraceae
00993bc86a79c25542912e978f20dda5	PWY-5529	Rhodobacterales	Rhodobacteraceae
00993bc86a79c25542912e978f20dda5	PWY-7024	Rhodobacterales	Rhodobacteraceae
00993bc86a79c25542912e978f20dda5	PWY-5743	Rhodobacterales	Rhodobacteraceae
00993bc86a79c25542912e978f20dda5	CHLOROPHYLL-SYN	Rhodobacterales	Rhodobacteraceae
00993bc86a79c25542912e978f20dda5	HEXITOLDEGSUPER-PWY	Rhodobacterales	Rhodobacteraceae
00993bc86a79c25542912e978f20dda5	NADSYN-PWY	Rhodobacterales	Rhodobacteraceae
00993bc86a79c25542912e978f20dda5	PWY-7527	Rhodobacterales	Rhodobacteraceae
00993bc86a79c25542912e978f20dda5	PWY-7046	Rhodobacterales	Rhodobacteraceae
00993bc86a79c25542912e978f20dda5	PWY-6404	Rhodobacterales	Rhodobacteraceae
00993bc86a79c25542912e978f20dda5	PWY-3801	Rhodobacterales	Rhodobacteraceae
00993bc86a79c25542912e978f20dda5	PWY-4361	Rhodobacterales	Rhodobacteraceae
00993bc86a79c25542912e978f20dda5	PWY-7159	Rhodobacterales	Rhodobacteraceae
00993bc86a79c25542912e978f20dda5	PWY-5531	Rhodobacterales	Rhodobacteraceae
00993bc86a79c25542912e978f20dda5	PWY-5744	Rhodobacterales	Rhodobacteraceae
00993bc86a79c25542912e978f20dda5	PWY-5392	Rhodobacterales	Rhodobacteraceae
00993bc86a79c25542912e978f20dda5	VALDEG-PWY	Rhodobacterales	Rhodobacteraceae
00993bc86a79c25542912e978f20dda5	PWY-2941	Rhodobacterales	Rhodobacteraceae
009ae680e6fbcaca8dd5ff8739c37c2f	NADSYN-PWY	Subgroup_22	Subgroup_22	Subgroup_22
009ae680e6fbcaca8dd5ff8739c37c2f	PWY-7377	Subgroup_22	Subgroup_22	Subgroup_22
009ae680e6fbcaca8dd5ff8739c37c2f	PWY-5531	Subgroup_22	Subgroup_22	Subgroup_22
009ae680e6fbcaca8dd5ff8739c37c2f	PWY-4361	Subgroup_22	Subgroup_22	Subgroup_22
009ae680e6fbcaca8dd5ff8739c37c2f	PWY-7024	Subgroup_22	Subgroup_22	Subgroup_22
009ae680e6fbcaca8dd5ff8739c37c2f	PWY-5744	Subgroup_22	Subgroup_22	Subgroup_22
009ae680e6fbcaca8dd5ff8739c37c2f	PWY-7046	Subgroup_22	Subgroup_22	Subgroup_22
009ae680e6fbcaca8dd5ff8739c37c2f	PWY-5743	Subgroup_22	Subgroup_22	Subgroup_22
009ae680e6fbcaca8dd5ff8739c37c2f	CHLOROPHYLL-SYN	Subgroup_22	Subgroup_22	Subgroup_22
009ae680e6fbcaca8dd5ff8739c37c2f	VALDEG-PWY	Subgroup_22	Subgroup_22	Subgroup_22
009ae680e6fbcaca8dd5ff8739c37c2f	PWY-5392	Subgroup_22	Subgroup_22	Subgroup_22
009ae680e6fbcaca8dd5ff8739c37c2f	HEXITOLDEGSUPER-PWY	Subgroup_22	Subgroup_22	Subgroup_22
009ae680e6fbcaca8dd5ff8739c37c2f	PWY-7159	Subgroup_22	Subgroup_22	Subgroup_22
009ae680e6fbcaca8dd5ff8739c37c2f	PWY-5529	Subgroup_22	Subgroup_22	Subgroup_22
009ae680e6fbcaca8dd5ff8739c37c2f	PWY-5265	Subgroup_22	Subgroup_22	Subgroup_22
009ae680e6fbcaca8dd5ff8739c37c2f	PWY-7013	Subgroup_22	Subgroup_22	Subgroup_22
009ae680e6fbcaca8dd5ff8739c37c2f	PWY-3801	Subgroup_22	Subgroup_22	Subgroup_22
009ae680e6fbcaca8dd5ff8739c37c2f	PWY-7527	Subgroup_22	Subgroup_22	Subgroup_22
009ae680e6fbcaca8dd5ff8739c37c2f	PWY-2941	Subgroup_22	Subgroup_22	Subgroup_22
009c0d20a2e3d82a250c9382b2476707	PWY-4361	Pirellulales	Pirellulaceae	uncultured
009c0d20a2e3d82a250c9382b2476707	PWY-7527	Pirellulales	Pirellulaceae	uncultured
009c0d20a2e3d82a250c9382b2476707	3-HYDROXYPHENYLACETATE-DEGRADATION-PWY	Pirellulales	Pirellulaceae	uncultured
009c0d20a2e3d82a250c9382b2476707	PWY-7046	Pirellulales	Pirellulaceae	uncultured
009c0d20a2e3d82a250c9382b2476707	PWY-5392	Pirellulales	Pirellulaceae	uncultured
009c0d20a2e3d82a250c9382b2476707	PWY-5529	Pirellulales	Pirellulaceae	uncultured
009c0d20a2e3d82a250c9382b2476707	PWY-5265	Pirellulales	Pirellulaceae	uncultured
009c0d20a2e3d82a250c9382b2476707	PWY-4722	Pirellulales	Pirellulaceae	uncultured
009c0d20a2e3d82a250c9382b2476707	PWY-6404	Pirellulales	Pirellulaceae	uncultured
009c0d20a2e3d82a250c9382b2476707	NADSYN-PWY	Pirellulales	Pirellulaceae	uncultured
009c0d20a2e3d82a250c9382b2476707	PWY-7159	Pirellulales	Pirellulaceae	uncultured
009c0d20a2e3d82a250c9382b2476707	PWY-7377	Pirellulales	Pirellulaceae	uncultured
009c0d20a2e3d82a250c9382b2476707	HEXITOLDEGSUPER-PWY	Pirellulales	Pirellulaceae	uncultured
009c0d20a2e3d82a250c9382b2476707	CHLOROPHYLL-SYN	Pirellulales	Pirellulaceae	uncultured
009c0d20a2e3d82a250c9382b2476707	PWY-7013	Pirellulales	Pirellulaceae	uncultured
009c0d20a2e3d82a250c9382b2476707	PWY-5531	Pirellulales	Pirellulaceae	uncultured
009c0d20a2e3d82a250c9382b2476707	PWY-2941	Pirellulales	Pirellulaceae	uncultured
009c0d20a2e3d82a250c9382b2476707	PWY-7090	Pirellulales	Pirellulaceae	uncultured
009c0d20a2e3d82a250c9382b2476707	P261-PWY	Pirellulales	Pirellulaceae	uncultured
009c0d20a2e3d82a250c9382b2476707	CRNFORCAT-PWY	Pirellulales	Pirellulaceae	uncultured
009cdf2d7623a7cca8069b1d76563551	3-HYDROXYPHENYLACETATE-DEGRADATION-PWY	Gemmatimonadales	Gemmatimonadaceae	uncultured
009cdf2d7623a7cca8069b1d76563551	PWY-7527	Gemmatimonadales	Gemmatimonadaceae	uncultured
009cdf2d7623a7cca8069b1d76563551	PWY-3801	Gemmatimonadales	Gemmatimonadaceae	uncultured
009cdf2d7623a7cca8069b1d76563551	CHLOROPHYLL-SYN	Gemmatimonadales	Gemmatimonadaceae	uncultured
009cdf2d7623a7cca8069b1d76563551	PWY-4361	Gemmatimonadales	Gemmatimonadaceae	uncultured
009cdf2d7623a7cca8069b1d76563551	PWY-6404	Gemmatimonadales	Gemmatimonadaceae	uncultured
009cdf2d7623a7cca8069b1d76563551	PWY-2941	Gemmatimonadales	Gemmatimonadaceae	uncultured
009cdf2d7623a7cca8069b1d76563551	PWY-7046	Gemmatimonadales	Gemmatimonadaceae	uncultured
009cdf2d7623a7cca8069b1d76563551	PWY-7024	Gemmatimonadales	Gemmatimonadaceae	uncultured
009cdf2d7623a7cca8069b1d76563551	HEXITOLDEGSUPER-PWY	Gemmatimonadales	Gemmatimonadaceae	uncultured
009cdf2d7623a7cca8069b1d76563551	PWY-5529	Gemmatimonadales	Gemmatimonadaceae	uncultured
009cdf2d7623a7cca8069b1d76563551	NADSYN-PWY	Gemmatimonadales	Gemmatimonadaceae	uncultured
009cdf2d7623a7cca8069b1d76563551	PWY-5743	Gemmatimonadales	Gemmatimonadaceae	uncultured
009cdf2d7623a7cca8069b1d76563551	PWY-7377	Gemmatimonadales	Gemmatimonadaceae	uncultured
009cdf2d7623a7cca8069b1d76563551	PWY-5531	Gemmatimonadales	Gemmatimonadaceae	uncultured
009cdf2d7623a7cca8069b1d76563551	PWY-5744	Gemmatimonadales	Gemmatimonadaceae	uncultured
009cdf2d7623a7cca8069b1d76563551	VALDEG-PWY	Gemmatimonadales	Gemmatimonadaceae	uncultured
009cdf2d7623a7cca8069b1d76563551	PWY-7159	Gemmatimonadales	Gemmatimonadaceae	uncultured
009cdf2d7623a7cca8069b1d76563551	PWY-5392	Gemmatimonadales	Gemmatimonadaceae	uncultured
009ddd212b36f5df531f2a382d01976f	PWY-6339	Propionibacteriales	Nocardioidaceae	Nocardioides
009ddd212b36f5df531f2a382d01976f	PWY-5392	Propionibacteriales	Nocardioidaceae	Nocardioides
009ddd212b36f5df531f2a382d01976f	PWY-5744	Propionibacteriales	Nocardioidaceae	Nocardioides
009ddd212b36f5df531f2a382d01976f	PWY-5529	Propionibacteriales	Nocardioidaceae	Nocardioides
009ddd212b36f5df531f2a382d01976f	PWY-6338	Propionibacteriales	Nocardioidaceae	Nocardioides
009ddd212b36f5df531f2a382d01976f	CHLOROPHYLL-SYN	Propionibacteriales	Nocardioidaceae	Nocardioides
009ddd212b36f5df531f2a382d01976f	PWY-5651	Propionibacteriales	Nocardioidaceae	Nocardioides
009ddd212b36f5df531f2a382d01976f	PWY-7377	Propionibacteriales	Nocardioidaceae	Nocardioides
009ddd212b36f5df531f2a382d01976f	PWY-3801	Propionibacteriales	Nocardioidaceae	Nocardioides
009ddd212b36f5df531f2a382d01976f	PWY-6404	Propionibacteriales	Nocardioidaceae	Nocardioides
009ddd212b36f5df531f2a382d01976f	PWY-7159	Propionibacteriales	Nocardioidaceae	Nocardioides
009ddd212b36f5df531f2a382d01976f	P261-PWY	Propionibacteriales	Nocardioidaceae	Nocardioides
009ddd212b36f5df531f2a382d01976f	PWY-5655	Propionibacteriales	Nocardioidaceae	Nocardioides
009ddd212b36f5df531f2a382d01976f	METHYLGALLATE-DEGRADATION-PWY	Propionibacteriales	Nocardioidaceae	Nocardioides
009ddd212b36f5df531f2a382d01976f	PWY-2941	Propionibacteriales	Nocardioidaceae	Nocardioides
009ddd212b36f5df531f2a382d01976f	PWY-7013	Propionibacteriales	Nocardioidaceae	Nocardioides
009ddd212b36f5df531f2a382d01976f	PWY-5430	Propionibacteriales	Nocardioidaceae	Nocardioides
009ddd212b36f5df531f2a382d01976f	PWY-5743	Propionibacteriales	Nocardioidaceae	Nocardioides
009ddd212b36f5df531f2a382d01976f	PWY-7098	Propionibacteriales	Nocardioidaceae	Nocardioides
009ddd212b36f5df531f2a382d01976f	PWY-5178	Propionibacteriales	Nocardioidaceae	Nocardioides
009ddd212b36f5df531f2a382d01976f	P184-PWY	Propionibacteriales	Nocardioidaceae	Nocardioides
009ddd212b36f5df531f2a382d01976f	NADSYN-PWY	Propionibacteriales	Nocardioidaceae	Nocardioides
009ddd212b36f5df531f2a382d01976f	PWY-5420	Propionibacteriales	Nocardioidaceae	Nocardioides
009ddd212b36f5df531f2a382d01976f	PWY-4722	Propionibacteriales	Nocardioidaceae	Nocardioides
009ddd212b36f5df531f2a382d01976f	PWY1G-0	Propionibacteriales	Nocardioidaceae	Nocardioides
009ddd212b36f5df531f2a382d01976f	PWY-7097	Propionibacteriales	Nocardioidaceae	Nocardioides
009ddd212b36f5df531f2a382d01976f	CRNFORCAT-PWY	Propionibacteriales	Nocardioidaceae	Nocardioides
009ddd212b36f5df531f2a382d01976f	PWY-7046	Propionibacteriales	Nocardioidaceae	Nocardioides
009ddd212b36f5df531f2a382d01976f	PWY-5531	Propionibacteriales	Nocardioidaceae	Nocardioides
009ddd212b36f5df531f2a382d01976f	PWY-5265	Propionibacteriales	Nocardioidaceae	Nocardioides
009ddd212b36f5df531f2a382d01976f	HEXITOLDEGSUPER-PWY	Propionibacteriales	Nocardioidaceae	Nocardioides
009ddd212b36f5df531f2a382d01976f	PWY-7024	Propionibacteriales	Nocardioidaceae	Nocardioides
009ddd212b36f5df531f2a382d01976f	VALDEG-PWY	Propionibacteriales	Nocardioidaceae	Nocardioides
009ddd212b36f5df531f2a382d01976f	3-HYDROXYPHENYLACETATE-DEGRADATION-PWY	Propionibacteriales	Nocardioidaceae	Nocardioides
009ddd212b36f5df531f2a382d01976f	PWY-6505	Propionibacteriales	Nocardioidaceae	Nocardioides
009ddd212b36f5df531f2a382d01976f	PWY0-1277	Propionibacteriales	Nocardioidaceae	Nocardioides
009ddd212b36f5df531f2a382d01976f	PWY-7527	Propionibacteriales	Nocardioidaceae	Nocardioides
00a0431e6a47d6aff0da7884b9612f41	PWY-5744	HOC36	HOC36	HOC36	uncultured_sediment
00a0431e6a47d6aff0da7884b9612f41	PWY-3801	HOC36	HOC36	HOC36	uncultured_sediment
00a0431e6a47d6aff0da7884b9612f41	PWY-5743	HOC36	HOC36	HOC36	uncultured_sediment
00a0431e6a47d6aff0da7884b9612f41	PWY-2941	HOC36	HOC36	HOC36	uncultured_sediment
00a0431e6a47d6aff0da7884b9612f41	3-HYDROXYPHENYLACETATE-DEGRADATION-PWY	HOC36	HOC36	HOC36	uncultured_sediment
00a0431e6a47d6aff0da7884b9612f41	PWY-7527	HOC36	HOC36	HOC36	uncultured_sediment
00a0431e6a47d6aff0da7884b9612f41	PWY-6404	HOC36	HOC36	HOC36	uncultured_sediment
00a0431e6a47d6aff0da7884b9612f41	VALDEG-PWY	HOC36	HOC36	HOC36	uncultured_sediment
00a0431e6a47d6aff0da7884b9612f41	HEXITOLDEGSUPER-PWY	HOC36	HOC36	HOC36	uncultured_sediment
00a0431e6a47d6aff0da7884b9612f41	NADSYN-PWY	HOC36	HOC36	HOC36	uncultured_sediment
00a0431e6a47d6aff0da7884b9612f41	PWY-7024	HOC36	HOC36	HOC36	uncultured_sediment
00a0431e6a47d6aff0da7884b9612f41	PWY-4361	HOC36	HOC36	HOC36	uncultured_sediment
00a0431e6a47d6aff0da7884b9612f41	PWY-5531	HOC36	HOC36	HOC36	uncultured_sediment
00a0431e6a47d6aff0da7884b9612f41	PWY-7159	HOC36	HOC36	HOC36	uncultured_sediment
00a0431e6a47d6aff0da7884b9612f41	PWY-5265	HOC36	HOC36	HOC36	uncultured_sediment
00a0431e6a47d6aff0da7884b9612f41	CHLOROPHYLL-SYN	HOC36	HOC36	HOC36	uncultured_sediment
00a0431e6a47d6aff0da7884b9612f41	PWY-7377	HOC36	HOC36	HOC36	uncultured_sediment
00a0431e6a47d6aff0da7884b9612f41	PWY-5529	HOC36	HOC36	HOC36	uncultured_sediment
00a0431e6a47d6aff0da7884b9612f41	PWY-7013	HOC36	HOC36	HOC36	uncultured_sediment
00a0431e6a47d6aff0da7884b9612f41	PWY-5392	HOC36	HOC36	HOC36	uncultured_sediment
00a183ccf5907bf0e263633425236beb	PWY-3801	Pla3_lineage	Pla3_lineage	Pla3_lineage	uncultured_planctomycete
00a183ccf5907bf0e263633425236beb	PWY-7377	Pla3_lineage	Pla3_lineage	Pla3_lineage	uncultured_planctomycete
00a183ccf5907bf0e263633425236beb	PWY-2941	Pla3_lineage	Pla3_lineage	Pla3_lineage	uncultured_planctomycete
00a183ccf5907bf0e263633425236beb	PWY-7046	Pla3_lineage	Pla3_lineage	Pla3_lineage	uncultured_planctomycete
00a183ccf5907bf0e263633425236beb	PWY-5743	Pla3_lineage	Pla3_lineage	Pla3_lineage	uncultured_planctomycete
00a183ccf5907bf0e263633425236beb	HEXITOLDEGSUPER-PWY	Pla3_lineage	Pla3_lineage	Pla3_lineage	uncultured_planctomycete
00a183ccf5907bf0e263633425236beb	NADSYN-PWY	Pla3_lineage	Pla3_lineage	Pla3_lineage	uncultured_planctomycete
00a183ccf5907bf0e263633425236beb	3-HYDROXYPHENYLACETATE-DEGRADATION-PWY	Pla3_lineage	Pla3_lineage	Pla3_lineage	uncultured_planctomycete
00a183ccf5907bf0e263633425236beb	PWY-7527	Pla3_lineage	Pla3_lineage	Pla3_lineage	uncultured_planctomycete
00a183ccf5907bf0e263633425236beb	PWY-5744	Pla3_lineage	Pla3_lineage	Pla3_lineage	uncultured_planctomycete
00a183ccf5907bf0e263633425236beb	VALDEG-PWY	Pla3_lineage	Pla3_lineage	Pla3_lineage	uncultured_planctomycete
00a183ccf5907bf0e263633425236beb	PWY-5392	Pla3_lineage	Pla3_lineage	Pla3_lineage	uncultured_planctomycete
00a183ccf5907bf0e263633425236beb	PWY-7024	Pla3_lineage	Pla3_lineage	Pla3_lineage	uncultured_planctomycete
00a81a0f69b30165a5a645bc54c77f51	PWY-5419	Peptococcales	Peptococcaceae	uncultured
00a81a0f69b30165a5a645bc54c77f51	PWY-5531	Peptococcales	Peptococcaceae	uncultured
00a81a0f69b30165a5a645bc54c77f51	PWY-7159	Peptococcales	Peptococcaceae	uncultured
00a81a0f69b30165a5a645bc54c77f51	PWY-5430	Peptococcales	Peptococcaceae	uncultured
00a81a0f69b30165a5a645bc54c77f51	NADSYN-PWY	Peptococcales	Peptococcaceae	uncultured
00a81a0f69b30165a5a645bc54c77f51	PWY-7377	Peptococcales	Peptococcaceae	uncultured
00a81a0f69b30165a5a645bc54c77f51	PWY-6505	Peptococcales	Peptococcaceae	uncultured
00a81a0f69b30165a5a645bc54c77f51	PWY-5392	Peptococcales	Peptococcaceae	uncultured
00a81a0f69b30165a5a645bc54c77f51	PWY-2941	Peptococcales	Peptococcaceae	uncultured
00a81a0f69b30165a5a645bc54c77f51	CHLOROPHYLL-SYN	Peptococcales	Peptococcaceae	uncultured
00a81a0f69b30165a5a645bc54c77f51	HEXITOLDEGSUPER-PWY	Peptococcales	Peptococcaceae	uncultured
00a81a0f69b30165a5a645bc54c77f51	PWY-5655	Peptococcales	Peptococcaceae	uncultured
00a81a0f69b30165a5a645bc54c77f51	P261-PWY	Peptococcales	Peptococcaceae	uncultured
00a81a0f69b30165a5a645bc54c77f51	PWY-5420	Peptococcales	Peptococcaceae	uncultured
00a81a0f69b30165a5a645bc54c77f51	PWY-5529	Peptococcales	Peptococcaceae	uncultured
00a82b8ab5c1c7ad0d2ed8dc2462551b	P184-PWY	Pirellulales	Pirellulaceae
00a82b8ab5c1c7ad0d2ed8dc2462551b	METHYLGALLATE-DEGRADATION-PWY	Pirellulales	Pirellulaceae
00a82b8ab5c1c7ad0d2ed8dc2462551b	NADSYN-PWY	Pirellulales	Pirellulaceae
00a82b8ab5c1c7ad0d2ed8dc2462551b	P261-PWY	Pirellulales	Pirellulaceae
00a82b8ab5c1c7ad0d2ed8dc2462551b	PWY-7527	Pirellulales	Pirellulaceae
00a82b8ab5c1c7ad0d2ed8dc2462551b	PWY-6338	Pirellulales	Pirellulaceae
00a82b8ab5c1c7ad0d2ed8dc2462551b	HEXITOLDEGSUPER-PWY	Pirellulales	Pirellulaceae
00a82b8ab5c1c7ad0d2ed8dc2462551b	VALDEG-PWY	Pirellulales	Pirellulaceae
00a82b8ab5c1c7ad0d2ed8dc2462551b	PWY-2941	Pirellulales	Pirellulaceae
00a82b8ab5c1c7ad0d2ed8dc2462551b	PWY-4361	Pirellulales	Pirellulaceae
00a82b8ab5c1c7ad0d2ed8dc2462551b	PWY-7024	Pirellulales	Pirellulaceae
00a82b8ab5c1c7ad0d2ed8dc2462551b	PWY-3801	Pirellulales	Pirellulaceae
00a82b8ab5c1c7ad0d2ed8dc2462551b	PWY-6339	Pirellulales	Pirellulaceae
00a82b8ab5c1c7ad0d2ed8dc2462551b	PWY-7098	Pirellulales	Pirellulaceae
00a82b8ab5c1c7ad0d2ed8dc2462551b	PWY-5743	Pirellulales	Pirellulaceae
00a82b8ab5c1c7ad0d2ed8dc2462551b	PWY-7377	Pirellulales	Pirellulaceae
00a82b8ab5c1c7ad0d2ed8dc2462551b	PWY-5529	Pirellulales	Pirellulaceae
00a82b8ab5c1c7ad0d2ed8dc2462551b	PWY-5531	Pirellulales	Pirellulaceae
00a82b8ab5c1c7ad0d2ed8dc2462551b	PWY-5744	Pirellulales	Pirellulaceae
00a82b8ab5c1c7ad0d2ed8dc2462551b	PWY-5265	Pirellulales	Pirellulaceae
00a82b8ab5c1c7ad0d2ed8dc2462551b	PWY-5392	Pirellulales	Pirellulaceae
00a82b8ab5c1c7ad0d2ed8dc2462551b	PWY-7013	Pirellulales	Pirellulaceae
00a82b8ab5c1c7ad0d2ed8dc2462551b	PWY-7097	Pirellulales	Pirellulaceae
00a82b8ab5c1c7ad0d2ed8dc2462551b	PWY-6404	Pirellulales	Pirellulaceae
00a82b8ab5c1c7ad0d2ed8dc2462551b	PWY-7159	Pirellulales	Pirellulaceae
00a82b8ab5c1c7ad0d2ed8dc2462551b	CHLOROPHYLL-SYN	Pirellulales	Pirellulaceae
00a97dbf041d285a7a471cedf35b44a3	PWY-5392	uncultured	uncultured	uncultured	uncultured_bacterium
00a97dbf041d285a7a471cedf35b44a3	PWY-4361	uncultured	uncultured	uncultured	uncultured_bacterium
00a97dbf041d285a7a471cedf35b44a3	PWY-7159	uncultured	uncultured	uncultured	uncultured_bacterium
00a97dbf041d285a7a471cedf35b44a3	PWY-2941	uncultured	uncultured	uncultured	uncultured_bacterium
00a97dbf041d285a7a471cedf35b44a3	PWY-7046	uncultured	uncultured	uncultured	uncultured_bacterium
00a97dbf041d285a7a471cedf35b44a3	PWY-5529	uncultured	uncultured	uncultured	uncultured_bacterium
00a97dbf041d285a7a471cedf35b44a3	PWY-6404	uncultured	uncultured	uncultured	uncultured_bacterium
00a97dbf041d285a7a471cedf35b44a3	PWY-7527	uncultured	uncultured	uncultured	uncultured_bacterium
00a97dbf041d285a7a471cedf35b44a3	CHLOROPHYLL-SYN	uncultured	uncultured	uncultured	uncultured_bacterium
00a97dbf041d285a7a471cedf35b44a3	PWY-5743	uncultured	uncultured	uncultured	uncultured_bacterium
00a97dbf041d285a7a471cedf35b44a3	CRNFORCAT-PWY	uncultured	uncultured	uncultured	uncultured_bacterium
00a97dbf041d285a7a471cedf35b44a3	HEXITOLDEGSUPER-PWY	uncultured	uncultured	uncultured	uncultured_bacterium
00a97dbf041d285a7a471cedf35b44a3	PWY-7090	uncultured	uncultured	uncultured	uncultured_bacterium
00a97dbf041d285a7a471cedf35b44a3	PWY-7024	uncultured	uncultured	uncultured	uncultured_bacterium
00a97dbf041d285a7a471cedf35b44a3	VALDEG-PWY	uncultured	uncultured	uncultured	uncultured_bacterium
00a97dbf041d285a7a471cedf35b44a3	PWY1G-0	uncultured	uncultured	uncultured	uncultured_bacterium
00a97dbf041d285a7a471cedf35b44a3	PWY-5265	uncultured	uncultured	uncultured	uncultured_bacterium
00a97dbf041d285a7a471cedf35b44a3	PWY-5744	uncultured	uncultured	uncultured	uncultured_bacterium
00a97dbf041d285a7a471cedf35b44a3	PWY-3801	uncultured	uncultured	uncultured	uncultured_bacterium
00a97dbf041d285a7a471cedf35b44a3	PWY-5531	uncultured	uncultured	uncultured	uncultured_bacterium
00a97dbf041d285a7a471cedf35b44a3	NADSYN-PWY	uncultured	uncultured	uncultured	uncultured_bacterium
00a97dbf041d285a7a471cedf35b44a3	PWY-7377	uncultured	uncultured	uncultured	uncultured_bacterium
00a97dbf041d285a7a471cedf35b44a3	PWY-7013	uncultured	uncultured	uncultured	uncultured_bacterium
00a97dbf041d285a7a471cedf35b44a3	PWY-7295	uncultured	uncultured	uncultured	uncultured_bacterium
00a97dbf041d285a7a471cedf35b44a3	PWY-4722	uncultured	uncultured	uncultured	uncultured_bacterium
00aa990f86850464bafa47662c0cb126	PWY-5529	Chlamydiales
00aa990f86850464bafa47662c0cb126	PWY-5531	Chlamydiales
00aa990f86850464bafa47662c0cb126	PWY-2941	Chlamydiales
00aa990f86850464bafa47662c0cb126	PWY-3801	Chlamydiales
00aa990f86850464bafa47662c0cb126	CHLOROPHYLL-SYN	Chlamydiales
00aa990f86850464bafa47662c0cb126	PWY-5744	Chlamydiales
00aa990f86850464bafa47662c0cb126	PWY-7024	Chlamydiales
00aa990f86850464bafa47662c0cb126	PWY-7159	Chlamydiales
00aa990f86850464bafa47662c0cb126	NADSYN-PWY	Chlamydiales
00aa990f86850464bafa47662c0cb126	PWY-5743	Chlamydiales
00aa990f86850464bafa47662c0cb126	HEXITOLDEGSUPER-PWY	Chlamydiales
00aa990f86850464bafa47662c0cb126	PWY-5392	Chlamydiales
00aa990f86850464bafa47662c0cb126	PWY-6404	Chlamydiales
00aa990f86850464bafa47662c0cb126	PWY-5265	Chlamydiales
00aa9faed2dcb5139e0a35bebd0dbfa9	VALDEG-PWY	Spirochaetales	Spirochaetaceae	uncultured	uncultured_soil
00aa9faed2dcb5139e0a35bebd0dbfa9	PWY-5529	Spirochaetales	Spirochaetaceae	uncultured	uncultured_soil
00aa9faed2dcb5139e0a35bebd0dbfa9	PWY-7046	Spirochaetales	Spirochaetaceae	uncultured	uncultured_soil
00aa9faed2dcb5139e0a35bebd0dbfa9	PWY-5531	Spirochaetales	Spirochaetaceae	uncultured	uncultured_soil
00aa9faed2dcb5139e0a35bebd0dbfa9	CHLOROPHYLL-SYN	Spirochaetales	Spirochaetaceae	uncultured	uncultured_soil
00aa9faed2dcb5139e0a35bebd0dbfa9	HEXITOLDEGSUPER-PWY	Spirochaetales	Spirochaetaceae	uncultured	uncultured_soil
00aa9faed2dcb5139e0a35bebd0dbfa9	PWY-7527	Spirochaetales	Spirochaetaceae	uncultured	uncultured_soil
00aa9faed2dcb5139e0a35bebd0dbfa9	PWY-5743	Spirochaetales	Spirochaetaceae	uncultured	uncultured_soil
00aa9faed2dcb5139e0a35bebd0dbfa9	PWY-7159	Spirochaetales	Spirochaetaceae	uncultured	uncultured_soil
00aa9faed2dcb5139e0a35bebd0dbfa9	3-HYDROXYPHENYLACETATE-DEGRADATION-PWY	Spirochaetales	Spirochaetaceae	uncultured	uncultured_soil
00aa9faed2dcb5139e0a35bebd0dbfa9	PWY-7377	Spirochaetales	Spirochaetaceae	uncultured	uncultured_soil
00aa9faed2dcb5139e0a35bebd0dbfa9	PWY-4361	Spirochaetales	Spirochaetaceae	uncultured	uncultured_soil
00aa9faed2dcb5139e0a35bebd0dbfa9	PWY-7024	Spirochaetales	Spirochaetaceae	uncultured	uncultured_soil
00aa9faed2dcb5139e0a35bebd0dbfa9	PWY-5744	Spirochaetales	Spirochaetaceae	uncultured	uncultured_soil
00aa9faed2dcb5139e0a35bebd0dbfa9	NADSYN-PWY	Spirochaetales	Spirochaetaceae	uncultured	uncultured_soil
00aa9faed2dcb5139e0a35bebd0dbfa9	PWY-3801	Spirochaetales	Spirochaetaceae	uncultured	uncultured_soil
00aa9faed2dcb5139e0a35bebd0dbfa9	PWY-2941	Spirochaetales	Spirochaetaceae	uncultured	uncultured_soil
00ae10ad3b39ed46ae8f1826f8dcd93b	PWY-6505	Flavobacteriales	Flavobacteriaceae	Lutibacter
00ae10ad3b39ed46ae8f1826f8dcd93b	PWY-7527	Flavobacteriales	Flavobacteriaceae	Lutibacter
00ae10ad3b39ed46ae8f1826f8dcd93b	PWY-5529	Flavobacteriales	Flavobacteriaceae	Lutibacter
00ae10ad3b39ed46ae8f1826f8dcd93b	PWY-5655	Flavobacteriales	Flavobacteriaceae	Lutibacter
00ae10ad3b39ed46ae8f1826f8dcd93b	PWY-5744	Flavobacteriales	Flavobacteriaceae	Lutibacter
00ae10ad3b39ed46ae8f1826f8dcd93b	PWY-5743	Flavobacteriales	Flavobacteriaceae	Lutibacter
00ae10ad3b39ed46ae8f1826f8dcd93b	PWY-7046	Flavobacteriales	Flavobacteriaceae	Lutibacter
00ae10ad3b39ed46ae8f1826f8dcd93b	PWY-7159	Flavobacteriales	Flavobacteriaceae	Lutibacter
00ae10ad3b39ed46ae8f1826f8dcd93b	HEXITOLDEGSUPER-PWY	Flavobacteriales	Flavobacteriaceae	Lutibacter
00ae10ad3b39ed46ae8f1826f8dcd93b	PWY-3801	Flavobacteriales	Flavobacteriaceae	Lutibacter
00ae10ad3b39ed46ae8f1826f8dcd93b	METHYLGALLATE-DEGRADATION-PWY	Flavobacteriales	Flavobacteriaceae	Lutibacter
00ae10ad3b39ed46ae8f1826f8dcd93b	CHLOROPHYLL-SYN	Flavobacteriales	Flavobacteriaceae	Lutibacter
00ae10ad3b39ed46ae8f1826f8dcd93b	PWY-7024	Flavobacteriales	Flavobacteriaceae	Lutibacter
00ae10ad3b39ed46ae8f1826f8dcd93b	PWY-7098	Flavobacteriales	Flavobacteriaceae	Lutibacter
00ae10ad3b39ed46ae8f1826f8dcd93b	P184-PWY	Flavobacteriales	Flavobacteriaceae	Lutibacter
00ae10ad3b39ed46ae8f1826f8dcd93b	PWY-7377	Flavobacteriales	Flavobacteriaceae	Lutibacter
00ae10ad3b39ed46ae8f1826f8dcd93b	PWY-6339	Flavobacteriales	Flavobacteriaceae	Lutibacter
00ae10ad3b39ed46ae8f1826f8dcd93b	PWY-7090	Flavobacteriales	Flavobacteriaceae	Lutibacter
00ae10ad3b39ed46ae8f1826f8dcd93b	PWY-5651	Flavobacteriales	Flavobacteriaceae	Lutibacter
00ae10ad3b39ed46ae8f1826f8dcd93b	PWY-2941	Flavobacteriales	Flavobacteriaceae	Lutibacter
00ae10ad3b39ed46ae8f1826f8dcd93b	NADSYN-PWY	Flavobacteriales	Flavobacteriaceae	Lutibacter
00ae10ad3b39ed46ae8f1826f8dcd93b	PWY-5392	Flavobacteriales	Flavobacteriaceae	Lutibacter
00ae10ad3b39ed46ae8f1826f8dcd93b	PWY-5531	Flavobacteriales	Flavobacteriaceae	Lutibacter
00ae10ad3b39ed46ae8f1826f8dcd93b	PWY-6338	Flavobacteriales	Flavobacteriaceae	Lutibacter
00ae10ad3b39ed46ae8f1826f8dcd93b	VALDEG-PWY	Flavobacteriales	Flavobacteriaceae	Lutibacter
00ae10ad3b39ed46ae8f1826f8dcd93b	PWY-7097	Flavobacteriales	Flavobacteriaceae	Lutibacter
00b6cc8a18347f52f12ae83ac0b01d0d	3-HYDROXYPHENYLACETATE-DEGRADATION-PWY	Pirellulales	Pirellulaceae
00b6cc8a18347f52f12ae83ac0b01d0d	PWY-5744	Pirellulales	Pirellulaceae
00b6cc8a18347f52f12ae83ac0b01d0d	PWY-7013	Pirellulales	Pirellulaceae
00b6cc8a18347f52f12ae83ac0b01d0d	PWY-4722	Pirellulales	Pirellulaceae
00b6cc8a18347f52f12ae83ac0b01d0d	CHLOROPHYLL-SYN	Pirellulales	Pirellulaceae
00b6cc8a18347f52f12ae83ac0b01d0d	P261-PWY	Pirellulales	Pirellulaceae
00b6cc8a18347f52f12ae83ac0b01d0d	CRNFORCAT-PWY	Pirellulales	Pirellulaceae
00b6cc8a18347f52f12ae83ac0b01d0d	PWY-7024	Pirellulales	Pirellulaceae
00b6cc8a18347f52f12ae83ac0b01d0d	PWY-5265	Pirellulales	Pirellulaceae
00b6cc8a18347f52f12ae83ac0b01d0d	PWY-5392	Pirellulales	Pirellulaceae
00b6cc8a18347f52f12ae83ac0b01d0d	PWY-5743	Pirellulales	Pirellulaceae
00b6cc8a18347f52f12ae83ac0b01d0d	NADSYN-PWY	Pirellulales	Pirellulaceae
00b6cc8a18347f52f12ae83ac0b01d0d	PWY-5531	Pirellulales	Pirellulaceae
00b6cc8a18347f52f12ae83ac0b01d0d	PWY-5529	Pirellulales	Pirellulaceae
00b6cc8a18347f52f12ae83ac0b01d0d	VALDEG-PWY	Pirellulales	Pirellulaceae
00b6cc8a18347f52f12ae83ac0b01d0d	PWY-7527	Pirellulales	Pirellulaceae
00b6cc8a18347f52f12ae83ac0b01d0d	PWY-7159	Pirellulales	Pirellulaceae
00b6cc8a18347f52f12ae83ac0b01d0d	PWY-7295	Pirellulales	Pirellulaceae
00b6cc8a18347f52f12ae83ac0b01d0d	PWY-7377	Pirellulales	Pirellulaceae
00b6cc8a18347f52f12ae83ac0b01d0d	PWY-6404	Pirellulales	Pirellulaceae
00b6cc8a18347f52f12ae83ac0b01d0d	PWY-7046	Pirellulales	Pirellulaceae
00b6cc8a18347f52f12ae83ac0b01d0d	PWY-2941	Pirellulales	Pirellulaceae
[truncated: 793,023+ more rows]
